# Supplementary material for: Demographic amplification is a predictor of invasiveness among plants
Source: Nat Commun. 2019 Dec 6;10:5602. doi: 10.1038/s41467-019-13556-w (PMC6897985; doi:10.1038/s41467-019-13556-w)
Supplement: Supplementary file 5 — Supplementary Data 1 [file 41467_2019_13556_MOESM5_ESM.xlsx]

## Sheet: SI Data Table 1 Species Sources
Authors	Journal	Year	DOI_ISBN	Species	Number of populations	Population Status	Species Status	Species Status Source
van Mantgem; Stephenson	J Ecol	2005	10.1111/j.1365-2745.2005.01007.x	Abies concolor	5	native	introduced	http://www.hear.org/gcw/species/abies_concolor/
van Mantgem; Stephenson	J Ecol	2005	0.1111/j.1365-2745.2005.01007.x	Abies magnifica	4	native	introduced	http://www.ars-grin.gov/cgi-bin/npgs/html/taxon.pl?680
Hiura; Fujiwara	J Veg Sci	1999	10.2307/3237309	Abies sachalinensis	2	native	not introduced	restricted
Jiminez-Lobato; Valverde	J Arid Env	2006	10.1016/j.jaridenv.2005.07.002	Acacia bilimekii	1	native	not introduced	restricted
Warton; Wardle	Austral Ecol	2003	10.1046/j.1442-9993.2003.01246.x	Acacia suaveolens	6	native	not introduced	restricted
Tanaka; Shibata; Masaki; Iida; Niiyama; Abe; Kominomi; Nokashizuka	J Veg Sci	2008	10.3170/2007-8-18342	Acer palmatum	2	native	introduced	http://www.hear.org/gcw/species/acer_palmatum/
Tanaka; Shibata; Masaki; Iida; Niiyama; Abe; Kominomi; Nokashizuka	J Veg Sci	2008	10.3170/2007-8-18342	Acer pictum	2	native	not introduced	restricted
Tanaka; Shibata; Masaki; Iida; Niiyama; Abe; Kominami; Nokashizuka	J Veg Sci	2008	10.3170/2007-8-18342	Acer rufinerve	1	native	invasive	http://ias.biodiversity.be/species/show/119
Lin; Augspurger	Forest Ecol Manag	2008	10.1016/j.foreco.2008.02.040	Acer saccharum	3	native	introduced	http://www.hear.org/gcw/species/acer_saccharum/
Easterling; Ellner; Dixon	Ecology	2000	10.1890/0012-9658(2000)081[0694:SSSAAN]2.0.CO;2	Aconitum noveboracense	1	native	not introduced	restricted
Cook; Lyons	PhD thesis	1993	None	Actaea cordifolia	2	native	not introduced	restricted
Mayberry; Elle	Oecologia	2010	10.1007/s00442-010-1809-8	Actaea elata	1	native	not introduced	restricted
Kaye; Pyke	Ecology	2003	10.1890/0012-9658(2003)084[1464:TEOSTO]2.0.CO;2	Actaea elata	3	native	not introduced	restricted
Froborg; Eriksson	Can J Bot	2003	10.1139/B03-099	Actaea spicata	2	native	introduced	http://www.hear.org/gcw/species/actaea_spicata/
Iriondo; Albert; Giminez; Lozano; Escudero	Book	2009	978-84-8014-746-0	Adenocarpus aureus gibbsianus	1	native	not introduced	restricted
Wenhui; Yuangang	J For Res	1998	10.1007/BF02856444	Adenophora lobophylla	1	native	not introduced	restricted
Wenhui; Yuangang	J For Res	1998	10.1007/BF02856444	Adenophora potaninii	1	native	not introduced	restricted
Cipriotti; Aguiar	Appl Veg Sci	2012	10.1111/j.1654-109X.2011.01138.x	Adesmia volckmannii	1	native	not introduced	restricted
Ticktin; Nantel	Biol Cons	2004	10.1016/j.biocon.2004.03.019	Aechmea magdalenae	2	native	not introduced	restricted
Jimenez-Valdes, Godinez-Alvarez, Caballero, Lira	Econ Bot	2010	10.1007/s12231-010-9117-0	Agave marmorata	1	native	not introduced	restricted
Kiviniemi	Plant Ecol	2002	None	Agrimonia eupatoria	2	native	introduced	http://www.hear.org/gcw/species/agrimonia_eupatoria/
Hansen; Wilson	J Appl Ecol	2006	10.1111/j.1365-2664.2006.01145.x	Agropyron cristatum	1	invasive	invasive	http://www.esajournals.org/doi/abs/10.1890/10-0631.1
Burns; Pardini; Schutzenhofer; Chung; Seidler; Knight	Ecology	2013	10.1890/12-1310.1	Ailanthus altissima	1	invasive	invasive	http://www.cabi.org/isc/datasheet/3889
Bullock; White; Prudhomme; Tansey; Perea; Hooftman	J Ecol	2011	10.1111/j.1365-2745.2011.01910.x	Ailanthus altissima	1	invasive	invasive	http://www.cabi.org/isc/datasheet/3889
Pfister; Wang	Ecology	2005	10.1890/04-1952	Alaria nana	1	native	not introduced	restricted
Burns; Pardini; Schutzenhofer; Chung; Seidler; Knight	Ecology	2013	10.1890/12-1310.1	Alliaria petiolata	1	invasive	invasive	http://www.issg.org/database/species/ecology.asp?si=406&fr=1&sts=sss&lang=EN
Evans; Davis; Raghu; Ragavendran; Landis; Schemske	Ecol Appl	2012	10.1890/11-1291.1	Alliaria petiolata	12	invasive	invasive	http://www.issg.org/database/species/ecology.asp?si=406&fr=1&sts=sss&lang=EN
Kawano; Takada; Nakayama; Hiratsuka	Book	1987	None	Allium monanthum	1	native	not introduced	restricted
Burns; Pardini; Schutzenhofer; Chung; Seidler; Knight	Ecology	2013	10.1890/12-1310.1	Allium sativum	1	introduced	introduced	http://www.hear.org/gcw/species/allium_sativum/
Nault; Gagnon	J Ecol	1993	10.2307/2261228	Allium tricoccum	1	native	not introduced	restricted
Burns; Pardini; Schutzenhofer; Chung; Seidler; Knight	Ecology	2013	10.1890/12-1310.1	Allium vineale	1	invasive	invasive	http://www.hear.org/gcw/species/allium_vineale/
Huenneke; Marks	Ecology	1987	10.2307/1939207	Alnus incana rugosa	2	native	introduced	https://npgsweb.ars-grin.gov/gringlobal/taxonomydetail.aspx?id=2453
Wong; Ticktin	Environ Cons	2014	10.1017/S0376892914000204	Alyxia stellata	5	native	not introduced	restricted
Goldberg; Turner	Ecology	1986	10.2307/1937693	Ambrosia deltoidea	1	native	not introduced	restricted
Miriti; Wright; Howe	Ecol Monog	2001	10.1890/0012-9615(2001)071[0491:TEONOT]2.0.CO;4	Ambrosia dumosa	1	native	not introduced	restricted
Miriti; Wright; Howe	Ecol Monog	2001	10.1890/0012-9615(2001)071[0491:TEONOT]2.0.CO;14	Ambrosia dumosa	1	native	not introduced	restricted
Iriondo; Albert; Giminez; Lozano; Escudero	Book	2009	978-84-8014-746-0	Anarrhinum fruticosum	1	native	not introduced	restricted
Dostal	J Veg Sci	2007	10.1111/j.1654-1103.2007.tb02519.x	Androsace elongata	5	native	introduced	http://www.hear.org/gcw/species/androsace_elongata/
Williams; Crone	Ecology	2006	10.1890/0012-9658(2006)87[3200:TIOIGO]2.0.CO;2	Anemone patens	1	native	not introduced	restricted
Cerna; Munzbergova	PLoS ONE	2013	10.1371/journal.pone.0075563	Anthericum liliago	3	native	not introduced	restricted
Cerna; Munzbergova	PLoS ONE	2013	10.1371/journal.pone.0075563	Anthericum ramosum	6	native	introduced	http://www.cabi.org/isc/abstract/20073230836
Marcante; Winkler; Erschbamer	Annals Bot	2009	10.1093/aob/mcp047	Anthyllis vulneraria alpicola	2	native	not introduced	restricted
Iriondo; Albert; Giminez; Lozano; Escudero	Book	2009	978-84-8014-746-0	Antirrhinum molle lopesianum	1	native	not introduced	restricted
Iriondo; Albert; Giminez; Lozano; Escudero	Book	2009	978-84-8014-746-0	Antirrhinum subbaeticum	2	native	not introduced	restricted
Zhang; Brockelman; Allen	Biol Cons	2008	10.1016/j.biocon.2008.04.015	Aquilaria crassna	1	native	not introduced	restricted
Stubben	PhD thesis	2007	None	Aquilegia chrysantha	1	native	introduced	https://npgsweb.ars-grin.gov/gringlobal/taxonomydetail.aspx?id=3741
Stubben; Milligan	J Stat Soft	2007	None	Aquilegia sp.	1	NATD	NATD
Enright; Ogden	Aust J Ecol	1979	10.1111/j.1442-9993.1979.tb01195.x	Araucaria cunninghamii	1	native	introduced	https://npgsweb.ars-grin.gov/gringlobal/taxonomydetail.aspx?id=3837
Enright	Aust J Ecol	1982	10.1111/j.1442-9993.1982.tb01304.x	Araucaria hunsteinii	2	native	not introduced	restricted
Rautiainen; Laine; Aikio; Aspi; Siira; Hyvarinen	Appl Veg Sci	2004	10.1111/j.1654-109X.2004.tb00613.x	Arctophila fulva	2	native	not introduced	restricted
Koop; Horvitz	Ecology	2005	10.1890/04-1483	Ardisia elliptica	5	invasive	invasive	http://www.issg.org/database/species/ecology.asp?si=52&fr=1&sts=sss&lang=EN
Iriondo; Albert; Giminez; Lozano; Escudero	Book	2009	978-84-8014-746-0	Arenaria grandiflora bolosii	1	native	not introduced	restricted
Dostal	J Veg Sci	2007	10.1658/1100-9233(2007)18[91:PDOAIP]2.0.CO;2	Arenaria serpyllifolia	5	native	introduced	http://www.hear.org/gcw/species/arenaria_serpyllifolia/
Mandujano; Verhulst; Carrillo-Angeles; Golubov	Int J Plant Sci	2007	10.1086/519008	Ariocarpus scaphirostris	1	native	not introduced	restricted
Kinoshita	Plant Spp Biol	1987	10.1111/j.1442-1984.1987.tb00030.x	Arisaema serratum	1	native	not introduced	restricted
Bierzychudek	Ecol Monog	1982	10.2307/2937350	Arisaema triphyllum	2	native	introduced	http://www.hear.org/gcw/species/arisaema_triphyllum/
Lefebvre; Chandler-Mortimer	J Appl Ecol	1984	10.2307/2403051	Armeria maritima	1	native	introduced	http://www.hear.org/gcw/species/armeria_maritima/
Iriondo; Albert; Giminez; Lozano; Escudero	Book	2009	978-84-8014-746-0	Armeria merinoi	2	native	not introduced	restricted
Jakalaniemi	Env and Exp Bot	2011	10.1016/j.envexpbot.2011.03.013	Arnica angustifolia	1	native	introduced	http://www.hear.org/gcw/species/arnica_angustifolia/
Marcante; Winkler; Erschbamer	Annals Bot	2009	10.1093/aob/mcp047	Artemisia genipi	2	native	introduced	http://www.hear.org/gcw/species/arnica_angustifolia/
Damman; Cain	J Ecol	1998	10.1046/j.1365-2745.1998.00242.x	Asarum canadense	4	native	not introduced	restricted
Bell; Bowles; McEachern	Book	2003	978-3-642-07869-9	Asclepias meadii	2	native	not introduced	restricted
Araujo; Serrao; Sousa-Pinto; Aberg	PLoS ONE	2014	10.1371/journal.pone.0092177	Ascophyllum nodosum	3	native	introduced	doi:10.1111/j.1529-8817.2004.04081.x
Aberg	Mar Ecol Prog Ser	1990	10.3354/meps063281	Ascophyllum nodosum	2	native	introduced	doi:10.1111/j.1529-8817.2004.04081.x
Zotz; Schmidt	Biol Cons	2006	10.1016/j.biocon.2005.07.022	Aspasia principissa	1	native	not introduced	restricted
Bucharova; Munzbergova; Tajek	Am J Bot	2010	10.3732/ajb.0900351	Asplenium adulterinum	6	native	not introduced	restricted
Bucharova; Munzbergova; Tajek	Am J Bot	2010	10.3732/ajb.0900351	Asplenium cuneifolium	4	native	not introduced	restricted
Bremer; Jongejans	Popul Ecol	2010	10.1007/s10144-009-0143-7	Asplenium scolopendrium	2	native	not introduced	restricted
Munzbergova	Am J Bot	2007	10.1093/aob/mcm204	Aster amellus	9	native	introduced	http://www.hear.org/gcw/species/aster_amellus/
Iriondo; Albert; Giminez; Lozano; Escudero	Book	2009	978-84-8014-746-0	Aster pyrenaeus	1	native	not introduced	restricted
Nicole	PhD thesis	2005	None	Astragalus alopecurus	4	native	not introduced	restricted
Wall; Hoffmann; Wentworth; Gray; Hohmann	Plant Ecol	2012	10.1007/s11258-012-0068-7	Astragalus michauxii	1	native	not introduced	restricted
Martin; Meinke	Popul Ecol	2012	10.1007/s10144-012-0318-5	Astragalus peckii	2	native	not introduced	restricted
Lesica	Great Bas Nat	1995	10.2307/2445615	Astragalus scaphoides	2	native	not introduced	restricted
Crone; Lesica	Ecology	2004	10.1890/03-0256	Astragalus scaphoides	3	native	not introduced	restricted
Iriondo; Albert; Giminez; Lozano; Escudero	Book	2009	978-84-8014-746-0	Astragalus tremolsianus	1	native	not introduced	restricted
Kaye; Pyke	Ecology	2003	10.1890/0012-9658(2003)084[1464:TEOSTO]2.0.CO;2	Astragalus tyghensis	5	native	not introduced	restricted
Pinero; Martinez; Sarukhan	Ecology	1984	10.2307/2259545	Astrocaryum mexicanum	4	native	not introduced	restricted
Martinez-Avalos	PhD thesis	2007	None	Astrophytum asterias	5	native	not introduced	restricted
Mandujano; Bravo; Verhulst; Carrillo-Angeles; Golubov	Acta Oeco	2015	10.1016/j.actao.2014.12.004	Astrophytum capricorne	1	native	not introduced	restricted
Zepeda Martinez	thesis	2010	None	Astrophytum ornatum	1	native	not introduced	restricted
Zepeda-Martinez; Manujano; Mandujano; Golubov	J Arid Env	2013	10.1016/j.jaridenv.2012.08.006	Astrophytum ornatum	1	native	not introduced	restricted
Verhulst; Montana; Mandujano; Franco	Oecologia	2008	10.1007/s00442-008-0980-7	Atriplex acanthocarpa	1	native	not introduced	restricted
Verhulst; Montana; Mandujano; Franco	Oecologia	2008	10.1007/s00442-008-0980-7	Atriplex canescens	1	native	introduced	http://www.hear.org/gcw/species/atriplex_canescens/
Hunt	J Appl Ecol	2001	10.1046/j.1365-2664.2001.00586.x	Atriplex vesicaria	9	native	introduced	http://www.hear.org/gcw/species/atriplex_vesicaria/
Lopez-Hoffman; Ackerly; Anten; Denoyer;Ramos	J Ecol	2007	10.1111/j.1365-2745.2007.01298.x	Avicennia germinans	1	native	introduced	http://www.hear.org/gcw/species/avicennia_germinans/
Crone; Marler; Pearson	J Appl Ecol	2009	10.1111/j.1365-2664.2009.01635.x	Balsamorhiza sagittata	1	native	not introduced	restricted
Bradstock; O'Connell	Aust J Ecol	1988	10.1111/j.1442-9993.1988.tb00999.x	Banksia ericifolia	1	native	introduced	http://www.hear.org/gcw/species/banksia_ericifolia/
Zuidema; Boot	J Trop Ecol	2002	10.1017/S0266467402002018	Bertholletia excelsa	2	native	not introduced	restricted
Ebert; Ebert	Vegetatio	1989	10.1007/BF00042253	Betula nana	1	native	introduced	http://www.hear.org/gcw/species/betula_nana/
Lehtila; Tuomi; Sulkinoja	Ecology	1994	10.2307/1939418	Betula pubescens pumila	2	native	introduced	http://www.hear.org/gcw/species/betula_pubescens/
Lesica; Shelly	Am J Bot	1995	10.2307/2445615	Boechera fecunda	3	native	not introduced	restricted
Barot; Gignoux; Vuattoux	J Trop Ecol	2000	10.1017/S0266467400001620	Borassus aethiopum	2	native	introduced
O'Connor	J Appl Ecol	1993	10.2307/2404276	Bothriochloa insculpta	1	native	introduced	http://www.hear.org/gcw/species/bothriochloa_insculpta/
Fowler; Overath; Pease	Ecology	2006	10.1890/05-1197	Bouteloua rigidiseta	1	native	not introduced	restricted
Noel; Maurice; Mignot; Glemin; Carbonell; Justy; Guyot; Olivieri; Petit	Cons Genet	2010	10.1007/s10592-010-0056-1	Brassica insularis	4	native	not introduced	restricted
Garnier; Lecomte	Ecol Model	2006	10.1016/j.ecolmodel.2005.10.009	Brassica napus	1	NATD	NATD	http://www.hear.org/gcw/species/brassica_napus/
Griffith	Ecology	2010	10.1890/08-1446.1	Bromus tectorum	3	invasive	invasive	http://www.hear.org/gcw/species/bromus_tectorum/
Hernandez-Apolinor; Valverde; Purata	Forest Ecol Manag	2006	10.1016/j.foreco.2005.10.072	Bursera glabrifolia	1	native	not introduced	restricted
Binh	PhD thesis	2009	None	Calamus nambariensis	1	native	NATD
Binh	PhD thesis	2009	None	Calamus rhabdocladus	1	native	not introduced	restricted
Le Corff; Horvitz	Ecol Model	2005	10.1016/j.ecolmodel.2005.05.009	Calathea micans	1	native	not introduced	restricted
Horvitz; Schemske	Ecol Monog	1995	10.2307/2937136	Calathea ovandensis	2	native	not introduced	restricted
Price; Bowman	J Biogeog	1994	10.2307/2846032	Callitris columellaris	1	native	invasive	http://www.hear.org/pier/species/callitris_columellaris.htm
Scandrett; Gimmingham	Vegetatio	1989	10.1007/BF00036515	Calluna vulgaris	1	native	invasive	http://www.hear.org/gcw/species/calluna_vulgaris/
van Mantgem; Stephenson	J Ecol	2005	10.1111/j.1365-2745.2005.01007.x	Calocedrus decurrens	3	native	introduced	http://www.hear.org/gcw/species/calocedrus_decurrens/
Chien; Zuidema; Nghia	Popul Ecol	2008	10.1007/s10144-008-0079-3	Calocedrus macrolepis	1	native	not introduced	restricted
Fiedler	J Ecol	1987	10.2307/2260308	Calochortus albus	1	native	not introduced	restricted
Miller; Antos; Allen	PhD thesis	2004	None	Calochortus lyallii	11	native	not introduced	restricted
Fiedler	J Ecol	1987	10.2307/2260308	Calochortus obispoensis	1	native	not introduced	restricted
Fiedler	J Ecol	1987	10.2307/2260308	Calochortus pulchellus	1	native	not introduced	restricted
Fiedler	J Ecol	1987	10.2307/2260308	Calochortus tiburonensis	1	native	not introduced	restricted
Jongejans; Sheppard; Shea	J Appl Ecol	2006	10.1111/j.1365-2664.2006.01228.x	Carduus nutans	3	native	invasive	http://www.cabi.org/isc/datasheet/11259
Shea; Kelly; Sheppard; Woodburn	Ecology	2005	10.1890/05-0195	Carduus nutans	2	native	invasive	http://www.cabi.org/isc/datasheet/11259
Wikberg; Svensson	Plant Ecol	2006	10.1007/s11258-005-9006-2	Carex humilis	2	native	not introduced	restricted
Jongejans; Jorritsma-Wienk; Becker; Dostal; Milden; de Kroon	J Ecol	2010	10.1111/j.1365-2745.2009.01612.x	Carlina vulgaris	4	native	introduced	http://www.hear.org/gcw/species/carlina_vulgaris/
Steenbergh; Lowe	Ecology	1969	10.2307/1933696	Carnegiea gigantea	1	native	not introduced	restricted
Chien; Zuidema; Nghia	Popul Ecol	2008	10.1007/s10144-008-0079-3	Carya sinensis	1	native	not introduced	restricted
Silander	Oecologia	1983	10.1007/BF00379524	Cassia nemophila	1	native	introduced	http://plants.usda.gov/core/profile?symbol=SEARC&mapType=nativity
Davelos; Jarosez	J Ecol	2004	10.1111/j.0022-0477.2004.00907.x	Castanea dentata	6	native	not introduced	restricted
del Castillo; Trujillo-Argueta; Rivera-Garcia; Gomez-Ocampo; Mondragon-Chaparro	Ecol and Evol	2013	10.1002/ece3.765	Catopsis compacta	1	native	not introduced	restricted
Winkler; Hulber; Hietz	Bas and Appl Ecol	2007	10.1016/j.baae.2006.05.003	Catopsis sessiliflora	1	native	not introduced	restricted
Alvarez-Buylla	Am Nat	1994	10.1086/285599	Cecropia obtusifolia	1	native	invasive	http://www.hear.org/pier/species/cecropia_obtusifolia.htm
Pisanu; Farris; Filigheddu; Begona Garcia	Plant Ecol	2012	10.1007/s11258-012-0110-9	Centaurea horrida	3	native	not introduced	restricted
Jongejans; de Kroon	J Ecol	2005	10.1111/j.1365-2745.2005.01003.x	Centaurea jacea	2	native	invasive	http://www.hear.org/gcw/species/centaurea_jacea/
Emery; Gross	J Appl Ecol	2005	10.1111/j.1365-2664.2004.00990.x	Centaurea podospermifolia	1	introduced	invasive	http://www.hear.org/gcw/species/centaurea_maculosa/
Maines; Knochel; Seastedt	Ecosphere	2013	10.1890/ES13-00094.1	Centaurea stoebe	1	invasive	invasive	https://www.cabi.org/isc/datasheet/12040
Perez-Farrera; Vovides; Octavio-Aguilar; Gonzalez-Astorga; Cruz-Rodriguez; Hernandez-Jonapa; Villalobos-Mendez	Plant Ecol	2006	10.1007/s11258-006-9135-2	Ceratozamia mirandae	1	native	not introduced	restricted
Magda; Duru; Theau	Weed Sci	2004	10.1614/P2202-067	Chaerophyllum aureum	1	native	introduced	http://www.hear.org/gcw/species/chaerophyllum_aureum/
Liu; Menges; Quintana-Ascencio	Ecol Appl	2005	10.1890/03-5382	Chamaecrista lineata keyensis	5	native	not introduced	restricted
Valverde; Hernandez-Apolinor; Mendoza-Amarom	J Sust Forestry	2006	10.1300/J091v23n01_05	Chamaedorea elegans	1	native	invasive	http://www.cabi.org/isc/datasheet/14347
Endress; Gorchov; Robert; Noble	Ecol Appl	2004	10.1890/02-5365	Chamaedorea radicalis	4	native	introduced	http://www.floridata.com/ref/c/cham_rad.cfm
Berry; Gorchov; Endress; Stevens	Ecology	2008	10.1007/s10144-007-0067-z	Chamaedorea radicalis	1	native	introduced	http://www.floridata.com/ref/c/cham_rad.cfm
Meagher; Antonovics	Ecology	1982	10.2307/1940111	Chamaelirium luteum	3	native	not introduced	restricted
Iriondo; Albert; Giminez; Lozano; Escudero	Book	2009	978-84-8014-746-0	Cheirolophus metlesicsii	1	native	not introduced	restricted
ter Steege; Boot; Brouwer; Hammond; Vanderhout; Jetten; Khan; Polak; Raaimakers; Zagt	Ecol Appl	1995	10.2307/2269341	Chlorocardium rodiei	1	native	not introduced	restricted
Bullock; White; Prudhomme; Tansey; Perea; Hooftman	J Ecol	2011	10.1111/j.1365-2745.2011.01910.x	Cirsium acaule	1	native	introduced	http://www.hear.org/gcw/species/cirsium_acaule/
Munzbergova	Am J Bot	2005	10.3732/ajb.92.12.1987	Cirsium acaule	1	native	introduced	http://www.hear.org/gcw/species/cirsium_acaule/
Davis; Landis; Nuzzo; Blossey; Gerber; Hinz	Ecol Appl	2006	10.1890/1051-0761(2006)016[2399:DMISOB]2.0.CO;2	Cirsium arvense	1	invasive	invasive	http://www.cabi.org/isc/datasheet/13628
Jongejans; de Vere; de Kroon	Plant Ecol	2008	10.1007/s11258-008-9397-y	Cirsium dissectum	4	native	introduced	http://www.hear.org/gcw/species/cirsium_dissectum/
Ramula	Acta Oeco	2008	10.1016/j.actao.2007.11.005	Cirsium palustre	1	native	introduced	http://www.hear.org/gcw/species/cirsium_palustre/
Munzbergova	Am J Bot	2005	10.3732/ajb.92.12.1987	Cirsium pannonicum	1	native	not introduced	restricted
Dodge	PhD thesis	2005	None	Cirsium perplexans	2	native	not introduced	restricted
Bell; Bowles; McEachern	Book	2003	978-3-642-07869-9	Cirsium pitcheri	1	native	not introduced	restricted
Ellis; Williams; Lesica; Bell; Bierzychudek; Bowles; Crone; Doak; Ehrlen; Ellis-Adam; McEachern; Ganesan; Latham; Luijten; Kaye; Knight; Menges; Morris; Den Nijs; Oostermeijer; Quintana-Ascencio; Shelly; Stanley; Thorpe; Ticktin; Valverde; Weekley	Ecology	2012	10.1890/11-1052.1	Cirsium pitcheri	3	native	not introduced	restricted
Bell; Powell; Bowles	J Wild Manag	2013	10.1002/jwmg.525	Cirsium pitcheri	1	native	not introduced	restricted
Jolls; Marik; Hamze; Havens	Biol Cons	2015	10.1016/j.biocon.2015.04.006	Cirsium pitcheri	1	native	not introduced	restricted
Dodge	PhD thesis	2005	None	Cirsium scariosum	2	native	introduced	https://npgsweb.ars-grin.gov/gringlobal/taxonomydetail.aspx?id=448120
Dodge	PhD thesis	2005	None	Cirsium tracyi	2	native	not introduced	restricted
Dalgleish; Koons; Adler	J Ecol	2010	10.1111/j.1365-2745.2009.01585.x	Cirsium undulatum	1	native	invasive	http://www.hear.org/gcw/species/cirsium_undulatum/
Bullock; Hill; Silvertown	J Ecol	1994	10.2307/2261390	Cirsium vulgare	2	native	introduced	http://www.hear.org/gcw/species/cirsium_vulgare/
Hegazy	J Arid Env	1990	None	Cleome droserifolia	1	native	introduced	http://www.hear.org/gcw/species/cleome_droserifolia/
DeWalt	Biol Inv	2006	10.1007/s10530-005-5277-8	Clidemia hirta	2	invasive	invasive	http://www.hear.org/gcw/species/clidemia_hirta/
Olmsted; Alvarez-Buylla	Ecol Appl	1995	10.2307/1942038	Coccothrinax readii	1	native	not introduced	restricted
Silva; Trevisan; Estrada; Monosterio	Global Ecol Biogeogr	2000	10.1046/j.1365-2699.2000.00187.x	Coespeletia spicata	1	native	not introduced	restricted
Silva; Trevisan; Estrada; Monosterio	Global Ecol Biogeogr	2000	10.1046/j.1365-2699.2000.00187.x	Coespeletia timotensis	1	native	not introduced	restricted
Winter; Jung; Eckstein; Otte; Donath; Kriechbaum	J Appl Ecol	2014	10.1111/1365-2664.12217	Colchicum autumnale	2	native	introduced	http://hear.org/gcw/species/colchicum_autumnale/
Kalisz; McPeek	Ecology	1992	10.2307/1940182	Collinsia verna	1	native	not introduced	restricted
Iriondo; Albert; Giminez; Lozano; Escudero	Book	2009	978-84-8014-746-0	Corallorhiza trifida	1	native	not introduced	restricted
Vejdani	PhD thesis	2006	None	Cornus florida	1	native	introduced	http://www.hear.org/gcw/species/cornus_florida/
Lucas; Forseth; Casper	J Ecol	2008	10.1111/j.1365-2745.2007.01350.x	Cryptantha flava	1	native	not introduced	restricted
Prendeville; Tenhumberg; Pilson	New Phyto	2014	10.1111/nph.12730	Cucurbita pepo	3	introduced	introduced	http://plants.usda.gov/core/profile?symbol=CUPE
Boorman; Fuller	New Phyto	1984	10.1111/j.1469-8137.1984.tb03596.x	Cynoglossum officinale	1	native	invasive	http://www.hear.org/gcw/species/cynoglossum_officinale/
Nicole; Brzosko; Till-Bottraud	J Ecol	2005	10.1111/j.1365-2745.2005.01010.x	Cypripedium calceolus	2	native	introduced	http://www.hear.org/gcw/species/cypripedium_calceolus/
Garcia; Goni; Guzman	Cons Biol	2010	10.1111/j.1523-1739.2010.01466.x	Cypripedium calceolus	4	native	introduced	http://www.hear.org/gcw/species/cypripedium_calceolus/
Thorpe; Stanley; Kayne; Latham	Report	2011	None	Cypripedium fasciculatum	3	native	not introduced	restricted
Zhongjian; Rao Wenhui; Liqiang; Yuting	Acta Ecol Sinica	2008	10.1016/S1872-2032(08)60021-9	Cypripedium lentiginosum	1	native	not introduced	restricted
Neubert; Parker	Risk Anal	2004	10.1111/j.0272-4332.2004.00481.x	Cytisus scoparius	14	invasive	invasive	http://www.issg.org/database/species/ecology.asp?si=441&fr=1&sts=sss&lang=EN
Chien; Zuidema; Nghia	Popul Ecol	2008	10.1007/s10144-008-0079-3	Dacrydium elatum	1	native	not introduced	restricted
Sletvold; Oien; Moen	Biol Cons	2010	10.1016/j.biocon.2009.12.017	Dactylorhiza lapponica	2	native	introduced	http://www.cabi.org/isc/datasheet/113786
Binh	PhD thesis	2009	None	Daemonorops poilanei	1	native	not introduced	restricted
Moloney	Ecology	1988	10.3354/meps045001	Danthonia sericea	5	native	introduced	http://www.hear.org/gcw/species/danthonia_sericea/
Verkaar; Schenkeveld	New Phyto	1984	10.1111/j.1469-8137.1984.tb04155.x	Daucus carota	1	native	invasive	https://www.cabi.org/isc/datasheet/18018
Lin; Miriti; Goodell	Ecol Evol	2016	10.1002/ece3.2163	Dicentra canadensis	3	native	not introduced	restricted
Menges; Quintana-Ascencio; Weekley; Gaoue	Biol Cons	2006	10.1016/j.biocon.2005.08.002	Dicerandra frutescens	7	native	not introduced	restricted
Picard; Mortier; Chagneau	Ecol Model	2010	10.1016/j.ecolmodel.2010.06.010	Dicorynia guianensis	1	native	not introduced	restricted
Zagt; Boot	PhD thesis	1997	None	Dicymbe altsonii	1	native	not introduced	restricted
Sletvold; Rydgren	J Ecol	2007	10.1111/j.1365-2745.2007.01287.x	Digitalis purpurea	1	native	invasive	http://www.hear.org/gcw/species/digitalis_purpurea/
O'Connor	J Appl Ecol	1993	10.2307/2404276	Digitaria eriantha	1	native	invasive	http://www.cabi.org/isc/datasheet/109594
Lazaro-Zermeno; Gonzalez-Espinosa; Mendoza; Martinez-Ramos; Quintana-Ascencio	Forest Ecol Manag	2011	10.1016/j.foreco.2010.10.028	Dioon merolae	2	native	not introduced	restricted
Alvarez-Yepiz; Dovciak; Burquez	Biol Cons	2011	10.1016/j.biocon.2010.08.007	Dioon sonorense	1	native	not introduced	restricted
Castaneda	MSc thesis	2008	None	Dioon spinulosum	2	native	not introduced	restricted
Garcia	Cons Biol	2003	10.1016/S0006-3207(01)00113-6	Dioscorea chouardii	1	native	not introduced	restricted
Werner; Caswell	Ecology	1977	10.2307/1936930	Dipsacus fullonum	11	invasive	invasive	http://www.hear.org/gcw/species/dipsacus_fullonum/
Kawano; Takada; Nakayama; Hiratsuka	Book	1987	None	Disporum sessile	2	native	not introduced	restricted
Kawano; Takada; Nakayama; Hiratsuka	Book	1987	None	Disporum smilacinum	2	native	not introduced	restricted
Iriondo; Albert; Giminez; Lozano; Escudero	Book	2009	978-84-8014-746-0	Dorycnium spectabile	1	native	not introduced	restricted
Putnam	PhD thesis	2013	None	Draba asterophora	2	native	not introduced	restricted
Andrello; Bizoux; Barbet-Massin; Gaudeul; Nicole; Till-Bottraud	Cons Biol	2012	10.1016/j.biocon.2011.12.012	Dracocephalum austriacum	7	native	not introduced	restricted
Zagt; Boot	PhD thesis	1997	None	Duguetia neglecta	1	native	not introduced	restricted
Ratsirarson; Silander; Richard	Cons Biol	1996	10.1046/j.1523-1739.1996.10010040.x	Dypsis decaryi	3	native	introduced	USDA
Martorell	Popul Ecol	2007	10.1007/s10144-012-0307-8	Echeveria longissima	1	native	not introduced	restricted
Hurlburt	PhD thesis	1999	None	Echinacea angustifolia	2	native	introduced	http://powo.science.kew.org/taxon/urn:lsid:ipni.org:names:1174497-2
Dalgleish; Koons; Adler	J Ecol	2010	10.1111/j.1365-2745.2009.01585.x	Echinacea angustifolia	1	native	introduced	http://powo.science.kew.org/taxon/urn:lsid:ipni.org:names:1174497-2
Jiminez-Sierra; Mandujano; Eguiarte	Biol Cons	2007	10.1016/j.biocon.2006.10.038	Echinocactus platyacanthus	6	native	not introduced	restricted
Iriondo; Albert; Giminez; Lozano; Escudero	Book	2009	978-84-8014-746-0	Echinospartum ibericum algibicum	1	native	not introduced	restricted
Mortimer	Book	1983	None	Elymus repens	1	native	introduced	http://www.hear.org/gcw/species/elymus_repens/
Raimondo; Donaldson	Biol Cons	2003	10.1016/S0006-3207(02)00303-8	Encephalartos cycadifolius	1	native	not introduced	restricted
Picard; Yalibanda; Namkosserena; Baya	Forest Ecol Manag	2008	10.1016/j.foreco.2008.02.041	Entandrophragma cylindricum	1	native	not introduced	restricted
Chagneau; Mortier; Picard	J R Stat Soc C	2009	10.1111/j.1467-9876.2008.00657.x	Eperua falcata	1	native	not introduced	restricted
Doak	Ecology	1992	10.2307/1941457	Epilobium latifolium	1	native	not introduced	restricted
Watson; Westoby; Holm	J Ecol	1997	10.2307/2960604	Eremophila forrestii	1	native	not introduced	restricted
Watson; Westoby; Holm	J Ecol	1997	10.2307/2960604	Eremophila maitlandii	2	native	not introduced	restricted
Zhang; Wang; Shi	Chin J Plant Ecol	2009	None	Eremosparton songoricum	2	native	not introduced	restricted
Kouassi; Barot; Gignoux; Bi	J Trop Ecol	2008	10.1017/S0266467408005312	Eremospatha macrocarpa	1	native	not introduced	restricted
Bullock; White; Prudhomme; Tansey; Perea; Hooftman	J Ecol	2011	10.1111/j.1365-2745.2011.01910.x	Erigeron canadensis	1	introduced	invasive	http://www.cabi.org/isc/datasheet/15251
Satterthwaite; Menges; Quintana-Ascencio	Ecol Appl	2002	10.1890/1051-0761(2002)012[1672:ASBPVI]2.0.CO;2	Eriogonum longifolium gnaphalifolium	1	native	not introduced	restricted
Iriondo; Albert; Giminez; Lozano; Escudero	Book	2009	978-84-8014-746-0	Erodium paularense	2	native	not introduced	restricted
Andrello; Bizoux; Barbet-Massin; Gaudeul; Nicole; Till-Bottraud	Biol Cons	2012	10.1016/j.biocon.2011.12.012	Eryngium alpinum	7	native	not introduced	restricted
Menges; Quintana-Ascencio	Ecol Monog	2004	10.1890/03-4029	Eryngium cuneifolium	8	native	not introduced	restricted
Curle; Stabbetorp; Nordal	Nord J Bot	2007	None	Eryngium maritimum	1	native	introduced	http://www.hear.org/gcw/species/eryngium_maritimum/
Kawano; Takada; Nakayama; Hiratsuka	Book	1987	None	Erythronium japonicum	2	native	not introduced	restricted
Schmalzel; Reichenbacher; Rutman	Madrono	1995	None	Escobaria robbinsiorum	3	native	not introduced	restricted
Ortega-Baes	PhD thesis	2001	None	Escontria chiotilla	2	native	not introduced	restricted
Byers; Meagher	Ecol Appl	1997	10.1890/1051-0761(1997)007[0519:ACODCI]2.0.CO;2	Eupatorium perfoliatum	3	native	introduced	http://www.hear.org/gcw/species/eupatorium_perfoliatum/
Byers; Meagher	Ecol Appl	1997	10.1890/1051-0761(1997)007[0519:ACODCI]2.0.CO;2	Eupatorium resinosum	2	native	not introduced	restricted
Iriondo; Albert; Giminez; Lozano; Escudero	Book	2009	978-84-8014-746-0	Euphorbia fontqueriana	1	native	not introduced	restricted
Silva-Matos; Freckleton; Watkinson	Ecology	1999	10.1890/0012-9658(1999)080[2635:TRODDI]2.0.CO;2	Euterpe edulis	1	native	not introduced	restricted
Arango; Duque; Munoz	Int J Trop Biol	2010	10.15517/rbt.v58i1.5222	Euterpe oleracea	2	native	introduced	http://www.hear.org/gcw/species/euterpe_oleracea/
Zuidema	Book	2000	None	Euterpe precatoria	1	native	not introduced	restricted
Otarola; Avalos	Am J Bot	2014	10.3732/ajb.1400089	Euterpe precatoria	2	native	not introduced	restricted
Batista; Platt; Macchiavelli	Ecology	1998	10.2307/176863	Fagus grandifolia	2	native	introduced	http://www.hear.org/gcw/species/fagus_grandifolia/
Gibert; Magda; Hazard	PLoS ONE	2015	10.1371/journal.pone.0139919	Festuca eskia	2	native	not introduced	restricted
Schulze; Rufener; Erharft; Stoll	Popul Ecol	2012	10.1007/s10144-012-0338-1	Fragaria vesca	12	native	invasive	http://www.cabi.org/isc/datasheet/24409
Yonezawa; Kinoshita; Watano; Zentoh	Evol	2000	10.1111/j.0014-3820.2000.tb01244.x	Fritillaria biflora	2	native	not introduced	restricted
Araujo; Serrao; Sousa-Pinto; Aberg	PLoS ONE	2014	10.1371/journal.pone.0092177	Fucus vesiculosus	3	native	not introduced	restricted
Ang; de Wreede	Mar Ecol Prog Ser	1993	10.3354/meps093253	Fucus vesiculosus	1	native	not introduced	restricted
Osunkoya	Biol Cons	2003	10.1016/S0006-3207(02)00417-2	Gardenia actinocarpa	1	native	not introduced	restricted
Floyd; Ranker	Int J Plant Sci	1998	10.1086/297607	Gaura neomexicana coloradensis	9	native	not introduced	restricted
Vieira, Santos	J Phycol	2010	10.1111/j.1529-8817.2010.00924.x	Gelidium sesquipedale	1	native	not introduced	restricted
Oostermeijer; Brugman; de Boer; den Nijs	J Ecol	1996	10.2307/2261351	Gentiana pneumonanthe	1	native	not introduced	restricted
Lennartsson; Oostermeijer	J Ecol	2001	10.1046/j.1365-2745.2001.00566.x	Gentianella campestris	1	native	not introduced	restricted
Zuidema; de Kroon; Werger	Ecol Appl	2007	10.1890/1051-0761(2007)017[0118:TSBPAR]2.0.CO;2	Geonoma deversa	2	native	not introduced	restricted
Svenning	Plant Ecol	2002	10.1023/A:1015520116260	Geonoma macrostachys	1	native	not introduced	restricted
Rodriguez-Buritica; Orjuela; Galeano	Forest Ecol Manag	2005	10.1016/j.foreco.2005.02.052	Geonoma orbignyana	1	native	not introduced	restricted
Souza; Martins	Aust Ecol	2006	10.1111/j.1442-9993.2006.01650.x	Geonoma pohliana weddelliana	3	native	not introduced	restricted
Sampaio; Scariot	J Trop Ecol	2010	10.1017/S0266467409990599	Geonoma schottiana	1	native	not introduced	restricted
Ramula; Toivonen; Mutikainen	Int J Plant Sci	2007	10.1086/512040	Geranium sylvaticum	3	native	introduced	http://www.hear.org/gcw/species/geranium_sylvaticum/
Weppler; Stoll; Stocklin	J Ecol	2006	10.1111/j.1365-2745.2006.01134.x	Geum reptans	2	native	not introduced	restricted
Kiviniemi	Plant Ecol	2002	None	Geum rivale	1	native	introduced	http://www.hear.org/gcw/species/geum_rivale/
Levine; McEachern; Cowan	J Ecol	2008	10.1111/j.1365-2745.2008.01375.x	Gilia tenuiflora hoffmannii	1	native	not introduced	restricted
Engel; Aberg; Gaggiotti; Destombe; Valero	J Ecol	2001	10.1046/j.1365-2745.2001.00567.x	Gracilaria gracilis	2	invasive	invasive	GISD
Engel; Aberg; Gaggiotti; Destombe; Valero	J Ecol	2001	10.1046/j.1365-2745.2001.00567.x	Gracilaria gracilis	2	invasive	invasive	GISD
Peters	Book	1991	None	Grias peruviana	1	native	not introduced	restricted
CITES	Plants Committee	2008	None	Guaiacum sanctum	1	native	not introduced	restricted
Mondragon	Plant Spp Biol	2009	10.1111/j.1442-1984.2009.00230.x	Guarianthe aurantiaca	1	native	not introduced	restricted
Loayza; Knight	Ecology	2010	10.1890/09-0480.1	Guettarda viburnoides	3	native	not introduced	restricted
Rae; Ebert	Int J Plant Sci	2002	10.1086/339719	Harrisia fragrans	2	native	not introduced	restricted
Adams; Marsh; Knox	Biol Cons	2005	10.1016/j.biocon.2005.02.001	Helenium virginicum	1	native	not introduced	restricted
Marrero-Gomez; Oostermeijer; Carque-Alamo; Banares-Baudet	Biol Cons	2007	10.1016/j.biocon.2007.01.010	Helianthemum juliae	1	native	not introduced	restricted
Iriondo; Albert; Gimenez; Lozano; Escudero	Book	2009	978-84-8014-746-0	Helianthemum polygonoides	1	native	not introduced	restricted
Iriondo; Albert; Gimenez; Lozano; Escudero	Book	2009	978-84-8014-746-0	Helianthemum teneriffae	1	native	not introduced	restricted
Nantel; Gagnon	Ecology	1999	10.1046/j.1365-2745.1999.00388.x	Helianthus divaricatus	4	native	introduced	http://www.hear.org/gcw/species/helianthus_divaricatus/
Bruna	Ecology	2003	10.1890/0012-9658(2003)084[0932:APPIFH]2.0.CO;2	Heliconia acuminata	7	native	introduced	http://www.hear.org/pier/species/heliconia_spp.htm
Schleuning; Huaman; Matthies	J Ecol	2008	10.1111/j.1365-2745.2008.01416.x	Heliconia metallica	2	native	invasive	http://www.hear.org/pier/species/heliconia_spp.htm
Nehrbass; Winkler; Pergl; Perglova; Pysek	Pers Plant Ecol Evol Syst	2006	10.1016/j.ppees.2005.11.001	Heracleum mantegazzianum	1	invasive	invasive	https://www.cabi.org/isc/datasheet/26911
Wells; Rothery; Cox; Bamford	Bot J Lin Soc	1998	10.1111/j.1095-8339.1998.tb02514.x	Herminium monorchis	1	native	not introduced	restricted
O'Connor	J Appl Ecol	1993	10.2307/2404276	Heteropogon contortus	1	native	invasive	http://www.hear.org/gcw/species/heteropogon_contortus/
Balcazar	PhD thesis	2013	978-90-9027402-7	Heteropsis flexuosa	1	native	not introduced	restricted
Balcazar	PhD thesis	2013	978-90-9027402-7	Heteropsis macrophylla	1	native	not introduced	restricted
Balcazar	PhD thesis	2013	978-90-9027402-7	Heteropsis oblongifolia	1	native	not introduced	restricted
Thomas; Dale	Can J Bot	1975	10.1139/b75-331	Hieracium floribundum	1	invasive	invasive	http://www.hear.org/gcw/species/hieracium_floribundum/
Vega; Montana	Plant Ecol	2004	10.1023/B:VEGE.0000048094.21994.74	Hilaria mutica	2	native	not introduced	restricted
Pfeifer; Wiegand; Heinrich; Jetschke	J Appl Ecol	2006	10.1111/j.1365-2664.2006.01148.x	Himantoglossum hircinum	1	native	introduced	http://www.hear.org/gcw/species/himantoglossum_hircinum/
Bullock; White; Prudhomme; Tansey; Perea; Hooftman	J Ecol	2011	10.1111/j.1365-2745.2011.01910.x	Himantoglossum hircinum	1	native	introduced	http://www.hear.org/gcw/species/himantoglossum_hircinum/
Baldauf; Correa; Ferreira; Santos	Forest Ecol Manag	2015	10.1016/j.foreco.2015.06.022	Himatanthus drasticus	2	native	not introduced	restricted
Kaye; Benfield	Report	2004	None	Horkelia congesta	1	native	not introduced	restricted
Gross; Lockwood; Frost; Morris	Cons Biol	1998	10.1111/j.1523-1739.1998.97285.x	Hudsonia montana	1	native	not introduced	restricted
Hara; Kanno; Hirabuki; Takehara	J Veg Sci	2004	10.1111/j.1654-1103.2004.tb02286.x	Hydrangea paniculata	1	native	introduced	http://www.hear.org/gcw/species/hydrangea_paniculata/
Sinclair	PhD thesis	2002	None	Hydrastis canadensis	1	native	introduced	http://eol.org/pages/594852/maps
Christensen; Gorchov	Plant Ecol	2010	10.1007/s11258-010-9749-2	Hydrastis canadensis	3	native	introduced	http://eol.org/pages/594852/maps
Okland	Oikos	2000	10.1034/j.1600-0706.2000.880301.x	Hylocomium splendens	1	native	not introduced	restricted
Garnier; Dajoz	J Ecol	2001	10.1890/0012-9658(2001)082[1720:ESOALV]2.0.CO;2	Hyparrhenia diplandra	3	native	not introduced	restricted
Quintana-Ascencio; Menges; Weekley	Cons Biol	2003	10.1046/j.1523-1739.2003.01431.x	Hypericum cumulicola	13	native	not introduced	restricted
Jongejans; de Kroon	J Ecol	2005	10.1111/j.1365-2745.2005.01003.x	Hypochaeris radicata	2	native	invasive	http://www.issg.org/database/species/search.asp?sts=sss&st=sss&fr=1&x=0&y=0&sn=Hypochaeris+radicata&rn=&hci=-1&ei=-1&lang=EN only invasive in La Reunion (island and region of France), has been introduced in the US and falkland islands but is not classified as invasive. GISD
Steets; Knight; Ashman	Am Nat	2007	10.1086/518178	Impatiens capensis	2	native	introduced	http://www.hear.org/gcw/species/impatiens_capensis/ http://alienplantsbelgium.be/content/impatiens-capensis
Campbell; Waser	Am Nat	2007	10.1086/510758	Ipomopsis tenuituba	1	native	not introduced	restricted
Pinard	Biotrop	1993	10.2307/2388974	Iriartea deltoidea	5	native	not introduced	restricted
Ang; de Wreede; Shaughnessy; Dyck	Hydrobiol	1990	10.1007/978-94-009-2049-1_27	Iridaea splendens	1	native	not introduced	restricted
Burns; Pardini; Schutzenhofer; Chung; Seidler; Knight	Ecology	2013	10.1890/12-1310.1	Iris germanica	1	introduced	invasive	http://www.hear.org/pier/species/iris_germanica.htm
Pathikonda; Ackleh; Hasenstein; Mopper	Cons Biol	2009	10.1111/j.1523-1739.2008.01073.x	Iris hexagona	1	native	not introduced	restricted
Forbes	Weed Res	1977	10.1111/j.1365-3180.1977.tb00498.x	Jacobaea vulgaris	1	native	introduced	http://www.hear.org/gcw/species/senecio_jacobaea/ brc.ac.uk
Couralet; Sass-Klaassen; Sterck; Bekele; Zuidema	Forest Ecol Manag	2005	10.1016/j.foreco.2005.05.065	Juniperus procera	1	native	not introduced	restricted
Iriondo; Albert; Gimenez; Lozano; Escudero	Book	2009	978-84-8014-746-0	Jurinea fontqueri	1	native	not introduced	restricted
Gaoue; Ticktin	Cons Biol	2010	10.1111/j.1523-1739.2009.01345.x	Khaya senegalensis	6	native	invasive	http://www.hear.org/pier/species/khaya_senegalensis.htm
Pino; Pico; Roa	Bot J Lin Soc	2007	10.1111/j.1095-8339.2007.00628.x	Kosteletzkya pentacarpos	1	native	introduced	http://www.iucnredlist.org/details/161916/0
Kouassi; Barot; Gignoux; Bi	J Trop Ecol	2008	10.1017/S0266467408005312	Laccosperma secundiflorum	1	native	not introduced	restricted
Bullock; White; Prudhomme; Tansey; Perea; Hooftman	J Ecol	2011	10.1111/j.1365-2745.2011.01910.x	Lactuca serriola	1	native	invasive	http://www.hear.org/gcw/species/lactuca_serriola/
Chapman	Hydrobiol	1993	10.1007/978-94-011-1998-6_31	Laminaria digitata	1	native	not introduced	restricted
Osunkoya; Perrett; Fernando; Clark; Raghu	Popul Ecol	2013	10.1007/s10144-013-0364-7	Lantana camara	2	invasive	invasive	http://www.issg.org/database/species/ecology.asp?si=56&fr=1&sts=sss&lang=EN
Iriondo; Albert; Giminez; Lozano; Escudero	Book	2009	978-84-8014-746-0	Laserpitium longiradium	1	native	not introduced	restricted
Ehrlen	J Ecol	1995	None	Lathyrus vernus	9	native	introduced	http://www.ars-grin.gov/cgi-bin/npgs/html/tax_search.pl?Lathyrus%20vernus
Maliakal Witt	PhD thesis	2004	None	Lechea cernua	2	native	not introduced	restricted
Maliakal Witt	PhD thesis	2004	None	Lechea deckertii	2	native	not introduced	restricted
Keller; Vittoz	Alp Botany	2015	10.1007/s00035-014-0142-y	Leontopodium nivale alpinum	2	introduced	introduced	Sell, P. and Murrell, G. (2006) Flora of Great Britain and Ireland: Volume 4, Campanulaceae - Asteraceae. University of Cambridge
Tremblay; Ackerman	Biol J Linn Soc	2001	10.1006/bijl.2000.0485	Lepanthes eltoroensis	3	native	not introduced	restricted
Tremblay; Ackerman	Biol J Linn Soc	2001	10.1006/bijl.2000.0485	Lepanthes rubripetala	6	native	not introduced	restricted
Tremblay; Ackerman	Biol J Linn Soc	2001	10.1006/bijl.2000.0485	Lepanthes rupestris	7	native	not introduced	restricted
Tremblay; McCarthy	PLoS ONE	2014	10.1371/journal.pone.0102859	Lepanthes rupestris	7	native	not introduced	restricted
Bernatus	Report	1995	None	Lepidium davisii	6	native	not introduced	restricted
Schutzenhofer; Knight	Ecol Appl	2007	10.1890/06-1282	Lespedeza juncea sericea	1	invasive	invasive	http://www.issg.org/database/species/ecology.asp?si=270&fr=1&sts=sss&lang=EN
Swab	PhD thesis	2014	None	Leucopogon setiger	1	native	not introduced	restricted
Ellis	Ecology	2012	10.1890/11-1052.1	Liatris scariosa	3	native	not introduced	restricted
Baltzer; Reekie; Hewlin; Taylor; Boates	Can J Bot	2002	10.1139/b02-070	Limonium carolinianum	1	native	not introduced	restricted
Hegazy	J Appl Ecol	1992	10.2307/2404462	Limonium delicatulum	1	native	not introduced	restricted
Iriondo; Albert; Giminez; Lozano; Escudero	Book	2009	978-84-8014-746-0	Limonium erectum	1	native	not introduced	restricted
Iriondo; Albert; Giminez; Lozano; Escudero	Book	2009	978-84-8014-746-0	Limonium geronense	1	native	not introduced	restricted
Iriondo; Albert; Giminez; Lozano; Escudero	Book	2009	978-84-8014-746-0	Limonium malacitanum	1	native	not introduced	restricted
Vejdani	PhD thesis	2006	None	Lindera benzoin	1	native	introduced	http://www.hear.org/gcw/species/lindera_benzoin/
Hara; Kanno; Hirabuki; Takehara	J Veg Sci	2004	10.1111/j.1654-1103.2004.tb02286.x	Lindera umbellata	1	native	not introduced	restricted
Verkaar; Schenkeveld	New Phyto	1984	10.1111/j.1469-8137.1984.tb04155.x	Linum catharticum	1	native	introduced	http://www.hear.org/gcw/species/linum_catharticum/
Munzbergova	Plant Biology	2013	10.1111/plb.12007	Linum flavum	3	native	not introduced	restricted
Munzbergova	Plant Biology	2013	10.1111/plb.12007	Linum tenuifolium	3	native	introduced	http://www.hear.org/gcw/species/linum_tenuifolium/
Bricker; Maron	Ecology	2012	10.1890/11-0948.1	Lithospermum ruderale	3	native	not introduced	restricted
Lacey; Royo; Bates; Herr	Castanea	2001	None	Lobelia boykinii	3	native	not introduced	restricted
Pico; de Kroon; Retano	Ecology	2002	10.1890/0012-9658(2002)083[1991:AEFAFS]2.0.CO;2	Lobularia maritima	1	native	introduced	http://www.hear.org/gcw/species/lobularia_maritima/
Kaye; Pyke	Ecology	2003	10.1890/0012-9658(2003)084[1464:TEOSTO]2.0.CO;2	Lomatium bradshawii	1	native	not introduced	restricted
Kaye; Pendergrass; Finley; Kauffman	Ecol Appl	2001	10.1890/1051-0761(2001)011[1366:TEOFOT]2.0.CO;2	Lomatium bradshawii	2	native	not introduced	restricted
Kaye; Pyke	Ecology	2003	10.1890/0012-9658(2003)084[1464:TEOSTO]2.0.CO;2	Lomatium cookii	2	native	not introduced	restricted
Burns; Pardini; Schutzenhofer; Chung; Seidler; Knight	Ecology	2013	10.1890/12-1310.1	Lonicera maackii	1	invasive	invasive	http://www.issg.org/database/species/ecology.asp?si=1225&fr=1&sts=sss&lang=EN
Dias Segura	MSc thesis	2013	None	Lophophora diffusa	1	native	not introduced	restricted
Iriondo; Albert; Giminez; Lozano; Escudero	Book	2009	978-84-8014-746-0	Lotus arinagensis	1	native	not introduced	restricted
Kauffman; Maron	Am Nat	2006	10.1086/507877	Lupinus arboreus	2	native	invasive	http://plants.usda.gov/java/invasiveOne?startChar=L
Dangremond; Knight	Ecology	2010	10.1890/09-0418.1	Lupinus tidestromii	3	native	not introduced	restricted
Chien; Zuidema; Nghia	Popul Ecol	2008	10.1007/s10144-008-0079-3	Magnolia fordiana	1	native	not introduced	restricted
Hara; Kanno; Hirabuki; Takehara	J Veg Sci	2004	10.1111/j.1654-1103.2004.tb02286.x	Magnolia salicifolia	1	native	not introduced	restricted
Levine; McEachern; Cowan	J Ecol	2008	10.1111/j.1365-2745.2008.01375.x	Malacothrix indecora	1	native	not introduced	restricted
Contreras; Valverde	J Arid Env	2002	10.1006/jare.2001.0926	Mammillaria crucigera	1	native	not introduced	restricted
Ramos Lopez	MSc thesis	2007	None	Mammillaria dixanthocentron	1	native	not introduced	restricted
Ferrer; Duran; Mendez; Dorantes; Dzib	Bol Soc Bot Mex	2011	None	Mammillaria gaumeri	7	native	not introduced	restricted
Rodriguez Ortega	PhD thesis	2008	None	Mammillaria hernandezii	2	native	not introduced	restricted
Flores Martinez	PhD thesis	2010	None	Mammillaria huitzilopochtli	1	native	not introduced	restricted
Flores-Martinez; Manzanero-Medino; Golubov; Montana; Mandujano	Plant Ecol	2010	10.1007/s11258-010-9737-6	Mammillaria huitzilopochtli	1	native	not introduced	restricted
Valverde; Quijas; Lopez-Villavicencio; Castillo	Plant Ecol	2004	10.1023/B:VEGE.0000021662.78634.de	Mammillaria magnimamma	2	native	not introduced	restricted
Saldivar Sanchez, Navarro Carbajal	Cact Suc Mex	2012	None	Mammillaria mystax	1	native	not introduced	restricted
Rodriguez Ortega	PhD thesis	2008	None	Mammillaria napia	1	native	not introduced	restricted
Valverde; Zavala-Hurtado	J Arid Env	2006	10.1016/j.jaridenv.2005.06.001	Mammillaria pectinifera	1	native	not introduced	restricted
Rodriguez Ortega	PhD thesis	2008	None	Mammillaria solisioides	1	native	not introduced	restricted
Avendano Calco	MSc thesis	2007	None	Mammillaria supertexta	1	native	not introduced	restricted
Cruz-Rodriguez; Lopez-Villavicencio; Valverde	J Trop Ecol	2009	10.1017/S0266467408005713	Manilkara zapota	1	native	introduced	http://www.hear.org/gcw/species/manilkara_zapota/
Hoffmann	Ecology	1999	10.1890/0012-9658(1999)080[1354:FAPDOW]2.0.CO;2	Miconia albicans	1	native	not introduced	restricted
Pascarella; Alde; Zimmerman	Biotrop	2007	10.1111/j.1744-7429.2006.00220.x	Miconia prasina	2	native	not introduced	restricted
Norghauer; Newbery	Ecol Monog	2011	10.1890/10-2268.1	Microberlinia bisulcata	1	native	not introduced	restricted
Angert	Ecology	2006	10.1890/0012-9658(2006)87[2014:DOCAMP]2.0.CO;2	Mimulus cardinalis	1	native	not introduced	restricted
Angert	Ecology	2006	10.1890/0012-9658(2006)87[2014:DOCAMP]2.0.CO;2	Mimulus lewisii	3	native	introduced	http://www.hear.org/gcw/species/mimulus_lewisii/
Forbis; Doak	Am J Bot	2004	10.3732/ajb.91.7.1147	Minuartia obtusiloba	1	native	not introduced	restricted
Jacquemyn; Brys; Neubert	Ecol Appl	2005	10.1890/04-1762	Molinia caerulea	4	native	introduced	http://www.hear.org/gcw/species/molinia_caerulea/ this paper describes the species as invasive but doesn't specify whether it is the native species or an invasive subsspecies? Please see http://alienplantsbelgium.be/content/molinia-caerulea
Cipriotti; Aguiar	Appl Veg Sci	2012	10.1111/j.1654-109X.2011.01138.x	Mulinum spinosum	1	native	introduced	http://www.hear.org/gcw/species/mulinum_spinosum/
Dostal	J Veg Sci	2007	10.1111/j.1654-1103.2007.tb02519.x	Myosotis ramosissima	5	native	introduced	http://www.hear.org/gcw/species/myosotis_ramosissima/
Hoffmann	Ecology	1999	10.1890/0012-9658(1999)080[1354:FAPDOW]2.0.CO;2	Myrsine guianensis	1	native	not introduced	restricted
Burns; Pardini; Schutzenhofer; Chung; Seidler; Knight	Ecology	2013	10.1890/12-1310.1	Narcissus poeticus	1	introduced	introduced	https://plants.usda.gov/core/profile?symbol=NAPO
Barkham	J Ecol	1980	10.2307/2259425	Narcissus pseudonarcissus	2	native	invasive	http://www.niiss.org/cwis438/websites/GISINDirectory/GISIN_ScientificName_Info.php?GISIN_ScientificNameID=45839&CallingPage=%2Fcwis438%2Fwebsites%2FGISINDirectory%2FOccurrence_Result.php%3FTakeAction%3DReturned%26ProjectID%3D0%26GISIN_InsertLogID%3D0%26ScientificName%3DNarcissus+pseudonarcissus%26Kingdom%3D0%26Country_AreaID%3D0%26CurrentRow%3D0%26TotalRows%3D-1&CallingLabel=To%20Occurrence%20Sea…
Ghimire; Gimenez; Pradel; McKey; Aumeeruddy-Thomas	J Appl Ecol	2008	10.1111/j.1365-2664.2007.01375.x	Nardostachys jatamansi	1	native	not introduced	restricted
Esparza-Olguin; Valverde; Mandujano	Popul Ecol	2005	10.1007/s10144-005-0230-3	Neobuxbaumia macrocephala	1	native	not introduced	restricted
Godinez-Alvarez; Valiente-Banuet	Plant Ecol	2004	10.1023/B:VEGE.0000046052.35390.59	Neobuxbaumia macrocephala	1	native	not introduced	restricted
Esparza-Olguin; Valverde; Mandujano	Popul Ecol	2005	10.1007/s10144-005-0230-3	Neobuxbaumia mezcalaensis	1	native	not introduced	restricted
Arroyo-Cosultchi; Golubov; Mandujano	Acta Oecol	2016	10.1016/j.actao.2016.01.006	Neobuxbaumia polylopha	1	native	not introduced	restricted
Esparza-Olguin; Valverde; Mandujano	Popul Ecol	2005	10.1007/s10144-005-0230-3	Neobuxbaumia tetetzo	1	native	not introduced	restricted
Godinez-Alvarez; Valiente-Banuet	Plant Ecol	2004	10.1023/B:VEGE.0000046052.35390.59	Neobuxbaumia tetetzo	1	native	not introduced	restricted
Godinez Alvarez; Valiente-Banuet; Rojas-Martinez	Ecology	2002	10.1890/0012-9658(2002)083[2617:TROSDI]2.0.CO;2	Neobuxbaumia tetetzo	1	native	not introduced	restricted
Shefferson; Tali	J Ecol	2007	10.1111/j.1365-2745.2006.01195.x	Neotinea ustulata	5	native	not introduced	restricted
Enright; Ogden	Aust J Ecol	1979	10.1111/j.1442-9993.1979.tb01195.x	Nothofagus fusca	3	native	not introduced	restricted
Thomson	Cons Biol	2005	10.1111/j.1523-1739.2005.004108.x	Oenothera deltoides	1	native	not introduced	restricted
Mandujano; Golubov; Huenneke	Popul Ecol	2007	10.1007/s10144-006-0032-2	Opuntia macrocentra	2	native	not introduced	restricted
Haridas; Keeler; Tenhumberg	Ecology	2015	10.1890/13-1984.1	Opuntia macrorhiza	4	native	not introduced	restricted
Carrillo Angeles	PhD thesis	2011	None	Opuntia microdasys	3	native	invasive	http://www.invasives.org.za/legislation/item/695-bunny-ears-opuntia-microdasys
Mandujano; Montana; Franco; Golubov; Flores-Martinez	Ecology	2001	10.2307/2679864	Opuntia rastrera	2	native	not introduced	restricted
Jacquemyns; Brys; Jongejans	Ecology	2010	10.1890/08-2321.1	Orchis purpurea	6	native	introduced	http://www.hear.org/gcw/species/orchis_purpurea/
Berg	Ecography	2002	10.1034/j.1600-0587.2002.250211.x	Oxalis acetosella	3	native	introduced	http://www.hear.org/gcw/species/oxalis_acetosella/
Chagneau; Mortier; Picard	J R Stat Soc C	2009	10.1111/j.1467-9876.2008.00657.x	Oxandra asbeckii	1	native	not introduced	restricted
Iriondo; Albert; Giminez; Lozano; Escudero	Book	2009	978-84-8014-746-0	Oxytropis jabalambrensis	2	native	not introduced	restricted
Morales-Romero; Godinez-Alvarez; Campo-Alves; Molino-Freaner	J Arid Env	2012	10.1016/j.jaridenv.2011.09.005	Pachycereus pecten-aboriginum	1	native	not introduced	restricted
Andrieu; Freville; Besnord; Vaudey; Gauthier; Thompson; Debussche	Popul Ecol	2013	10.1007/s10144-012-0346-1	Paeonia officinalis	3	native	introduced	http://eol.org/pages/486255/details
Ishihama; Fujii; Yamamoto; Takada	Popul Ecol	2014	10.1007/S10144-013-0414-1	Paliurus ramosissimus	1	native	not introduced	restricted
Shahi	PhD thesis	2007	None	Panax quinquefolius	1	native	not introduced	restricted
Van de Voort; McGraw	Biol Cons	2006	10.1016/j.biocon.2006.01.010	Panax quinquefolius	1	native	not introduced	restricted
Nantel; Gagnon; Nault	Cons Biol	1996	10.1046/j.1523-1739.1996.10020608.x	Panax quinquefolius	2	native	not introduced	restricted
Charron; Gagnon	J Ecol	1991	10.2307/2260724	Panax quinquefolius	2	native	not introduced	restricted
Chien; Zuidema; Nghia	Popul Ecol	2008	10.1007/s10144-008-0079-3	Parashorea chinensis	1	native	not introduced	restricted
Raghu; Wilson; Dhileepan	Aust J Ent	2006	10.1111/j.1440-6055.2006.00556.x	Parkinsonia aculeata	1	invasive	invasive	http://www.hear.org/gcw/species/parkinsonia_aculeata/
Iriondo; Albert; Gimenez; Lozano; Escudero	Book	2009	978-84-8014-746-0	Parolinia glabriuscula	1	native	not introduced	restricted
Dalgleish; Koons; Adler	J Ecol	2010	10.1111/j.1365-2745.2009.01585.x	Paronychia jamesii	1	native	not introduced	restricted
Forbis; Doak	Am J Bot	2004	10.3732/ajb.91.7.1147	Paronychia pulvinata	1	native	not introduced	restricted
Menges	Cons Biol	1990	10.1111/j.1523-1739.1990.tb00267.x	Pedicularis furbishiae	1	native	not introduced	restricted
Hartshorn	PhD thesis	1972	None	Pentaclethra macroloba	1	native	not introduced	restricted
Hoffmann; Solbrig	Forest Ecol Manag	2003	10.1016/S0378-1127(02)00566-2	Periandra mediterranea	1	native	not introduced	restricted
McKenna	PhD thesis	2007	None	Persoonia bargoensis	2	native	not introduced	restricted
McKenna	PhD thesis	2007	None	Persoonia glaucescens	2	native	not introduced	restricted
Bradstock; O'Connell	Aust J Bot	1988	10.1111/j.1442-9993.1988.tb00999.x	Petrophile pulchella	1	native	not introduced	restricted
Levine; McEachern; Cowan	J Ecol	2008	10.1111/j.1365-2745.2008.01375.x	Phacelia insularis	1	native	not introduced	restricted
Ellis; Williams; Lesica; Bell; Bierzychudek; Bowles; Crone; Doak; Ehrlen; Ellis-Adam; McEachern; Ganesan; Latham; Luijten; Kaye; Knight; Menges; Morris; Den Nijs; Oostermeijer; Quintana-Ascencio; Shelly; Stanley; Thorpe; Ticktin; Valverde; Weekley	Ecology	2012	10.1890/11-1052.1	Phyllanthus emblica	1	native	introduced	https://keyserver.lucidcentral.org/weeds/data/media/Html/phyllanthus_emblica.htm
Ticktin; Ganesan; Paramesha; Setty	J Appl Ecol	2012	10.1111/j.1365-2664.2012.02156.x	Phyllanthus emblica	1	native	introduced	https://keyserver.lucidcentral.org/weeds/data/media/Html/phyllanthus_emblica.htm
Ticktin; Ganesan; Paramesha; Setty	J Appl Ecol	2012	10.1111/j.1365-2664.2012.02156.x	Phyllanthus indofischeri	1	native	not introduced	restricted
Dalgleish; Koons; Adler	J Ecol	2010	10.1111/j.1365-2745.2009.01585.x	Physaria ovalifolia	1	native	not introduced	restricted
Bernal	J Appl Ecol	1998	10.1046/j.1365-2664.1998.00280.x	Phytelephas seemannii	1	native	not introduced	restricted
Auestad; Rydgren; Jongejans; Kroon	Biol Cons	2010	10.1016/j.biocon.2009.12.037	Pimpinella saxifraga	3	native	introduced	http://hear.its.hawaii.edu/gcw/species/pimpinella_saxifraga/
Svennson; Carlsson; Karlsson; Nordell	J Ecol	1993	10.2307/2261662	Pinguicula alpina	1	native	not introduced	restricted
Kesler; Trusty; Hermann; Guyer	Oecologia	2008	10.1007/s00442-008-1022-1	Pinguicula ionantha	14	native	not introduced	restricted
Svennson; Carlsson; Karlsson; Nordell	J Ecol	1993	10.2307/2261662	Pinguicula villosa	1	native	not introduced	restricted
Ettl; Cottone.	Book	2004	None	Pinus albicaulis	1	native	not introduced	restricted
van Mantgem; Stephenson	J Ecol	2005	10.1111/j.1365-2745.2005.01007.x	Pinus lambertiana	3	native	introduced	http://www.hear.org/gcw/species/pinus_lambertiana/
Maloney; Vogler; Eckert; Jensen; Neale	Forest Ecol Manag	2011	10.1016/j.foreco.2011.05.011	Pinus lambertiana	9	native	introduced	http://www.hear.org/gcw/species/pinus_lambertiana/
Buckley; Brockerhoff; Langer; Ledgard; North; Rees	J Appl Ecol	2005	10.1111/j.1365-2664.2005.01100.x	Pinus nigra	2	invasive	invasive	http://www.issg.org/database/species/ecology.asp?si=1817&fr=1&sts=&lang=EN
Platt; Evans; Rathbun	Am Nat	1988	10.1086/284803	Pinus palustris	1	native	introduced	http://www.hear.org/gcw/species/pinus_palustris/
van Mantgem; Stephenson	J Ecol	2005	10.1111/j.1365-2664.2005.01100.x	Pinus ponderosa	1	native	introduced	http://www.hear.org/gcw/species/pinus_ponderosa/
Munzbergova; Hadincova; Wild; Kindlmannova	PLoS ONE	2013	10.1371/journal.pone.0056953	Pinus strobus	1	invasive	invasive	http://www.cabdirect.org/abstracts/20093201602.html;jsessionid=4216A9AFC248075EB8751A2105080D10
Usher	Biom	1966	10.2307/2401258	Pinus sylvestris	1	native	introduced	http://www.hear.org/gcw/species/pinus_sylvestris/
Eriksson; Eriksson	J Veg Sci	2000	10.2307/3236803	Plantago media	2	native	introduced	https://npgsweb.ars-grin.gov/gringlobal/taxonomydetail.aspx?id=400112
Marcante; Winkler; Erschbamer	Annals Bot	2009	10.1093/aob/mcp047	Poa alpina	2	native	introduced	http://www.hear.org/gcw/species/poa_alpina/
Bullock	Biotrop	1980	10.2307/2387694	Podococcus barteri	1	native	not introduced	restricted
Sohn; Policansky	Ecology	1977	10.2307/1935088	Podophyllum peltatum	2	native	introduced	http://www.hear.org/gcw/species/podophyllum_peltatum/
Bermingham	Plant Ecol	2010	10.1007/s11258-010-9762-5	Polemonium van-bruntiae	3	native	introduced	http://eol.org/pages/580849/maps
Maliakal Witt	PhD thesis	2004	None	Polygonella basiramia	2	native	not introduced	restricted
Eriksson	J Ecol	1988	10.2307/2260610	Potentilla anserina	1	native	introduced	https://npgsweb.ars-grin.gov/gringlobal/taxonomydetail.aspx?id=29465
Lesica; Ellis	Invasive Plant Science and Manag	2010	10.1614/IPSM-08-135.1	Potentilla recta	1	invasive	invasive	https://bcinvasives.ca/invasive-species/identify/invasive-plants/sulphur-cinquefoil
Jacquemyn; Brys	Ecology	2008	10.1016/j.biocon.2006.07.016	Primula elatior	7	native	not introduced	restricted
Lindborg; Ehrlen	Cons Biol	2002	10.1046/j.1523-1739.2002.00509.x	Primula farinosa	3	native	not introduced	restricted
Ehrlen; Syrjinen; Leimu; Garcia; Lehtila	J Appl Ecol	2005	10.1111/j.1365-2664.2005.01015.x	Primula veris	1	native	introduced	http://www.hear.org/gcw/species/primula_veris/
Ehrlen; Syrjinen; Leimu; Garcia; Lehtila	Cons Biol	2006	10.1111/j.1523-1739.2006.00368.x	Primula veris	13	native	introduced	http://www.hear.org/gcw/species/primula_veris/
Endels; Jacquemyn; Brys; Hermy	Plant Ecol	2005	10.1007/s11258-004-0026-0	Primula veris	1	native	introduced	http://www.hear.org/gcw/species/primula_veris/
Valverde; Silvertown	J Ecol	1998	None	Primula vulgaris	8	native	introduced	http://www.hear.org/gcw/species/primula_vulgaris/
Valdes; Garcia; Garcia; Ehrlen	Ecography	2013	10.1111/j.1600-0587.2013.00216.x	Primula vulgaris	14	native	introduced	http://www.hear.org/gcw/species/primula_vulgaris/
Condit	Forest Ecol Manag	1993	10.1016/0378-1127(93)90045-O	Prioria copaifera	1	native	not introduced	restricted
Aschero; Morris; Vazquez; Alvarez; Villagra	For Ecol Manag	2016	10.1016/foreco.2016.03.028	Prosopis flexuosa	1	native	not introduced	restricted
Golubov; Mandujano; Franco; Montana; Eguiarte; Lopez-Portillo	J Ecol	1999	10.1046/j.1365-2745.1999.00420.x	Prosopis glandulosa	1	native	invasive	http://www.issg.org/database/species/ecology.asp?si=137&fr=1&sts=sss&lang=EN
Bernal	PhD thesis	2004	None	Prosopis laevigata	1	native	not introduced	restricted
Stewart	PhD thesis	2001	None	Prunus africana	1	native	not introduced	restricted
Sebert-Cuvillier; Paccaut; Chabrerie; Endels; Goubet; Decoq	Ecol Model	2007	10.1016/j.ecolmodel.2006.09.005	Prunus serotina	1	invasive	invasive	http://www.cabi.org/isc/datasheet/44360
Iriondo; Albert; Giminez; Lozano; Escudero	Book	2009	978-84-8014-746-0	Pseudomisopates rivas-martinezii	2	native	not introduced	restricted
Vite Gonzalez; Zavala Hurtado	Report	1998	None	Pseudomitrocereus fulviceps	1	native	not introduced	restricted
Duran; Franco	PhD thesis	1992	None	Pseudophoenix sargentii	6	native	not introduced	restricted
Maschinski; Duquesnel	Biol Cons	2006	10.1016/j.biocon.2006.07.012	Pseudophoenix sargentii	1	native	not introduced	restricted
Somarriba	Agrofor Syst	1988	10.1007/BF02344742	Psidium guajava	1	native	invasive	http://www.issg.org/database/species/ecology.asp?si=211&fr=1&sts=sss&lang=EN
Dalgleish; Koons; Adler	J Ecol	2010	10.1111/j.1365-2745.2009.01585.x	Psoralea tenuiflora	1	native	introduced	http://www.hear.org/gcw/species/psoralea_tenuiflora/
Desmet; Shackleton; Ronbinson	S African J Bot	1996	None	Pterocarpus angolensis	1	native	not introduced	restricted
Mendez; Duran; Olmsted	Biotrop	2004	10.1646/1601	Pterocereus gaumeri	2	native	not introduced	restricted
Liddle; Brook; Matthews; Taylor; Caley	Biol Cons	2006	10.1016/j.biocon.2006.04.028	Ptychosperma macarthurii	1	native	introduced	http://www.hear.org/gcw/species/ptychosperma_macarthurii/
Maschinski; Baggs; Quintana-Ascencio; Menges	Cons Biol	2006	10.1111/j.1523-1739.2006.00272.x	Purshia subintegra	2	native	not introduced	restricted
Pfingsten	PhD thesis	2013	None	Pyrrocoma radiata	4	native	not introduced	restricted
Kaye; Pyke	Ecology	2003	10.1890/0012-9658(2003)084[1464:TEOSTO]2.0.CO;2	Pyrrocoma radiata	5	native	not introduced	restricted
Hiura; Fujiwara	J Veg Sci	1999	10.2307/3237309	Quercus mongolica crispula	1	native	not introduced	restricted
Pico; Riba	Plant Ecol	2002	10.1023/A:1020310609348	Ramonda myconi	5	native	introduced	http://www.hear.org/gcw/species/ramonda_myconi/
Sarukhan; Harper	J Ecol	1973	10.2307/2258643	Ranunculus acris	1	native	invasive	http://www.hear.org/gcw/species/ranunculus_acris/
Sarukhan; Harper	J Ecol	1973	10.2307/2258643	Ranunculus bulbosus	1	native	invasive	http://plants.usda.gov/java/invasiveOne?startChar=R
Idestam-Almquist	PhD thesis	1998	None	Ranunculus peltatus	1	native	not introduced	restricted
Sarukhan; Harper	J Ecol	1973	10.2307/2258643	Ranunculus repens	1	native	invasive	http://www.hear.org/gcw/species/ranunculus_repens/
Dalgleish; Koons; Adler	J Ecol	2010	10.1111/j.1365-2745.2009.01585.x	Ratibida columnifera	1	native	introduced	http://www.hear.org/gcw/species/ratibida_columnifera/
Lopez-Hoffman; Ackerly; Anten; Denoyer;Ramos	J Ecol	2007	10.1111/j.1365-2745.2007.01298.x	Rhizophora mangle	1	native	invasive	http://www.hear.org/pier/species/rhizophora_mangle.htm GISD
McGraw	Am J Bot	1989	10.2307/2444780	Rhododendron maximum	1	native	not introduced	restricted
Salguero-Gomez	MSc thesis	2004	None	Rhododendron ponticum	8	invasive	invasive	http://www.issg.org/database/species/ecology.asp?si=1651&lang=EN
Travis; Harris; Park; Bullock	MEE	2011	10.1111/j.2041-210X.2011.00104.x	Rhododendron ponticum	1	invasive	invasive	http://www.issg.org/database/species/ecology.asp?si=1651&lang=EN
Enright; Watson	New Zealand J Bot	1992	10.1080/0028825X.1992.10412883	Rhopalostylis sapida	1	native	not introduced	restricted
Nantel; Gagnon	J Ecol	1999	None	Rhus aromatica	4	native	introduced	http://www.hear.org/gcw/species/rhus_aromatica/
Thaxton	PhD thesis	2003	None	Rhus copallinum	1	native	not introduced	restricted
Burns; Pardini; Schutzenhofer; Chung; Seidler; Knight	Ecology	2013	10.1890/12-1310.1	Rosa canina	1	introduced	introduced	https://keyserver.lucidcentral.org/weeds/data/media/Html/rosa_canina.htm
Burns; Pardini; Schutzenhofer; Chung; Seidler; Knight	Ecology	2013	10.1890/12-1310.1	Rosa multiflora	1	invasive	invasive	https://www.cabi.org/isc/datasheet/47824
Iriondo; Albert; Giminez; Lozano; Escudero	Book	2009	978-84-8014-746-0	Rosmarinus tomentosus	3	native	not introduced	restricted
Hoffmann	Ecology	1999	10.1890/0012-9658(1999)080[1354:FAPDOW]2.0.CO;2	Roupala montana	1	native	not introduced	restricted
Hoffmann	Ecology	1999	10.1890/0012-9658(1999)080[1354:FAPDOW]2.0.CO;2	Rourea induta	1	native	not introduced	restricted
Lambrecht-McDowell; Radosevich	Biol Inv	2005	10.1007/s10530-004-0870-9	Rubus praecox	2	invasive	invasive	http://www.hear.org/gcw/species/rubus_rigidus/
Eriksson	Ecol Research	1994	10.1007/BF02348412	Rubus saxatilis	2	native	not introduced	restricted
Lambrecht-McDowell; Radosevich	Biol Inv	2005	10.1007/s10530-004-0870-9	Rubus ursinus	2	native	not introduced	restricted
Iriondo; Albert; Giminez; Lozano; Escudero	Book	2009	978-84-8014-746-0	Rumex rupestris	1	native	not introduced	restricted
Ramp	PhD thesis	1989	None	Sabal minor	1	native	introduced	http://www.hear.org/gcw/species/sabal_minor/
Pulido; Valverde; Caballero	J Trop Ecol	2007	10.1017/S0266467406003877	Sabal yapa	1	native	not introduced	restricted
Tolvanen; Schroderus; Henry	Evol Ecol	2002	10.1007/978-94-017-1345-0_12	Salix arctica	1	native	not introduced	restricted
Abe; Motai; Tanaka; Shibata; Kominami; Nakashizuka	Ecology	2008	10.1890/06-2009.1	Sambucus sieboldiana	15	native	not introduced	restricted
Gustafsson; Ehrlen	Oikos	2003	10.1034/j.1600-0706.2003.11493.x	Sanicula europaea	1	native	not introduced	restricted
Iriondo; Albert; Giminez; Lozano; Escudero	Book	2009	978-84-8014-746-0	Santolina melidensis	1	native	introduced	http://www.hear.org/gcw/species/sanicula_europaea/
Renne	PhD thesis	2001	None	Sapium sebiferum	5	invasive	introduced	http://www.issg.org/database/species/ecology.asp?si=712&fr=1&sts=sss&lang=EN only classified as invasive in th eUS GISD
Csergo; Molnar; Garcia	Popul Ecol	2011	10.1007/s10144-010-0249-y	Saponaria bellidifolia	4	native	introduced	http://www.hear.org/gcw/species/saponaria_bellidifolia/
Salinas; Suarez; Blanca	Can J Bot	2002	10.1139/b02-013	Sarcocapnos baetica	1	native	not introduced	restricted
Salinas; Suarez; Blanca	Can J Bot	2002	10.1139/b02-013	Sarcocapnos enneaphylla	2	native	not introduced	restricted
Salinas; Suarez; Blanca	Can J Bot	2002	10.1139/b02-013	Sarcocapnos pulcherrima	2	native	not introduced	restricted
Ang; de Wreede	Mar Ecol Prog Ser	1990	None	Sargassum siliquosum	1	native	not introduced	restricted
Brewer	Am J Bot	2001	10.2307/3558336	Sarracenia alata	1	native	introduced	http://www.hear.org/gcw/species/sarracenia_alata/
Tendland	MSc thesis	2011	None	Sarracenia purpurea	1	native	invasive	http://www.ipcc.ie/a-to-z-peatlands/peatland-action-plan/invasive-species-on-irish-peatlands/
Gotelli; Ellison	Ecol Appl	2006	10.1890/04-0479	Sarracenia purpurea	2	native	invasive	http://www.ipcc.ie/a-to-z-peatlands/peatland-action-plan/invasive-species-on-irish-peatlands/
Law; Salick; Knight	Plant Ecol	2010	10.1007/s11258-010-9761-6	Saussurea medusa	1	native	not introduced	restricted
Marcante; Winkler; Erschbamer	Annals Bot	2009	10.1093/aob/mcp047	Saxifraga aizoides	2	native	not introduced	restricted
Dinnetz; Nilsson	Plant Ecol	2002	10.1023/A:1015593311183	Saxifraga cotyledon	2	native	not introduced	restricted
Dostal	J Veg Sci	2007	10.1111/j.1654-1103.2007.tb02519.x	Saxifraga tridactylites	5	native	not introduced	restricted
Verkaar; Schenkeveld	New Phyto	1984	10.1111/j.1469-8137.1984.tb04155.x	Scabiosa columbaria	1	native	introduced	http://www.hear.org/gcw/species/scabiosa_columbaria/
Yamada; Zuidema; Itoh; Yamakura; Okhubo; Kanzaki; Tan; Ashton	J Ecol	2007	10.1111/j.1365-2745.2006.01209.x	Scaphium macropodum	3	native	not introduced	restricted
Munzbergova	Folia Geobot	2006	10.1007/bf02806475	Scorzonera hispanica	1	native	introduced	http://www.hear.org/gcw/species/scorzonera_hispanica/
Cipriotti; Aguiar	Appl Veg Sci	2012	10.1111/j.1654-109X.2011.01138.x	Senecio filaginoides	1	native	introduced	http://www.hear.org/gcw/species/senecio_filaginoides/
Namkoong; Roberds	Am Nat	1974	10.1086/282913	Sequoia sempervirens	1	NATD	NATD	http://www.hear.org/gcw/species/sequoia_sempervirens/
Yamada; Yamada; Okuda; Fletcher	Oecologia	2013	10.1007/s00442-012-2529-z	Shorea acuminata	3	native	not introduced	restricted
Yamada; Yamada; Okuda; Fletcher	Oecologia	2013	10.1007/s00442-012-2529-z	Shorea bracteolata	3	native	not introduced	restricted
Yamada; Yamada; Okuda; Fletcher	Oecologia	2013	10.1007/s00442-012-2529-z	Shorea leprosula	3	native	not introduced	restricted
Visser; Jongejans; van Breugel; Zuidema; Chen; Kassim; de Kroon	J Ecol	2011	10.1111/j.1365-2745.2011.01825.x	Shorea leprosula	1	native	not introduced	restricted
Yamada; Yamada; Okuda; Fletcher	Oecologia	2013	10.1007/s00442-012-2529-z	Shorea maxwelliana	3	native	not introduced	restricted
Yamada; Yamada; Okuda; Fletcher	Oecologia	2013	10.1007/s00442-012-2529-z	Shorea ovalis	3	native	not introduced	restricted
Morris; Doak	Am J Bot	1998	None	Silene acaulis	5	native	introduced	http://www.hear.org/gcw/species/silene_acaulis/
Kephart; Paladino	Am J Bot	1997	10.2307/2446079	Silene douglasii oraria	2	native	not introduced	restricted
Garcia; Guzman; Goni	Biol Cons	2002	10.1016/S0006-3207(01)00113-6	Silene glaucifolia pseudoviscosa	3	native	not introduced	restricted
Menges; Dolan	J Ecol	1998	10.1046/j.1365-2745.1998.00234.x	Silene regia	1	native	not introduced	restricted
Lesica; Crone	J Ecol	2007	10.1111/j.1365-2745.2007.01291.x	Silene spaldingii	1	native	not introduced	restricted
Schmid	JPDP	1990	None	Solidago altissima	1	NATD	NATD
Dalgleish; Koons; Adler	J Ecol	2010	10.1111/j.1365-2745.2009.01585.x	Solidago mollis	1	native	not introduced	restricted
Silva; Mejias; Garcia	Bas Appl Ecol	2015	10.1016/j.baae.2015.02.009	Sonchus pustulatus	1	native	not introduced	restricted
Dalgleish; Koons; Adler	J Ecol	2010	10.1111/j.1365-2745.2009.01585.x	Sphaeralcea coccinea	1	native	introduced	http://www.hear.org/gcw/species/sphaeralcea_coccinea/
Dalgleish; Kula; Hartnett; Sandercook	Am J Bot	2008	10.3732/ajb.2007277	Sporobolus heterolepis	1	native	introduced	http://www.hear.org/gcw/species/sporobolus_heterolepis/
Dalgleish; Koons; Adler	J Ecol	2010	10.1111/j.1365-2745.2009.01585.x	Stenaria nigricans	1	native	not introduced	restricted
Clark-Tapia	PhD thesis	2004	None	Stenocereus eruca	2	native	not introduced	restricted
Guardia; Raventos; Caswell	J Ecol	2000	10.1046/j.1365-2745.2000.00504.x	Stipa calamagrostis	2	native	introduced	http://www.hear.org/gcw/species/achnatherum_calamagrostis/
Hartshorn	PhD thesis	1972	None	Stryphnodendron microstachyum	1	native	not introduced	restricted
Abe; Nokashizuka; Tanoka	J Veg Sci	1998	10.2307/3237044	Styrax obassia	9	native	not introduced	restricted
Milden	PhD thesis	2005	None	Succisa pratensis	3	native	introduced	http://www.hear.org/gcw/species/succisa_pratensis/
Jongejans; de Kroon	J Ecol	2005	10.1111/j.1365-2745.2005.01003.x	Succisa pratensis	5	native	introduced	http://www.hear.org/gcw/species/succisa_pratensis/
Wallin; Svensson	Folia Geobot	2012	10.1007/s12224-012-9123-3	Succisa pratensis	3	native	introduced	http://www.hear.org/gcw/species/succisa_pratensis/
Pavlik; Barbour	Biol Cons	1988	10.1016/0006-3207(88)90069-9	Swallenia alexandrae	1	native	not introduced	restricted
Verwer; Pena-Claros; van der Staak; Ohlson-Kiehn; Sterck	J Appl Ecol	2008	10.1111/j.1365-2664.2008.01564.x	Swietenia macrophylla	1	native	invasive	http://www.hear.org/pier/species/swietenia_macrophylla.htm
Schmidt; Ticktin	Biol Cons	2012	10.1016/j.biocon.2012.03.018	Syngonanthus nitens	8	native	not introduced	restricted
Brown; Spector; Wu	J Appl Ecol	2008	10.1111/j.1365-2664.2008.01550.x	Syzygium jambos	1	invasive	invasive	http://www.issg.org/database/species/ecology.asp?si=920&fr=1&sts=sss&lang=EN GISD
Burns; Pardini; Schutzenhofer; Chung; Seidler; Knight	Ecology	2013	10.1890/12-1310.1	Taraxacum campylodes	1	introduced	invasive	http://www.issg.org/database/species/ecology.asp?si=427&fr=1&sts=sss&lang=EN plants.usda.gov
Kwit; Horvitz; Platt	Cons Biol	2004	10.1111/j.1523-1739.2004.00567.x	Taxus floridana	3	native	introduced	http://www.hear.org/gcw/species/taxus_floridana/
Norghauer; Newbery	Ecol Monog	2011	10.1890/10-2268.1	Tetraberlinia bifoliolata	1	native	not introduced	restricted
Campbell; Husband	Heredity	2005	10.1038/sj.hdy.6800653	Tetraneuris herbacea	2	native	not introduced	restricted
Dalgleish; Koons; Adler	J Ecol	2010	10.1111/j.1365-2745.2009.01585.x	Thelesperma megapotamicum	1	native	not introduced	restricted
O'Connor; Pickett	J Appl Ecol	1992	10.2307/2404276	Themeda triandra	2	native	introduced	http://www.hear.org/gcw/species/themeda_triandra/
Olmsted; Alvarez-Buylla	Ecol Appl	1995	10.2307/1942038	Thrinax radiata	4	native	not introduced	restricted
Garcia	Ecosistemas	2007	None	Thymus loscosii	1	native	not introduced	restricted
Iriondo; Albert; Giminez; Lozano; Escudero	Book	2009	978-84-8014-746-0	Thymus vulgaris	1	native	introduced	http://www.hear.org/gcw/species/thymus_vulgaris/ eol
Mondragon; Duran; Ramirez; Valverde	J Trop Ecol	2004	10.1017/S0266467403001287	Tillandsia brachycaulos	1	native	not introduced	restricted
Winkler; Hulber; Hietz	Bas and Appl Ecol	2007	10.1016/j.baae.2006.05.003	Tillandsia deppeana	1	native	not introduced	restricted
Winkler; Hulber; Hietz	Bas and Appl Ecol	2007	10.1016/j.baae.2006.05.003	Tillandsia juncea	1	native	not introduced	restricted
Mondragon; Ticktin	Cons Biol	2011	10.1111/j.1523-1739.2011.01691.x	Tillandsia macdougallii	1	native	not introduced	restricted
Winkler; Hulber; Hietz	Bas and Appl Ecol	2007	10.1016/j.baae.2006.05.003	Tillandsia multicaulis	1	native	not introduced	restricted
Toledo-Aceves; Hernandez-Apolinar; Valverde	Acta Oeco	2014	10.1016/j.actao.2014.05.009	Tillandsia multicaulis	1	native	not introduced	restricted
Toledo-Aceves; Hernandez-Apolinar; Valverde	Acta Oeco	2014	10.1016/j.actao.2014.05.009	Tillandsia punctulata	1	native	not introduced	restricted
Valverde; Bernal	Bol Soc Bot Mex	2010	0366-2128	Tillandsia recurvata	8	native	not introduced	restricted
Mondragon; Ticktin	Cons Biol	2011	None	Tillandsia violacea	1	native	not introduced	restricted
Calvo	Ecology	1993	10.2307/1940473	Tolumnia variegata	1	native	not introduced	restricted
Schwartz; Hermann; Mantgem	Cons Biol	2000	10.1046/j.1523-1739.2000.98393.x	Torreya taxifolia	1	native	not introduced	restricted
Ohara; Takada; Kawano	Plant Spp Biol	2001	10.1046/j.1442-1984.2001.00062.x	Trillium apetalon	1	native	not introduced	restricted
Ohara; Tomimatsu; Takada; Kawano	Plant Spp Biol	2006	10.1111/j.1442-1984.2006.00145.x	Trillium camschatcense	1	native	not introduced	restricted
Knight	Am J Bot	2003	10.3732/ajb.90.8.1207	Trillium grandiflorum	12	native	not introduced	restricted
Schmucki	PhD thesis	2009	10.1007/sl 1258-008-9460-8	Trillium grandiflorum	10	native	not introduced	restricted
Ream	PhD thesis	2011	None	Trillium ovatum	1	native	not introduced	restricted
Plank	MSc thesis	2010	None	Trillium persistens	4	native	not introduced	restricted
Scanga; Leopold	Biol Cons	2012	10.1016/j.biocon.2012.01.061	Trollius laxus	1	native	not introduced	restricted
Scanga	Plant Ecol	2014	10.1007/s11258-014-0344-9	Trollius laxus	6	native	not introduced	restricted
Lamar; McGraw	Forest Ecol Manag	2005	10.1016/j.foreco.2005.02.056	Tsuga canadensis	1	native	introduced	Johnson O. & More D. (2004)ÊTree Guide: The Most Complete Field Guide to the Trees of Britain and Europe. Collins
Hu; Wang	Acta Ecol Sinica	1988	None	Vatica mangachapoi	1	native	not introduced	restricted
Iriondo; Albert; Giminez; Lozano; Escudero	Book	2009	978-84-8014-746-0	Vella pseudocytisus	2	native	not introduced	restricted
Iriondo; Albert; Giminez; Lozano; Escudero	Book	2009	978-84-8014-746-0	Vella pseudocytisus paui	2	native	not introduced	restricted
Iriondo; Albert; Giminez; Lozano; Escudero	Book	2009	978-84-8014-746-0	Verbascum fontqueri	3	native	not introduced	restricted
Dostal	J Veg Sci	2007	10.1658/1100-9233(2007)18[91:PDOAIP]2.0.CO;2	Veronica arvensis	1	native	not introduced	restricted
Dostal	J Veg Sci	2007	10.1658/1100-9233(2007)18[91:PDOAIP]2.0.CO;2	Veronica arvensis	4	native	not introduced	restricted
Burns; Pardini; Schutzenhofer; Chung; Seidler; Knight	Ecology	2013	10.1890/12-1310.1	Veronica arvensis	1	native	not introduced	restricted
Yates; Ladd; Coates; McArthur	Aust J Bot	2007	10.1071/BT06032	Verticosa staminosa staminosa	1	native	not introduced	restricted
Hara; Kanno; Hirabuki; Takehara	J Veg Sci	2004	10.1111/j.1654-1103.2004.tb02286.x	Viburnum furcatum	1	native	not introduced	restricted
Eckstein; Otte	Flora	2004	10.1078/0367-2530-00151	Viola elatior	2	native	not introduced	restricted
Eckstein; Danihelka; Otte	Biol	2009	10.2478/s11756-009-0002-1	Viola persicifolia	2	native	not introduced	restricted
Eckstein; Danihelka; Otte	Biol	2009	10.2478/s11756-009-0002-1	Viola pumila	2	native	not introduced	restricted
Solbrig; Sarandon; Bossert	Am Nat	1988	10.1086/284796	Viola sagittata ovata	1	native	not introduced	restricted
Iriondo; Albert; Giminez; Lozano; Escudero	Book	2009	978-84-8014-746-0	Vitaliana primuliflora	1	native	not introduced	restricted
Chagneau; Mortier; Picard	J R Stat Soc C	2009	10.1111/j.1467-9876.2008.00657.x	Vouacapoua americana	1	native	not introduced	restricted
Zotz	Acta Oeco	2005	10.1016/j.actao.2005.05.009	Vriesea sanguinolenta	3	native	not introduced	restricted
Shriver; Cutler; Doak	Oecologia	2012	10.1007/s00442-012-2301-4	Vulpicida pinastri	1	native	not introduced	restricted
Sanchez-Velazquez; Ezcurra; Martinez-Ramos; Alvarez-Buylla; Lorente	J Ecol	2002	10.1046/j.1365-2745.2002.00702.x	Zea diploperennis	1	native	not introduced	restricted
