# Supplementary material for: Demographic amplification is a predictor of invasiveness among plants
Source: Nat Commun. 2019 Dec 6;10:5602. doi: 10.1038/s41467-019-13556-w (PMC6897985; doi:10.1038/s41467-019-13556-w)
Supplement: Supplementary file 6 — Supplementary Data 2 [file 41467_2019_13556_MOESM6_ESM.xlsx]

## Sheet: SI Data Table 2 Demographic Dat
	UID	species_author	species_common	taxonomy_genus	taxonomy_family	taxonomy_order	taxonomy_class	taxonomy_phylum	taxonomy_kingdom	trait_organism_type	trait_dicot_monoc	trait_angio_gymno	publication_authors	publication_journal_name	publication_year	publication_DOI_ISBN	publication_additional_source_string	study_duration	study_start	study_end	matrix_periodicity	study_number_populations	matrix_criteria_size	matrix_criteria_ontogeny	matrix_criteria_age	population_name	population_latitude	population_longitude	population_altitude	population_country	population_continent	population_ecoregion	matrix_studied_sex	matrix_composition	matrix_treatment_type	matrix_captivity	matrix_start_year	matrix_start_season	matrix_start_month	matrix_end_year	matrix_end_season	matrix_end_month	matrix_split	matrix_fec	matrix_observations	matrix_treatment_type	matrix_dimension	matrix_survival_issue	species_accepted
1521	AbiesconcolorJEcol2005CrystalRoad1991IndividualUnmanipulatedNA[0.7740001.279;0.0860.837000;00.0720.8400;000.1110.9030;0000.0730.884]	Abies_concolor	NA	Abies	Pinaceae	Pinales	Pinopsida	Pinophyta	Plantae	Tree	NA	Gymnosperm	van Mantgem; Stephenson	J Ecol	2005	10.1111/j.1365-2745.2005.01007.x	NA	22	1982	2003	0.2	5	DBH	No	No	Crystal Road	36.6	-117.2	1623	USA	N America	TCF	A	Individual	Unmanipulated	W	1991	NA	NA	1997	NA	NA	Divided	Yes	NA	Unmanipulated	5	0.976	Abies concolor
1522	AbiesconcolorJEcol2005CrystalRoad1991MeanUnmanipulatedNA[0.7730001.3415;0.0640.8655000;00.0530.856500;000.1080.91150;0000.07650.9205]	Abies_concolor	NA	Abies	Pinaceae	Pinales	Pinopsida	Pinophyta	Plantae	Tree	NA	Gymnosperm	van Mantgem; Stephenson	J Ecol	2005	10.1111/j.1365-2745.2005.01007.x	NA	22	1982	2003	0.2	5	DBH	No	No	Crystal Road	36.6	-117.2	1623	USA	N America	TCF	A	Mean	Unmanipulated	W	1991	NA	NA	2002	NA	NA	Divided	Yes	NA	Unmanipulated	5	0.988	Abies concolor
1523	AbiesconcolorJEcol2005CrystalRoad1997IndividualUnmanipulatedNA[0.7720001.404;0.0420.894000;00.0340.87300;000.1050.920;0000.080.957]	Abies_concolor	NA	Abies	Pinaceae	Pinales	Pinopsida	Pinophyta	Plantae	Tree	NA	Gymnosperm	van Mantgem; Stephenson	J Ecol	2005	10.1111/j.1365-2745.2005.01007.x	NA	22	1982	2003	0.2	5	DBH	No	No	Crystal Road	36.6	-117.2	1623	USA	N America	TCF	A	Individual	Unmanipulated	W	1997	NA	NA	2002	NA	NA	Divided	Yes	NA	Unmanipulated	5	1	Abies concolor
1524	AbiesconcolorJEcol2005HodgedonMeadows1991IndividualUnmanipulatedNA[0.8550004.081;0.0820.828000;00.1230.86600;000.1070.9130;0000.0720.973]	Abies_concolor	NA	Abies	Pinaceae	Pinales	Pinopsida	Pinophyta	Plantae	Tree	NA	Gymnosperm	van Mantgem; Stephenson	J Ecol	2005	10.1111/j.1365-2745.2005.01007.x	NA	22	1982	2003	0.2	5	DBH	No	No	Hodgedon Meadows	37.8	-118.1	1569	USA	N America	TCF	A	Individual	Unmanipulated	W	1991	NA	NA	1994	NA	NA	Divided	Yes	NA	Unmanipulated	5	0.985	Abies concolor
13364	Abies_concolor10.1111/j.1365-2745.2005.01007.xvanMantgem;StephensonHodgedonMeadows;CrystalRoad;SuwaneeCreek;SEGIConifer;LogCreek1982NANAMeanUnmanipulatedNA0.9384[0.74140000.441033333333333;0.1129333333333330.7643000;00.1205333333333330.816900;000.07973333333333330.8813666666666670;0000.05703333333333330.9323]	Abies_concolor	NA	Abies	Pinaceae	Pinales	Pinopsida	Pinophyta	Plantae	Tree	NA	Gymnosperm	van Mantgem; Stephenson	J Ecol	2005	10.1111/j.1365-2745.2005.01007.x	NA	22	1982	2003	0.2	5	DBH	No	No	Hodgedon Meadows; Crystal Road; Suwanee Creek; SEGI Conifer; Log Creek	NA	NA	NA	USA	N America	TCF	A	Mean	Unmanipulated	W	1982	NA	NA	2003	NA	NA	Divided	Yes	NA	Unmanipulated	5	0.9384	Abies concolor
1525	AbiesconcolorJEcol2005LogCreek1987IndividualUnmanipulatedNA[0.6940000.097;0.1530.705000;00.1730.83400;000.1030.8610;0000.130.986]	Abies_concolor	NA	Abies	Pinaceae	Pinales	Pinopsida	Pinophyta	Plantae	Tree	NA	Gymnosperm	van Mantgem; Stephenson	J Ecol	2005	10.1111/j.1365-2745.2005.01007.x	NA	22	1982	2003	0.2	5	DBH	No	No	Log Creek	36.6	-117.3	2209	USA	N America	TCF	A	Individual	Unmanipulated	W	1987	NA	NA	1992	NA	NA	Divided	Yes	NA	Unmanipulated	5	0.991	Abies concolor
1526	AbiesconcolorJEcol2005LogCreek1987IndividualUnmanipulatedNA[0.8340000.115;0.1240.817000;00.0990.87700;000.0840.9620;0000.0190.974]	Abies_concolor	NA	Abies	Pinaceae	Pinales	Pinopsida	Pinophyta	Plantae	Tree	NA	Gymnosperm	van Mantgem; Stephenson	J Ecol	2005	10.1111/j.1365-2745.2005.01007.x	NA	22	1982	2003	0.2	5	DBH	No	No	Log Creek	36.6	-117.3	2209	USA	N America	TCF	A	Individual	Unmanipulated	W	1987	NA	NA	2002	NA	NA	Divided	Yes	NA	Unmanipulated	5	0.981	Abies concolor
13377	Abies_concolor10.1111/j.1365-2745.2005.01007.xvanMantgem;StephensonLogCreek1987NANAMeanUnmanipulatedNA0.967333333[0.7513333333333330000.172333333333333;0.1640.748333333333333000;00.1586666666666670.86066666666666700;000.08033333333333330.8943333333333330;0000.04966666666666670.967333333333333]	Abies_concolor	NA	Abies	Pinaceae	Pinales	Pinopsida	Pinophyta	Plantae	Tree	NA	Gymnosperm	van Mantgem; Stephenson	J Ecol	2005	10.1111/j.1365-2745.2005.01007.x	NA	22	1982	2003	0.2	5	DBH	No	No	Log Creek	36.6	-117.3	2209	USA	N America	TCF	A	Mean	Unmanipulated	W	1987	NA	NA	2002	NA	NA	Divided	Yes	NA	Unmanipulated	5	0.967333	Abies concolor
1527	AbiesconcolorJEcol2005LogCreek1992IndividualUnmanipulatedNA[0.7260000.305;0.2150.723000;00.2040.87100;000.0540.860;00000.942]	Abies_concolor	NA	Abies	Pinaceae	Pinales	Pinopsida	Pinophyta	Plantae	Tree	NA	Gymnosperm	van Mantgem; Stephenson	J Ecol	2005	10.1111/j.1365-2745.2005.01007.x	NA	22	1982	2003	0.2	5	DBH	No	No	Log Creek	36.6	-117.3	2209	USA	N America	TCF	A	Individual	Unmanipulated	W	1992	NA	NA	1997	NA	NA	Divided	Yes	NA	Unmanipulated	5	0.942	Abies concolor
1528	AbiesconcolorJEcol2005SEGIConifer1982IndividualUnmanipulatedNA[0.780000.35;0.1460.773000;00.1560.85600;000.0830.9320;0000.0540.971]	Abies_concolor	NA	Abies	Pinaceae	Pinales	Pinopsida	Pinophyta	Plantae	Tree	NA	Gymnosperm	van Mantgem; Stephenson	J Ecol	2005	10.1111/j.1365-2745.2005.01007.x	NA	22	1982	2003	0.2	5	DBH	No	No	SEGI Conifer	36.6	-117.3	2149	USA	N America	TCF	A	Individual	Unmanipulated	W	1982	NA	NA	1988	NA	NA	Divided	Yes	NA	Unmanipulated	5	0.986	Abies concolor
13373	Abies_concolor10.1111/j.1365-2745.2005.01007.xvanMantgem;StephensonSEGIConifer1982NANAMeanUnmanipulatedNA0.970333333[0.7586666666666670000.31;0.1763333333333330.773666666666667000;00.1643333333333330.85500;000.08166666666666670.9276666666666670;0000.04266666666666670.962333333333333]	Abies_concolor	NA	Abies	Pinaceae	Pinales	Pinopsida	Pinophyta	Plantae	Tree	NA	Gymnosperm	van Mantgem; Stephenson	J Ecol	2005	10.1111/j.1365-2745.2005.01007.x	NA	22	1982	2003	0.2	5	DBH	No	No	SEGI Conifer	36.6	-117.3	2149	USA	N America	TCF	A	Mean	Unmanipulated	W	1982	NA	NA	1999	NA	NA	Divided	Yes	NA	Unmanipulated	5	0.970333	Abies concolor
1529	AbiesconcolorJEcol2005SEGIConifer1988IndividualUnmanipulatedNA[0.7460000.196;0.2010.772000;00.1490.84500;000.0730.9420;0000.0220.964]	Abies_concolor	NA	Abies	Pinaceae	Pinales	Pinopsida	Pinophyta	Plantae	Tree	NA	Gymnosperm	van Mantgem; Stephenson	J Ecol	2005	10.1111/j.1365-2745.2005.01007.x	NA	22	1982	2003	0.2	5	DBH	No	No	SEGI Conifer	36.6	-117.3	2149	USA	N America	TCF	A	Individual	Unmanipulated	W	1988	NA	NA	1994	NA	NA	Divided	Yes	NA	Unmanipulated	5	0.964	Abies concolor
1530	AbiesconcolorJEcol2005SEGIConifer1994IndividualUnmanipulatedNA[0.750000.384;0.1820.776000;00.1880.86400;000.0890.9090;0000.0520.952]	Abies_concolor	NA	Abies	Pinaceae	Pinales	Pinopsida	Pinophyta	Plantae	Tree	NA	Gymnosperm	van Mantgem; Stephenson	J Ecol	2005	10.1111/j.1365-2745.2005.01007.x	NA	22	1982	2003	0.2	5	DBH	No	No	SEGI Conifer	36.6	-117.3	2149	USA	N America	TCF	A	Individual	Unmanipulated	W	1994	NA	NA	1999	NA	NA	Divided	Yes	NA	Unmanipulated	5	0.964	Abies concolor
1533	AbiesconcolorJEcol2005SuwaneeCreek1983IndividualUnmanipulatedNA[0.8360000.307;0.1340.85000;00.1310.89500;000.0660.9320;0000.0510.966]	Abies_concolor	NA	Abies	Pinaceae	Pinales	Pinopsida	Pinophyta	Plantae	Tree	NA	Gymnosperm	van Mantgem; Stephenson	J Ecol	2005	10.1111/j.1365-2745.2005.01007.x	NA	22	1982	2003	0.2	5	DBH	No	No	Suwanee Creek	36.6	-117.2	2042	USA	N America	TCF	A	Individual	Unmanipulated	W	1983	NA	NA	1988	NA	NA	Divided	Yes	NA	Unmanipulated	5	0.983	Abies concolor
13369	Abies_concolor10.1111/j.1365-2745.2005.01007.xvanMantgem;StephensonSuwaneeCreek1983NANAMeanUnmanipulatedNA0.963[0.8156666666666670000.352333333333333;0.1270.807000;00.1553333333333330.87566666666666700;000.0810.9046666666666670;0000.05833333333333330.941666666666667]	Abies_concolor	NA	Abies	Pinaceae	Pinales	Pinopsida	Pinophyta	Plantae	Tree	NA	Gymnosperm	van Mantgem; Stephenson	J Ecol	2005	10.1111/j.1365-2745.2005.01007.x	NA	22	1982	2003	0.2	5	DBH	No	No	Suwanee Creek	36.6	-117.2	2042	USA	N America	TCF	A	Mean	Unmanipulated	W	1983	NA	NA	1999	NA	NA	Divided	Yes	NA	Unmanipulated	5	0.963	Abies concolor
13371	Abies_concolor10.1111/j.1365-2745.2005.01007.xvanMantgem;StephensonSuwaneeCreek1988NANAIndividualUnmanipulatedNA0.966[0.8230000.287;0.1080.767000;00.1740.85700;000.0860.910;0000.0560.903]	Abies_concolor	NA	Abies	Pinaceae	Pinales	Pinopsida	Pinophyta	Plantae	Tree	NA	Gymnosperm	van Mantgem; Stephenson	J Ecol	2005	10.1111/j.1365-2745.2005.01007.x	NA	22	1982	2003	0.2	5	DBH	No	No	Suwanee Creek	36.6	-117.2	2042	USA	N America	TCF	A	Individual	Unmanipulated	W	1988	NA	NA	1994	NA	NA	Divided	Yes	NA	Unmanipulated	5	0.966	Abies concolor
13372	Abies_concolor10.1111/j.1365-2745.2005.01007.xvanMantgem;StephensonSuwaneeCreek1994NANAIndividualUnmanipulatedNA0.966[0.7880000.463;0.1390.804000;00.1610.87500;000.0910.8720;0000.0680.956]	Abies_concolor	NA	Abies	Pinaceae	Pinales	Pinopsida	Pinophyta	Plantae	Tree	NA	Gymnosperm	van Mantgem; Stephenson	J Ecol	2005	10.1111/j.1365-2745.2005.01007.x	NA	22	1982	2003	0.2	5	DBH	No	No	Suwanee Creek	36.6	-117.2	2042	USA	N America	TCF	A	Individual	Unmanipulated	W	1994	NA	NA	1999	NA	NA	Divided	Yes	NA	Unmanipulated	5	0.966	Abies concolor
1535	AbieshomolepisJVegSci1991BiligiriRangaswamyTempleWildlifeSanctuary1982MeanUnmanipulatedFecundityismissing[0.5700000;0.20.810000;00.050.93000;000.020.9800;0000.020.770;00000.190.87]	Abies_homolepis	NA	Abies	Pinaceae	Pinales	Pinopsida	Pinophyta	Plantae	Tree	NA	Gymnosperm	Nakashizuka	J Veg Sci	1991	10.1658/1100-9233(2007)18[379:VIJSAR]2.0.CO;2	NA	5	1982	1986	0.2	1	DBH	No	No	Biligiri Rangaswamy Temple Wildlife Sanctuary	34	136	1550	JPN	Asia	TCF	A	Mean	Unmanipulated	W	1982	NA	NA	1986	NA	NA	Divided	No	Fecundity is missing	Unmanipulated	6	1	Abies homolepis
1536	AbiesmagnificaJEcol2005LogCreekPopulation1987IndividualUnmanipulatedNA[0.6670000.323;00.643000;000.66700;000.0670.760;0000.040.935]	Abies_magnifica	NA	Abies	Pinaceae	Pinales	Pinopsida	Pinophyta	Plantae	Tree	NA	Gymnosperm	van Mantgem; Stephenson	J Ecol	2005	0.1111/j.1365-2745.2005.01007.x	NA	21	1982	2002	0.2	4	DBH	No	No	Log Creek Population	36.6	-117.3	2208	USA	N America	TCF	A	Individual	Unmanipulated	W	1987	NA	NA	1992	NA	NA	Divided	Yes	NA	Unmanipulated	5	0.935	Abies magnifica
13387	Abies_magnifica0.1111/j.1365-2745.2005.01007.xvanMantgem;StephensonLogCreekPopulation1987NANAMeanUnmanipulatedNA0.920333333[0.7593333333333330000.489;0.1130.740333333333333000;00.1036666666666670.66033333333333300;000.2176666666666670.8910;0000.02766666666666670.920333333333333]	Abies_magnifica	NA	Abies	Pinaceae	Pinales	Pinopsida	Pinophyta	Plantae	Tree	NA	Gymnosperm	van Mantgem; Stephenson	J Ecol	2005	0.1111/j.1365-2745.2005.01007.x	NA	21	1982	2002	0.2	4	DBH	No	No	Log Creek Population	36.6	-117.3	2208	USA	N America	TCF	A	Mean	Unmanipulated	W	1987	NA	NA	2002	NA	NA	Divided	Yes	NA	Unmanipulated	5	0.920333	Abies magnifica
1537	AbiesmagnificaJEcol2005LogCreekPopulation1992IndividualUnmanipulatedNA[0.80000.7;0.150.778000;00.1110.600;000.310;00000.9]	Abies_magnifica	NA	Abies	Pinaceae	Pinales	Pinopsida	Pinophyta	Plantae	Tree	NA	Gymnosperm	van Mantgem; Stephenson	J Ecol	2005	0.1111/j.1365-2745.2005.01007.x	NA	21	1982	2002	0.2	4	DBH	No	No	Log Creek Population	36.6	-117.3	2208	USA	N America	TCF	A	Individual	Unmanipulated	W	1992	NA	NA	1997	NA	NA	Divided	Yes	NA	Unmanipulated	5	1	Abies magnifica
1539	AbiesmagnificaJEcol2005LogCreekPopulation1997IndividualUnmanipulatedNA[0.8110000.444;0.1890.8000;00.20.71400;000.2860.9130;0000.0430.926]	Abies_magnifica	NA	Abies	Pinaceae	Pinales	Pinopsida	Pinophyta	Plantae	Tree	NA	Gymnosperm	van Mantgem; Stephenson	J Ecol	2005	0.1111/j.1365-2745.2005.01007.x	NA	21	1982	2002	0.2	4	DBH	No	No	Log Creek Population	36.6	-117.3	2208	USA	N America	TCF	A	Individual	Unmanipulated	W	1997	NA	NA	2002	NA	NA	Divided	Yes	NA	Unmanipulated	5	1	Abies magnifica
13395	Abies_magnifica0.1111/j.1365-2745.2005.01007.xvanMantgem;StephensonPantherGapPopulation1987NANAIndividualUnmanipulatedNA0.977777778[0.7935483870967740000.0558659217877095;0.09677419354838710.859259259259259000;00.1185185185185190.8993710691823900;000.0503144654088050.8787878787878790;0000.0530303030303030.960893854748603]	Abies_magnifica	NA	Abies	Pinaceae	Pinales	Pinopsida	Pinophyta	Plantae	Tree	NA	Gymnosperm	van Mantgem; Stephenson	J Ecol	2005	0.1111/j.1365-2745.2005.01007.x	NA	21	1982	2002	0.2	4	DBH	No	No	Panther Gap Population	36.6	-117.3	2576	USA	N America	TCF	A	Individual	Unmanipulated	W	1987	NA	NA	1992	NA	NA	Divided	Yes	NA	Unmanipulated	5	0.977778	Abies magnifica
13394	Abies_magnifica0.1111/j.1365-2745.2005.01007.xvanMantgem;StephensonPantherGapPopulation1987NANAMeanUnmanipulatedNA0.949891372[0.7885652383245070000.075155183116077;0.08943187289359650.818091168091168000;00.1054131054131050.9025157232704400;000.04716981132075470.8946784922394680;0000.0387102734663710.949891371818746]	Abies_magnifica	NA	Abies	Pinaceae	Pinales	Pinopsida	Pinophyta	Plantae	Tree	NA	Gymnosperm	van Mantgem; Stephenson	J Ecol	2005	0.1111/j.1365-2745.2005.01007.x	NA	21	1982	2002	0.2	4	DBH	No	No	Panther Gap Population	36.6	-117.3	2576	USA	N America	TCF	A	Mean	Unmanipulated	W	1987	NA	NA	2002	NA	NA	Divided	Yes	NA	Unmanipulated	5	0.949891	Abies magnifica
13396	Abies_magnifica0.1111/j.1365-2745.2005.01007.xvanMantgem;StephensonPantherGapPopulation1992NANAIndividualUnmanipulatedNA0.949685535[0.7835820895522390000.0944444444444444;0.0820895522388060.776923076923077000;00.09230769230769230.90566037735849100;000.04402515723270440.9105691056910570;0000.0243902439024390.938888888888889]	Abies_magnifica	NA	Abies	Pinaceae	Pinales	Pinopsida	Pinophyta	Plantae	Tree	NA	Gymnosperm	van Mantgem; Stephenson	J Ecol	2005	0.1111/j.1365-2745.2005.01007.x	NA	21	1982	2002	0.2	4	DBH	No	No	Panther Gap Population	36.6	-117.3	2576	USA	N America	TCF	A	Individual	Unmanipulated	W	1992	NA	NA	1997	NA	NA	Divided	Yes	NA	Unmanipulated	5	0.949686	Abies magnifica
1543	AbiesmagnificaJEcol2005SEGIConifer1982IndividualUnmanipulatedNA[0.7140000.662;0.2530.771000;00.1570.88500;000.0770.8650;0000.1350.921]	Abies_magnifica	NA	Abies	Pinaceae	Pinales	Pinopsida	Pinophyta	Plantae	Tree	NA	Gymnosperm	van Mantgem; Stephenson	J Ecol	2005	0.1111/j.1365-2745.2005.01007.x	NA	21	1982	2002	0.2	4	DBH	No	No	SEGI Conifer	36.6	-117.3	2149	USA	N America	TCF	A	Individual	Unmanipulated	W	1982	NA	NA	1988	NA	NA	Divided	Yes	NA	Unmanipulated	5	1	Abies magnifica
13383	Abies_magnifica0.1111/j.1365-2745.2005.01007.xvanMantgem;StephensonSEGIConifer1982NANAMeanUnmanipulatedNA0.937666667[0.6980000.827333333333333;0.2326666666666670.759333333333333000;00.1783333333333330.86100;000.07266666666666670.8473333333333330;0000.08533333333333330.923666666666667]	Abies_magnifica	NA	Abies	Pinaceae	Pinales	Pinopsida	Pinophyta	Plantae	Tree	NA	Gymnosperm	van Mantgem; Stephenson	J Ecol	2005	0.1111/j.1365-2745.2005.01007.x	NA	21	1982	2002	0.2	4	DBH	No	No	SEGI Conifer	36.6	-117.3	2149	USA	N America	TCF	A	Mean	Unmanipulated	W	1982	NA	NA	1999	NA	NA	Divided	Yes	NA	Unmanipulated	5	0.937667	Abies magnifica
1544	AbiesmagnificaJEcol2005SEGIConifer1988IndividualUnmanipulatedNA[0.7250000.438;0.2310.718000;00.1670.89500;000.0350.8060;0000.0560.85]	Abies_magnifica	NA	Abies	Pinaceae	Pinales	Pinopsida	Pinophyta	Plantae	Tree	NA	Gymnosperm	van Mantgem; Stephenson	J Ecol	2005	0.1111/j.1365-2745.2005.01007.x	NA	21	1982	2002	0.2	4	DBH	No	No	SEGI Conifer	36.6	-117.3	2149	USA	N America	TCF	A	Individual	Unmanipulated	W	1988	NA	NA	1994	NA	NA	Divided	Yes	NA	Unmanipulated	5	0.956	Abies magnifica
1545	AbiesmagnificaJEcol2005SEGIConifer1994IndividualUnmanipulatedNA[0.6550001.382;0.2140.789000;00.2110.80300;000.1060.8710;0000.0651]	Abies_magnifica	NA	Abies	Pinaceae	Pinales	Pinopsida	Pinophyta	Plantae	Tree	NA	Gymnosperm	van Mantgem; Stephenson	J Ecol	2005	0.1111/j.1365-2745.2005.01007.x	NA	21	1982	2002	0.2	4	DBH	No	No	SEGI Conifer	36.6	-117.3	2149	USA	N America	TCF	A	Individual	Unmanipulated	W	1994	NA	NA	1999	NA	NA	Divided	Yes	NA	Unmanipulated	5	1	Abies magnifica
13382	Abies_magnifica0.1111/j.1365-2745.2005.01007.xvanMantgem;StephensonSEGIConifer;LogCreek;TuolumneRiver;PantherGap1982NANAMeanUnmanipulatedNA0.945679033[0.7684713706141080000.424790309387348;0.1245372557278750.800664706214211000;00.1147988209077320.83316078552485800;000.09785314649952110.8755825018477460;0000.05923438654841090.945679033188376]	Abies_magnifica	NA	Abies	Pinaceae	Pinales	Pinopsida	Pinophyta	Plantae	Tree	NA	Gymnosperm	van Mantgem; Stephenson	J Ecol	2005	0.1111/j.1365-2745.2005.01007.x	NA	21	1982	2002	0.2	4	DBH	No	No	SEGI Conifer; Log Creek; Tuolumne River; Panther Gap	NA	NA	NA	USA	N America	TCF	A	Mean	Unmanipulated	W	1982	NA	NA	2002	NA	NA	Divided	Yes	NA	Unmanipulated	5	0.945679	Abies magnifica
13391	Abies_magnifica0.1111/j.1365-2745.2005.01007.xvanMantgem;StephensonTuolumneRiverPopulation1982NANAIndividualUnmanipulatedNA0.988824761[0.8279869107985910000.307672721099983;0.06305048335123520.88490099009901000;00.07178217821782180.90879408549565600;000.05390944134399630.8693181818181820;0000.08522727272727270.988824760934759]	Abies_magnifica	NA	Abies	Pinaceae	Pinales	Pinopsida	Pinophyta	Plantae	Tree	NA	Gymnosperm	van Mantgem; Stephenson	J Ecol	2005	0.1111/j.1365-2745.2005.01007.x	NA	21	1982	2002	0.2	4	DBH	No	No	Tuolumne River Population	37.8	-118.3	2484	USA	N America	TCF	A	Individual	Unmanipulated	W	1982	NA	NA	1988	NA	NA	Divided	Yes	NA	Unmanipulated	5	0.988825	Abies magnifica
13392	Abies_magnifica0.1111/j.1365-2745.2005.01007.xvanMantgem;StephensonTuolumneRiverPopulation1988NANAIndividualUnmanipulatedNA0.992248062[0.8641370869033050000.162790697674419;0.05263157894736840.910891089108911000;00.06188118811881190.90659340659340700;000.06593406593406590.8863636363636360;0000.1022727272727270.992248062015504]	Abies_magnifica	NA	Abies	Pinaceae	Pinales	Pinopsida	Pinophyta	Plantae	Tree	NA	Gymnosperm	van Mantgem; Stephenson	J Ecol	2005	0.1111/j.1365-2745.2005.01007.x	NA	21	1982	2002	0.2	4	DBH	No	No	Tuolumne River Population	37.8	-118.3	2484	USA	N America	TCF	A	Individual	Unmanipulated	W	1988	NA	NA	1994	NA	NA	Divided	Yes	NA	Unmanipulated	5	0.992248	Abies magnifica
13393	Abies_magnifica0.1111/j.1365-2745.2005.01007.xvanMantgem;StephensonTuolumneRiverPopulation1994NANAIndividualUnmanipulatedNA0.98540146[0.7918367346938770000.452554744525547;0.0734693877551020.858910891089109000;00.08168316831683170.91099476439790600;000.04188481675392670.8522727272727270;0000.06818181818181820.985401459854015]	Abies_magnifica	NA	Abies	Pinaceae	Pinales	Pinopsida	Pinophyta	Plantae	Tree	NA	Gymnosperm	van Mantgem; Stephenson	J Ecol	2005	0.1111/j.1365-2745.2005.01007.x	NA	21	1982	2002	0.2	4	DBH	No	No	Tuolumne River Population	37.8	-118.3	2484	USA	N America	TCF	A	Individual	Unmanipulated	W	1994	NA	NA	1999	NA	NA	Divided	Yes	NA	Unmanipulated	5	0.985401	Abies magnifica
1549	AbiessachalinensisEcoResearch1997Taisetsuzan1989MeanUnmanipulatedNA[0.90000000;0.040.96000000;00.030.9400000;000.060.920000;0000.080.87000;00000.130.8300;000000.170.620;0000000.230.75]	Abies_sachalinensis	NA	Abies	Pinaceae	Pinales	Pinopsida	Pinophyta	Plantae	Tree	NA	Gymnosperm	Kubota	Eco Research	1997	10.1007/BF02523604	NA	4	1989	1992	0.333	1	DBH	No	No	Taisetsuzan	43.65	142.767	1000	JPN	Asia	TCF	A	Mean	Unmanipulated	W	1989	NA	NA	1992	NA	NA	Divided	No	NA	Unmanipulated	8	1	Abies sachalinensis
1550	AbiessachalinensisJVegSci1999Broad-leavedtrees1971MeanUnmanipulatedAnneinsertedfrompaper[0.407000.6060.606;0.4830.701000;0.0020.2390.83200;000.1170.9290;0000.0370.977]	Abies_sachalinensis_2	NA	Abies	Pinaceae	Pinales	Pinopsida	Pinophyta	Plantae	Tree	NA	Gymnosperm	Hiura; Fujiwara	J Veg Sci	1999	10.2307/3237309	NA	20	1971	1990	0.2	1	DBH	No	No	Broad-leaved trees	44.3333	142.25	195	JPN	Asia	TCF	A	Mean	Unmanipulated	W	1971	NA	NA	1990	NA	NA	Divided	Yes	Anne inserted from paper	Unmanipulated	5	0.977	Abies sachalinensis
1551	AbiessachalinensisJVegSci1999Conifers1971MeanUnmanipulatedNA[0.467000.2960.296;0.4410.598000;00.3580.75300;000.2010.8770;0000.0230.917]	Abies_sachalinensis_2	NA	Abies	Pinaceae	Pinales	Pinopsida	Pinophyta	Plantae	Tree	NA	Gymnosperm	Hiura; Fujiwara	J Veg Sci	1999	10.2307/3237309	NA	20	1971	1990	0.2	1	DBH	No	No	Conifers	44.3333	142.25	195	JPN	Asia	TCF	A	Mean	Unmanipulated	W	1971	NA	NA	1990	NA	NA	Divided	Yes	NA	Unmanipulated	5	0.956	Abies sachalinensis
1531	Abutilon_theophrasti10.3719/weed.50.60Boone2001NANAMean4year(Trit+Alfalf)1	Abutilon_theophrasti	Velvetleaf	Abutilon	Malvaceae	Malvales	Magnoliopsida	Magnoliophyta	Plantae	Annual	Eudicot	Angiosperm	Westerman; Liebman; Menalled; Heggenstaller	Weed Sci	2005	10.3719/weed.50.60	NA	5	2001	2005	1	2	Seed size	No	No	Boone	NA	NA	NA	USA	N America	TGS	A	Mean	4 year (Trit+Alfalf)	W	2001	NA	NA	2005	NA	NA	Divided	No	NA	Herbicide	5	1	Abutilon theophrasti
1552	AbutilontheophrastiWeedSci2005Boone2001Mean2year(corn)NA[0.2122695150.1560730210.0122516400;0.0944941710.3203844220.1244924100;0.0291112480.1135076230.666488890.158720;0.0097820050.0076282020.15808560.840;00000]	Abutilon_theophrasti	Velvetleaf	Abutilon	Malvaceae	Malvales	Magnoliopsida	Magnoliophyta	Plantae	Annual	Eudicot	Angiosperm	Westerman; Liebman; Menalled; Heggenstaller	Weed Sci	2005	10.3719/weed.50.60	NA	5	2001	2005	1	2	Seed size	No	No	Boone	NA	NA	NA	USA	N America	TGS	A	Mean	2 year (corn)	W	2001	NA	NA	2005	NA	NA	Divided	No	NA	Herbicide	5	0.99872	Abutilon theophrasti
1553	AbutilontheophrastiWeedSci2005Boone2001Mean2year(soybean)NA[0.51000030.12377160.00238022400;00.5510612000;000.9840848500;00010;00000]	Abutilon_theophrasti	Velvetleaf	Abutilon	Malvaceae	Malvales	Magnoliopsida	Magnoliophyta	Plantae	Annual	Eudicot	Angiosperm	Westerman; Liebman; Menalled; Heggenstaller	Weed Sci	2005	10.3719/weed.50.60	NA	5	2001	2005	1	2	Seed size	No	No	Boone	NA	NA	NA	USA	N America	TGS	A	Mean	2 year (soybean)	W	2001	NA	NA	2005	NA	NA	Divided	No	NA	Herbicide	5	1	Abutilon theophrasti
1554	AbutilontheophrastiWeedSci2005Boone2001Mean4year(Alfalf)NA[0.0093308650.162470.281050.226380;0.0612783350.2474220.2302650.09030;0.2435598130.302480.1990.121390;0.2811377510.2110.180.4840;00000]	Abutilon_theophrasti	Velvetleaf	Abutilon	Malvaceae	Malvales	Magnoliopsida	Magnoliophyta	Plantae	Annual	Eudicot	Angiosperm	Westerman; Liebman; Menalled; Heggenstaller	Weed Sci	2005	10.3719/weed.50.60	NA	5	2001	2005	1	2	Seed size	No	No	Boone	NA	NA	NA	USA	N America	TGS	A	Mean	4 year (Alfalf)	W	2001	NA	NA	2005	NA	NA	Divided	No	NA	Herbicide	5	0.923372	Abutilon theophrasti
1555	AbutilontheophrastiWeedSci2005Boone2001Mean4year(corn)NA[0.573343030.310504250.0193488900;0.255230120.384754950.1276518300;0.07862990.133080310.667462230.158720;0.026421340.014737250.158412660.840;00000]	Abutilon_theophrasti	Velvetleaf	Abutilon	Malvaceae	Malvales	Magnoliopsida	Magnoliophyta	Plantae	Annual	Eudicot	Angiosperm	Westerman; Liebman; Menalled; Heggenstaller	Weed Sci	2005	10.3719/weed.50.60	NA	5	2001	2005	1	2	Seed size	No	No	Boone	NA	NA	NA	USA	N America	TGS	A	Mean	4 year (corn)	W	2001	NA	NA	2005	NA	NA	Divided	No	NA	Herbicide	5	0.99872	Abutilon theophrasti
1556	AbutilontheophrastiWeedSci2005Boone2001Mean4year(soybean)NA[2.0358731.63511190.0314444600;00.5510612000;000.9840848500;00010;00000]	Abutilon_theophrasti	Velvetleaf	Abutilon	Malvaceae	Malvales	Magnoliopsida	Magnoliophyta	Plantae	Annual	Eudicot	Angiosperm	Westerman; Liebman; Menalled; Heggenstaller	Weed Sci	2005	10.3719/weed.50.60	NA	5	2001	2005	1	2	Seed size	No	No	Boone	NA	NA	NA	USA	N America	TGS	A	Mean	4 year (soybean)	W	2001	NA	NA	2005	NA	NA	Divided	Yes	NA	Herbicide	5	1	Abutilon theophrasti
1557	AcaciaaneuraInternetNAYerillaStation1986MeanUnmanipulatedNA[0.790.030.0170000000;0.040.580.0380000000;00.010.780.22000000;000.070.590.3400000;0000.030.610.360000;000000.50.4000;000000.130.430.3300;0000000.080.620.310;00000000.050.680.26;0000000000.72]	Acacia_aneura	Mulga	Acacia	Leguminosae	Fabales	Magnoliopsida	Magnoliophyta	Plantae	Shrub	Eudicot	Angiosperm	Rosenberg; Boland; Tiver; Watson	Internet	NA	None	NA	5	1986	1990	1	1	Canopy area	No	No	Yerilla Station	-28.6667	121.5	430	AUS	Oceania	DES	A	Mean	Unmanipulated	W	1986	NA	NA	1990	NA	NA	Divided	No	NA	Grazing	10	1	Acacia aneura
1558	AcaciabilimekiiJAridEnv2006A.bilimekii2001MeanUnmanipulatedNA[0.7180.20603.45721.17524.098;0.1280.5590.085000;0.0260.2060.8290.05600;000.0730.7750.0780;0000.1410.7260.027;0000.0140.1960.972]	Acacia_bilimekii	NA	Acacia	Leguminosae	Fabales	Magnoliopsida	Magnoliophyta	Plantae	Shrub	Eudicot	Angiosperm	Jiminez-Lobato; Valverde	J Arid Env	2006	10.1016/j.jaridenv.2005.07.002	NA	2	2001	2002	1	1	Canopy volume	No	No	A. bilimekii	18.3333	-96.5333	4930	MEX	N America	DES	A	Mean	Unmanipulated	W	2001	NA	NA	2002	NA	NA	Divided	Yes	NA	Shading	6	1	Acacia bilimekii
1559	AcaciapennatulaAgroforSyst2011LasMesasNAMeanUnmanipulatedGrazedcontinuously,withoutfertilization,andburnedannuallyattheendofthedryperiod;Matrixelementsa1,2,a2,2,a2,3anda3,3notreported.[000000000000000000;100000000000000000;000000000000000000;0000.5700000000000000;0000.430.680000000000000;00000.320.61000000000000;000000.390.6400000000000;0000000.360.620000000000;00000000.380.66000000000;000000000.…	Acacia_pennatula	NA	Acacia	Leguminosae	Fabales	Magnoliopsida	Magnoliophyta	Plantae	Tree	Eudicot	Angiosperm	Somarriba	Agrofor Syst	2011	10.1007/s10457-011-9447-7	NA	NA	NA	NA	NA	NA	DBH	No	No	Las Mesas	13.1833	-85.7333	1300	NIC	S America	TSC	A	Mean	Unmanipulated	W	NA	NA	NA	NA	NA	NA	Divided	No	Grazed continuously, without fertilization, and burned annually at the end of the dry period; Matrix elements a1,2, a2,2, a2,3 and a3,3 not reported.	AFI	18	1	Acacia pennatula
1560	AcaciasuaveolensAustralEcol2003ER1997IndividualUnmanipulatedGerminationwasassumedtobe0.001,seedsurvivorshiptobe0.935;siteswereburnt3yearspriortosampling[0.9350.5319;0.0010.8602]	Acacia_suaveolens	NA	Acacia	Leguminosae	Fabales	Magnoliopsida	Magnoliophyta	Plantae	Shrub	Eudicot	Angiosperm	Warton; Wardle	Austral Ecol	2003	10.1046/j.1442-9993.2003.01246.x	NA	2	1997	1998	3	1	Stem length; shoot length	No	No	ER	-32.0833	151.167	148	AUS	Oceania	TBM	A	Individual	Unmanipulated	W	1997	NA	NA	1998	NA	NA	Divided	Yes	Germination was assumed to be 0.001, seed survivorship to be 0.935; sites were burnt 3 years prior to sampling	Unmanipulated	2	0.936	Acacia suaveolens
1561	AcaciasuaveolensAustralEcol2003ES1997IndividualUnmanipulatedGerminationwasassumedtobe0.001,seedsurvivorshiptobe0.935;siteswereburnt3yearspriortosampling[0.9350.5319;0.0010.8602]	Acacia_suaveolens	NA	Acacia	Leguminosae	Fabales	Magnoliopsida	Magnoliophyta	Plantae	Shrub	Eudicot	Angiosperm	Warton; Wardle	Austral Ecol	2003	10.1046/j.1442-9993.2003.01246.x	NA	2	1997	1998	3	1	Stem length; shoot length	No	No	ES	-32.0833	151.167	148	AUS	Oceania	TBM	A	Individual	Unmanipulated	W	1997	NA	NA	1998	NA	NA	Divided	Yes	Germination was assumed to be 0.001, seed survivorship to be 0.935; sites were burnt 3 years prior to sampling	Unmanipulated	2	0.936	Acacia suaveolens
1562	AcaciasuaveolensAustralEcol2003HR1997IndividualUnmanipulatedGerminationwasassumedtobe0.001,seedsurvivorshiptobe0.935;siteswereburnt3yearspriortosampling[0.9350.5092;0.0010.8041]	Acacia_suaveolens	NA	Acacia	Leguminosae	Fabales	Magnoliopsida	Magnoliophyta	Plantae	Shrub	Eudicot	Angiosperm	Warton; Wardle	Austral Ecol	2003	10.1046/j.1442-9993.2003.01246.x	NA	2	1997	1998	3	1	Stem length; shoot length	No	No	HR	-32.0833	151.167	148	AUS	Oceania	TBM	A	Individual	Unmanipulated	W	1997	NA	NA	1998	NA	NA	Divided	Yes	Germination was assumed to be 0.001, seed survivorship to be 0.935; sites were burnt 3 years prior to sampling	Unmanipulated	2	0.936	Acacia suaveolens
1563	AcaciasuaveolensAustralEcol2003OD1997IndividualUnmanipulatedGerminationwasassumedtobe0.001,seedsurvivorshiptobe0.935;siteswereburnt3yearspriortosampling[0.9350.5319;0.0010.8602]	Acacia_suaveolens	NA	Acacia	Leguminosae	Fabales	Magnoliopsida	Magnoliophyta	Plantae	Shrub	Eudicot	Angiosperm	Warton; Wardle	Austral Ecol	2003	10.1046/j.1442-9993.2003.01246.x	NA	2	1997	1998	3	1	Stem length; shoot length	No	No	OD	-32.0833	151.167	148	AUS	Oceania	TBM	A	Individual	Unmanipulated	W	1997	NA	NA	1998	NA	NA	Divided	Yes	Germination was assumed to be 0.001, seed survivorship to be 0.935; sites were burnt 3 years prior to sampling	Unmanipulated	2	0.936	Acacia suaveolens
1564	AcaciasuaveolensAustralEcol2003SR1997IndividualUnmanipulatedGerminationwasassumedtobe0.001,seedsurvivorshiptobe0.935;siteswereburnt3yearspriortosampling[0.9350.4939;0.0010.8354]	Acacia_suaveolens	NA	Acacia	Leguminosae	Fabales	Magnoliopsida	Magnoliophyta	Plantae	Shrub	Eudicot	Angiosperm	Warton; Wardle	Austral Ecol	2003	10.1046/j.1442-9993.2003.01246.x	NA	2	1997	1998	3	1	Stem length; shoot length	No	No	SR	-32.0833	151.167	148	AUS	Oceania	TBM	A	Individual	Unmanipulated	W	1997	NA	NA	1998	NA	NA	Divided	Yes	Germination was assumed to be 0.001, seed survivorship to be 0.935; sites were burnt 3 years prior to sampling	Unmanipulated	2	0.936	Acacia suaveolens
1532	Acacia_suaveolens10.1046/j.1442-9993.2003.01246.xSR;HR;ER;ES;OD;WD1997NANAMeanUnmanipulated0.936	Acacia_suaveolens	NA	Acacia	Leguminosae	Fabales	Magnoliopsida	Magnoliophyta	Plantae	Shrub	Eudicot	Angiosperm	Warton; Wardle	Austral Ecol	2003	10.1046/j.1442-9993.2003.01246.x	NA	2	1997	1998	3	1	Stem length; shoot length	No	No	SR; HR; ER; ES; OD; WD	-32.0833	151.167	148	AUS	Oceania	TBM	A	Mean	Unmanipulated	W	1997	NA	NA	1998	NA	NA	Divided	Yes	Germination was assumed to be 0.001, seed survivorship to be 0.935; sites were burnt 3 years prior to sampling	Unmanipulated	2	0.936	Acacia suaveolens
1565	AcaciasuaveolensAustralEcol2003WD1997IndividualUnmanipulatedGerminationwasassumedtobe0.001,seedsurvivorshiptobe0.935;siteswereburnt3yearspriortosampling[0.9350.5319;0.0010.8602]	Acacia_suaveolens	NA	Acacia	Leguminosae	Fabales	Magnoliopsida	Magnoliophyta	Plantae	Shrub	Eudicot	Angiosperm	Warton; Wardle	Austral Ecol	2003	10.1046/j.1442-9993.2003.01246.x	NA	2	1997	1998	3	1	Stem length; shoot length	No	No	WD	-32.0833	151.167	148	AUS	Oceania	TBM	A	Individual	Unmanipulated	W	1997	NA	NA	1998	NA	NA	Divided	Yes	Germination was assumed to be 0.001, seed survivorship to be 0.935; sites were burnt 3 years prior to sampling	Unmanipulated	2	0.936	Acacia suaveolens
1566	AcaciavictoriaeAustralEcol1994FowlersGapResearch,NewSouthWales1978MeanUnmanipulatedNoreproductionreportedinmanuscript;Survivalhigherthanoneincolumn6:Transitionfrom6to5extractedfrompaperbutpotentiallywrong:maybe0,593shouldbe0,0593incomparisonwiththeothervalues[0.7130.04200000;0.0920.6270.1460.009000;00.030.5080.5290.0200;000.0170.4360.3260.0550.006;0000.0170.3680.4390.044;00000.0340.1860.593;00000…	Acacia_victoriae	NA	Acacia	Leguminosae	Fabales	Magnoliopsida	Magnoliophyta	Plantae	Shrub	Eudicot	Angiosperm	Grice; Westoby; Torpy	Austral Ecol	1994	10.1111/j.1442-9993.1994.tb01537.x	NA	15	1978	1992	1	1	Canopy diameter; plant height	No	No	Fowlers Gap Research, New South Wales	-30.9167	141.567	215	AUS	Oceania	DES	A	Mean	Unmanipulated	W	1978	NA	NA	1981	NA	NA	Divided	No	No reproduction reported in manuscript; Survival higher than one in column 6: Transition from 6 to 5 extracted from paper but potentially wrong: maybe 0,593 should be 0,0593 in comparison with the other values	Unmanipulated	7	1.257	Acacia victoriae
1567	AcerpalmatumJVegSci2008Ingaps1987IndividualUnmanipulatedNA[000000140560;0.4490.7350.0200000;00.010.94800000;000.0090.9720000;0000.0140.975000;00000.0250.95900;000000.0410.9910;0000000.0090.997]	Acer_amoenum	NA	Acer	Sapindaceae	Sapindales	Magnoliopsida	Magnoliophyta	Plantae	Tree	Eudicot	Angiosperm	Tanaka; Shibata; Masaki; Iida; Niiyama; Abe; Kominomi; Nokashizuka	J Veg Sci	2008	10.3170/2007-8-18342	NA	7	1987	1993	0.5	1	DBH; stem height	No	No	In gaps	36.9333	140.583	630	JPN	Asia	TBM	A	Individual	Unmanipulated	W	1987	NA	NA	1993	NA	NA	Divided	Yes	NA	Unmanipulated	8	1	Acer palmatum
1569	AcerpalmatumJVegSci2008Underclosedconopy1987IndividualUnmanipulatedNA[000000140560;0.2660.7430.03100000;00.010.9300000;000.010.9580000;0000.010.981000;00000.0130.98800;000000.0120.9920;0000000.0080.992]	Acer_amoenum	NA	Acer	Sapindaceae	Sapindales	Magnoliopsida	Magnoliophyta	Plantae	Tree	Eudicot	Angiosperm	Tanaka; Shibata; Masaki; Iida; Niiyama; Abe; Kominomi; Nokashizuka	J Veg Sci	2008	10.3170/2007-8-18342	NA	7	1987	1993	0.5	1	DBH; stem height	No	No	Under closed conopy	36.9333	140.583	630	JPN	Asia	TBM	A	Individual	Unmanipulated	W	1987	NA	NA	1993	NA	NA	Divided	Yes	NA	Unmanipulated	8	1	Acer palmatum
1568	AcerpalmatumJVegSci2008Underclosedconopy;ingaps1987MeanUnmanipulatedNA[000000140560;0.3580.7390.02600000;00.010.93900000;000.010.9650000;0000.0120.978000;00000.0190.97400;000000.0270.9920;0000000.0090.995]	Acer_amoenum	NA	Acer	Sapindaceae	Sapindales	Magnoliopsida	Magnoliophyta	Plantae	Tree	Eudicot	Angiosperm	Tanaka; Shibata; Masaki; Iida; Niiyama; Abe; Kominomi; Nokashizuka	J Veg Sci	2008	10.3170/2007-8-18342	NA	7	1987	1993	0.5	1	DBH; stem height	No	No	Under closed conopy; in gaps	36.9333	140.583	630	JPN	Asia	TBM	A	Mean	Unmanipulated	W	1987	NA	NA	1993	NA	NA	Divided	Yes	NA	Unmanipulated	8	1.001	Acer palmatum
1570	AcerpictumJVegSci2008Ingaps1987IndividualUnmanipulatedNA[00000012004800;0.5670.7670.04800000;00.0470.88400000;000.0030.9510000;0000.0170.935000;00000.0650.95700;000000.0430.9660;0000000.0230.996]	Acer_mono	NA	Acer	Sapindaceae	Sapindales	Magnoliopsida	Magnoliophyta	Plantae	Tree	Eudicot	Angiosperm	Tanaka; Shibata; Masaki; Iida; Niiyama; Abe; Kominomi; Nokashizuka	J Veg Sci	2008	10.3170/2007-8-18342	NA	7	1987	1993	0.5	1	DBH; stem height	No	No	In gaps	36.9333	140.583	630	JPN	Asia	TBM	A	Individual	Unmanipulated	W	1987	NA	NA	1993	NA	NA	Divided	Yes	NA	Unmanipulated	8	1	Acer pictum
1572	AcerpictumJVegSci2008Underclosedconopy1987IndividualUnmanipulatedNA[00000012004800;0.3680.7060.04300000;00.0260.8980.0110000;000.0030.0940000;000.0010.4780.468000;0000.0030.5210.42900;00000.0020.5140.4830;0000000.020.996]	Acer_mono	NA	Acer	Sapindaceae	Sapindales	Magnoliopsida	Magnoliophyta	Plantae	Tree	Eudicot	Angiosperm	Tanaka; Shibata; Masaki; Iida; Niiyama; Abe; Kominomi; Nokashizuka	J Veg Sci	2008	10.3170/2007-8-18342	NA	7	1987	1993	0.5	1	DBH; stem height	No	No	Under closed conopy	36.9333	140.583	630	JPN	Asia	TBM	A	Individual	Unmanipulated	W	1987	NA	NA	1993	NA	NA	Divided	Yes	NA	Unmanipulated	8	0.996	Acer pictum
1571	AcerpictumJVegSci2008Underclosedconopy;Ingaps1987MeanUnmanipulatedNA[00000012004800;0.46750.73650.045500000;00.03650.8910.00550000;000.0030.52250000;005e-040.24750.7015000;0000.00150.2930.69300;00000.0010.27850.72450;0000000.02150.996]	Acer_mono	NA	Acer	Sapindaceae	Sapindales	Magnoliopsida	Magnoliophyta	Plantae	Tree	Eudicot	Angiosperm	Tanaka; Shibata; Masaki; Iida; Niiyama; Abe; Kominomi; Nokashizuka	J Veg Sci	2008	10.3170/2007-8-18342	NA	7	1987	1993	0.5	1	DBH; stem height	No	No	Under closed conopy; In gaps	36.9333	140.583	630	JPN	Asia	TBM	A	Mean	Unmanipulated	W	1987	NA	NA	1993	NA	NA	Divided	Yes	NA	Unmanipulated	8	0.996	Acer pictum
1575	AcerrufinerveJVegSci2008Underclosedconopy1987IndividualUnmanipulatedNA[00000012004900;0.1850.8560.08600000;00.030.85300000;000.0020.9960000;0000.0040.972000;00000.0080.96800;00000.0200.70;000000.032400.929]	Acer_rufinerve	NA	Acer	Sapindaceae	Sapindales	Magnoliopsida	Magnoliophyta	Plantae	Tree	Eudicot	Angiosperm	Tanaka; Shibata; Masaki; Iida; Niiyama; Abe; Kominami; Nokashizuka	J Veg Sci	2008	10.3170/2007-8-18342	NA	7	1987	1993	0.5	1	DBH; stem height	No	No	Under closed conopy	36.9333	140.583	630	JPN	Asia	TBM	A	Individual	Unmanipulated	W	1987	NA	NA	1993	NA	NA	Divided	Yes	NA	Unmanipulated	8	1.0004	Acer rufinerve
1573	AcerrufinerveJVegSci2008Underclosedconopy;ingaps1987IndividualUnmanipulatedNA[00000012004900;0.3150.8620.04500000;00.0640.8970.05050000;000.0130.9050000;0000.0240.927000;00000.0490.96900;00000.024400.7860;000000.030900.929]	Acer_rufinerve	NA	Acer	Sapindaceae	Sapindales	Magnoliopsida	Magnoliophyta	Plantae	Tree	Eudicot	Angiosperm	Tanaka; Shibata; Masaki; Iida; Niiyama; Abe; Kominami; Nokashizuka	J Veg Sci	2008	10.3170/2007-8-18342	NA	7	1987	1993	0.5	1	DBH; stem height	No	No	Under closed conopy; in gaps	36.9333	140.583	630	JPN	Asia	TBM	A	Individual	Unmanipulated	W	1987	NA	NA	1993	NA	NA	Divided	Yes	NA	Unmanipulated	8	1.0004	Acer rufinerve
1574	AcerrufinerveJVegSci2008Underclosedconopy;ingaps1987MeanUnmanipulatedNA[00000012004900;0.250.8590.06600000;00.0470.8750.0250000;000.0080.9510000;0000.0140.949000;00000.0290.96800;00000.02200.7430;000000.03200.929]	Acer_rufinerve	NA	Acer	Sapindaceae	Sapindales	Magnoliopsida	Magnoliophyta	Plantae	Tree	Eudicot	Angiosperm	Tanaka; Shibata; Masaki; Iida; Niiyama; Abe; Kominami; Nokashizuka	J Veg Sci	2008	10.3170/2007-8-18342	NA	7	1987	1993	0.5	1	DBH; stem height	No	No	Under closed conopy; in gaps	36.9333	140.583	630	JPN	Asia	TBM	A	Mean	Unmanipulated	W	1987	NA	NA	1993	NA	NA	Divided	Yes	NA	Unmanipulated	8	1	Acer rufinerve
1576	AcersaccharumForestEcolManag2008SubPop11951IndividualUnmanipulatedNA[0.1400.38;0.360.120;0.140.610.78]	Acer_saccharum	Sugar maple	Acer	Sapindaceae	Sapindales	Magnoliopsida	Magnoliophyta	Plantae	Tree	Eudicot	Angiosperm	Lin; Augspurger	Forest Ecol Manag	2008	10.1016/j.foreco.2008.02.040	NA	51	1951	2001	0.2; 1	1	DBH	No	No	SubPop1	40.15	-87.8333	217	USA	N America	TBM	A	Individual	Unmanipulated	W	1951	NA	NA	1988	NA	NA	Divided	Yes	NA	Unmanipulated	3	0.78	Acer saccharum
1577	AcersaccharumForestEcolManag2008SubPop11951MeanUnmanipulatedNA[0.300.215;0.3450.360;0.070.430.815]	Acer_saccharum	Sugar maple	Acer	Sapindaceae	Sapindales	Magnoliopsida	Magnoliophyta	Plantae	Tree	Eudicot	Angiosperm	Lin; Augspurger	Forest Ecol Manag	2008	10.1016/j.foreco.2008.02.040	NA	51	1951	2001	0.2; 1	1	DBH	No	No	SubPop1	40.15	-87.8333	217	USA	N America	TBM	A	Mean	Unmanipulated	W	1951	NA	NA	2001	NA	NA	Divided	Yes	NA	Unmanipulated	3	0.815	Acer saccharum
1578	AcersaccharumForestEcolManag2008SubPop11988IndividualUnmanipulatedNA[0.4600.05;0.330.60;00.250.85]	Acer_saccharum	Sugar maple	Acer	Sapindaceae	Sapindales	Magnoliopsida	Magnoliophyta	Plantae	Tree	Eudicot	Angiosperm	Lin; Augspurger	Forest Ecol Manag	2008	10.1016/j.foreco.2008.02.040	NA	51	1951	2001	0.2; 1	1	DBH	No	No	SubPop1	40.15	-87.8333	217	USA	N America	TBM	A	Individual	Unmanipulated	W	1988	NA	NA	2001	NA	NA	Divided	Yes	NA	Unmanipulated	3	0.85	Acer saccharum
13410	Acer_saccharum10.1016/j.foreco.2008.02.040Lin;AugspurgerSubPop1;SubPop2;SubPop31951NANAMeanUnmanipulatedNA0.893333333[0.385013.6733333333333;0.3250.5116666666666670;0.03666666666666670.3116666666666670.893333333333333]	Acer_saccharum	Sugar maple	Acer	Sapindaceae	Sapindales	Magnoliopsida	Magnoliophyta	Plantae	Tree	Eudicot	Angiosperm	Lin; Augspurger	Forest Ecol Manag	2008	10.1016/j.foreco.2008.02.040	NA	51	1951	2001	0.2; 1	1	DBH	No	No	SubPop1; SubPop2; SubPop3	NA	NA	NA	USA	N America	TBM	A	Mean	Unmanipulated	W	1951	NA	NA	2001	NA	NA	Divided	Yes	NA	Unmanipulated	3	0.893333	Acer saccharum
1579	AcersaccharumForestEcolManag2008SubPop21951IndividualUnmanipulatedNA[0.17010.7;0.350.480;0.020.281]	Acer_saccharum	Sugar maple	Acer	Sapindaceae	Sapindales	Magnoliopsida	Magnoliophyta	Plantae	Tree	Eudicot	Angiosperm	Lin; Augspurger	Forest Ecol Manag	2008	10.1016/j.foreco.2008.02.040	NA	51	1951	2001	0.2; 1	1	DBH	No	No	SubPop2	40.15	-87.8333	217	USA	N America	TBM	A	Individual	Unmanipulated	W	1951	NA	NA	1988	NA	NA	Divided	Yes	NA	Unmanipulated	3	1	Acer saccharum
1580	AcersaccharumForestEcolManag2008SubPop21951MeanUnmanipulatedNA[0.45039.995;0.220.610;0.010.171]	Acer_saccharum	Sugar maple	Acer	Sapindaceae	Sapindales	Magnoliopsida	Magnoliophyta	Plantae	Tree	Eudicot	Angiosperm	Lin; Augspurger	Forest Ecol Manag	2008	10.1016/j.foreco.2008.02.040	NA	51	1951	2001	0.2; 1	1	DBH	No	No	SubPop2	40.15	-87.8333	217	USA	N America	TBM	A	Mean	Unmanipulated	W	1951	NA	NA	2001	NA	NA	Divided	Yes	NA	Unmanipulated	3	1	Acer saccharum
1581	AcersaccharumForestEcolManag2008SubPop21988IndividualUnmanipulatedNA[0.73069.29;0.090.740;00.061]	Acer_saccharum	Sugar maple	Acer	Sapindaceae	Sapindales	Magnoliopsida	Magnoliophyta	Plantae	Tree	Eudicot	Angiosperm	Lin; Augspurger	Forest Ecol Manag	2008	10.1016/j.foreco.2008.02.040	NA	51	1951	2001	0.2; 1	1	DBH	No	No	SubPop2	40.15	-87.8333	217	USA	N America	TBM	A	Individual	Unmanipulated	W	1988	NA	NA	2001	NA	NA	Divided	Yes	NA	Unmanipulated	3	1	Acer saccharum
1582	AcersaccharumForestEcolManag2008SubPop31951IndividualUnmanipulatedNA[0.4101.55;0.350.440;0.060.470.81]	Acer_saccharum	Sugar maple	Acer	Sapindaceae	Sapindales	Magnoliopsida	Magnoliophyta	Plantae	Tree	Eudicot	Angiosperm	Lin; Augspurger	Forest Ecol Manag	2008	10.1016/j.foreco.2008.02.040	NA	51	1951	2001	0.2; 1	1	DBH	No	No	SubPop3	40.15	-87.8333	217	USA	N America	TBM	A	Individual	Unmanipulated	W	1951	NA	NA	1988	NA	NA	Divided	Yes	NA	Unmanipulated	3	0.91	Acer saccharum
1583	AcersaccharumForestEcolManag2008SubPop31951MeanUnmanipulatedNA[0.40500.81;0.410.5650;0.030.3350.865]	Acer_saccharum	Sugar maple	Acer	Sapindaceae	Sapindales	Magnoliopsida	Magnoliophyta	Plantae	Tree	Eudicot	Angiosperm	Lin; Augspurger	Forest Ecol Manag	2008	10.1016/j.foreco.2008.02.040	NA	51	1951	2001	0.2; 1	1	DBH	No	No	SubPop3	40.15	-87.8333	217	USA	N America	TBM	A	Mean	Unmanipulated	W	1951	NA	NA	2001	NA	NA	Divided	Yes	NA	Unmanipulated	3	0.9	Acer saccharum
1584	AcersaccharumForestEcolManag2008SubPop31988IndividualUnmanipulatedNA[0.400.07;0.470.690;00.20.92]	Acer_saccharum	Sugar maple	Acer	Sapindaceae	Sapindales	Magnoliopsida	Magnoliophyta	Plantae	Tree	Eudicot	Angiosperm	Lin; Augspurger	Forest Ecol Manag	2008	10.1016/j.foreco.2008.02.040	NA	51	1951	2001	0.2; 1	1	DBH	No	No	SubPop3	40.15	-87.8333	217	USA	N America	TBM	A	Individual	Unmanipulated	W	1988	NA	NA	2001	NA	NA	Divided	Yes	NA	Unmanipulated	3	0.92	Acer saccharum
1585	AchilleamillefoliumPlantEcol2005LongHoos;Sawyersfield1997MeanCompetitionCompetitionwithpresownofLomatiummultiflorumandFestucarubra[0.3551.3720612.765646;0.19350.9667831.071738;0.45150.8669831.176616]	Achillea_millefolium	NA	Achillea	Compositae	Asterales	Magnoliopsida	Magnoliophyta	Plantae	Herbaceous perennial	Eudicot	Angiosperm	Freville; Silvertown	Plant Ecol	2005	10.1007/s11258-004-0017-1	NA	3	1997	1999	1	2	Plant height of flowering plants	No	No	Long Hoos; Sawyers field	51.8106	0.358056	120	GBR	Europe	MON	A	Mean	Competition	W	1997	NA	NA	1999	NA	NA	Divided	Yes	Competition with presown of Lomatium multiflorum and Festuca rubra	Competition	3	1.0668	Achillea millefolium
1586	AchilleamillefoliumPlantEcol2005LongHoos;Sawyersfield1997MeanUnmanipulatedNA[027.75497252.439772;0.333106.985524201.479124;0.667107.289524141.365104]	Achillea_millefolium	NA	Achillea	Compositae	Asterales	Magnoliopsida	Magnoliophyta	Plantae	Herbaceous perennial	Eudicot	Angiosperm	Freville; Silvertown	Plant Ecol	2005	10.1007/s11258-004-0017-1	NA	3	1997	1999	1	2	Plant height of flowering plants	No	No	Long Hoos; Sawyers field	51.8106	0.358056	120	GBR	Europe	MON	A	Mean	Unmanipulated	W	1997	NA	NA	1999	NA	NA	Divided	Yes	NA	Competition	3	1	Achillea millefolium
6668	StipacalamagrostisJEcol2000Gypsum1989IndividualUnmanipulatedThispaperdevelopedatransitionmodelnotforthepopulationoftheplant,butforapopulationofpatchesoccupiedbytheplant.Thusthestagesarenotlifecyclestages,thetransitionsdonothavethesameinterpretationsasdotransitionsamonglifecyclestages,anddemographicanalysesdescribespatialspread,notdynamicsofnumbers.[002.493.327.6811.6314.5429.072.084.5717.34;0.640…	Achnatherum_calamagrostis	NA	Stipa	Poaceae	Poales	Liliopsida	Magnoliophyta	Plantae	Herbaceous perennial	Monocot	Angiosperm	Guardia; Raventos; Caswell	J Ecol	2000	10.1046/j.1365-2745.2000.00504.x	NA	3	1989	1991	1	2	Number of tillers	Yes	No	Gypsum	42.2167	48.3333	1230	ESP	Europe	MON	A	Individual	Unmanipulated	W	1989	NA	NA	1990	NA	NA	Divided	Yes	This paper developed a transition model not for the population of the plant, but for a population of patches occupied by the plant. Thus the stages are not life cycle stages, the transitions do not have the same interpretations as do transitions among life cycle stages, and demographic analyses describe spatial spread, not dynamics of numbers.	Unmanipulated	11	1.36	Stipa calamagrostis
6670	StipacalamagrostisJEcol2000RedSubstrate1989IndividualUnmanipulatedThispaperdevelopedatransitionmodelnotforthepopulationoftheplant,butforapopulationofpatchesoccupiedbytheplant.Thusthestagesarenotlifecyclestages,thetransitionsdonothavethesameinterpretationsasdotransitionsamonglifecyclestages,anddemographicanalysesdescribespatialspread,notdynamicsofnumbers.[000.740.691.862.774.356.530.551.224.62;0.6…	Achnatherum_calamagrostis	NA	Stipa	Poaceae	Poales	Liliopsida	Magnoliophyta	Plantae	Herbaceous perennial	Monocot	Angiosperm	Guardia; Raventos; Caswell	J Ecol	2000	10.1046/j.1365-2745.2000.00504.x	NA	3	1989	1991	1	2	Number of tillers	Yes	No	Red Substrate	42.2167	48.3333	1230	ESP	Europe	MON	A	Individual	Unmanipulated	W	1989	NA	NA	1990	NA	NA	Divided	Yes	This paper developed a transition model not for the population of the plant, but for a population of patches occupied by the plant. Thus the stages are not life cycle stages, the transitions do not have the same interpretations as do transitions among life cycle stages, and demographic analyses describe spatial spread, not dynamics of numbers.	Unmanipulated	11	1.42	Stipa calamagrostis
6671	StipacalamagrostisJEcol2000RedSubstrate1989MeanUnmanipulatedThispaperdevelopedatransitionmodelnotforthepopulationoftheplant,butforapopulationofpatchesoccupiedbytheplant.Thusthestagesarenotlifecyclestages,thetransitionsdonothavethesameinterpretationsasdotransitionsamonglifecyclestages,anddemographicanalysesdescribespatialspread,notdynamicsofnumbers.[000.70.781.9552.9354.1157.140.551.224.62;0.640.8…	Achnatherum_calamagrostis	NA	Stipa	Poaceae	Poales	Liliopsida	Magnoliophyta	Plantae	Herbaceous perennial	Monocot	Angiosperm	Guardia; Raventos; Caswell	J Ecol	2000	10.1046/j.1365-2745.2000.00504.x	NA	3	1989	1991	1	2	Number of tillers	Yes	No	Red Substrate	42.2167	48.3333	1230	ESP	Europe	MON	A	Mean	Unmanipulated	W	1989	NA	NA	1991	NA	NA	Divided	Yes	This paper developed a transition model not for the population of the plant, but for a population of patches occupied by the plant. Thus the stages are not life cycle stages, the transitions do not have the same interpretations as do transitions among life cycle stages, and demographic analyses describe spatial spread, not dynamics of numbers.	Unmanipulated	11	1.285	Stipa calamagrostis
6672	StipacalamagrostisJEcol2000RedSubstrate1990IndividualUnmanipulatedThispaperdevelopedatransitionmodelnotforthepopulationoftheplant,butforapopulationofpatchesoccupiedbytheplant.Thusthestagesarenotlifecyclestages,thetransitionsdonothavethesameinterpretationsasdotransitionsamonglifecyclestages,anddemographicanalysesdescribespatialspread,notdynamicsofnumbers.[000.660.872.053.13.887.750.551.224.62;0.64…	Achnatherum_calamagrostis	NA	Stipa	Poaceae	Poales	Liliopsida	Magnoliophyta	Plantae	Herbaceous perennial	Monocot	Angiosperm	Guardia; Raventos; Caswell	J Ecol	2000	10.1046/j.1365-2745.2000.00504.x	NA	3	1989	1991	1	2	Number of tillers	Yes	No	Red Substrate	42.2167	48.3333	1230	ESP	Europe	MON	A	Individual	Unmanipulated	W	1990	NA	NA	1991	NA	NA	Divided	Yes	This paper developed a transition model not for the population of the plant, but for a population of patches occupied by the plant. Thus the stages are not life cycle stages, the transitions do not have the same interpretations as do transitions among life cycle stages, and demographic analyses describe spatial spread, not dynamics of numbers.	Unmanipulated	11	1.25	Stipa calamagrostis
6669	StipacalamagrostisJEcol2000RedSubstrate;Gypsum1989MeanUnmanipulatedThispaperdevelopedatransitionmodelnotforthepopulationoftheplant,butforapopulationofpatchesoccupiedbytheplant.Thusthestagesarenotlifecyclestages,thetransitionsdonothavethesameinterpretationsasdotransitionsamonglifecyclestages,anddemographicanalysesdescribespatialspread,notdynamicsofnumbers.[001.5952.054.81757.28259.327518.1051.3152…	Achnatherum_calamagrostis	NA	Stipa	Poaceae	Poales	Liliopsida	Magnoliophyta	Plantae	Herbaceous perennial	Monocot	Angiosperm	Guardia; Raventos; Caswell	J Ecol	2000	10.1046/j.1365-2745.2000.00504.x	NA	3	1989	1991	1	2	Number of tillers	Yes	No	Red Substrate; Gypsum	42.2167	48.3333	1230	ESP	Europe	MON	A	Mean	Unmanipulated	W	1989	NA	NA	1991	NA	NA	Divided	Yes	This paper developed a transition model not for the population of the plant, but for a population of patches occupied by the plant. Thus the stages are not life cycle stages, the transitions do not have the same interpretations as do transitions among life cycle stages, and demographic analyses describe spatial spread, not dynamics of numbers.	Unmanipulated	11	1.3225	Stipa calamagrostis
1534	Aconitum_noveboracense_210.1890/0012-9658(2000)081[0694:SSSAAN]2.0.CO;2NewYorkNANANAPooledUnmanipulatedNA	Aconitum_noveboracense_2	Northern monkshood	Aconitum	Ranunculaceae	Ranunculales	Magnoliopsida	Magnoliophyta	Plantae	Herbaceous perennial	Eudicot	Angiosperm	Easterling; Ellner; Dixon	Ecology	2000	10.1890/0012-9658(2000)081[0694:SSSAAN]2.0.CO;2	Dixon; Cook, 2000	5	1985	1989	1	14	Stem diameter; number of leaves	No	No	New York	43.2994	-73.7821	360	USA	N America	FGS	A	Pooled	Unmanipulated	W	NA	NA	NA	NA	NA	NA	Indivisible	Yes	Paper is not primary source	Unmanipulated	5	NA	Aconitum noveboracense
1612	ActaeaelataOecologia2010Elk2005IndividualUnmanipulatedNA[0000.4300;10.8570.2320.08700;00.0710.5530.39100;000.1430.52200;000000;000000]	Actaea_elata	NA	Actaea	Ranunculaceae	Ranunculales	Magnoliopsida	Magnoliophyta	Plantae	Herbaceous perennial	Eudicot	Angiosperm	Mayberry; Elle	Oecologia	2010	10.1007/s00442-010-1809-8	NA	3	2005	2007	1	2	Number of leaves; width of the lowest largest central leaflet	Yes	No	Elk	41.7167	-74.45	700	CAN	N America	TBM	A	Individual	Unmanipulated	W	2005	NA	NA	2006	NA	NA	Divided	Yes	NA	Unmanipulated	6	1	Actaea elata
1613	ActaeaelataOecologia2010Elk2005MeanUnmanipulatedNA[0000.46500;10.6850.19950.043500;00.18950.62150.395500;00.0130.1430.56100;000000;000000]	Actaea_elata	NA	Actaea	Ranunculaceae	Ranunculales	Magnoliopsida	Magnoliophyta	Plantae	Herbaceous perennial	Eudicot	Angiosperm	Mayberry; Elle	Oecologia	2010	10.1007/s00442-010-1809-8	NA	3	2005	2007	1	2	Number of leaves; width of the lowest largest central leaflet	Yes	No	Elk	41.7167	-74.45	700	CAN	N America	TBM	A	Mean	Unmanipulated	W	2005	NA	NA	2007	NA	NA	Divided	Yes	NA	Unmanipulated	6	1	Actaea elata
1615	ActaeaelataOecologia2010Elk2006IndividualUnmanipulatedNA[0000.500;10.5130.167000;00.3080.690.400;00.0260.1430.600;000000;000000]	Actaea_elata	NA	Actaea	Ranunculaceae	Ranunculales	Magnoliopsida	Magnoliophyta	Plantae	Herbaceous perennial	Eudicot	Angiosperm	Mayberry; Elle	Oecologia	2010	10.1007/s00442-010-1809-8	NA	3	2005	2007	1	2	Number of leaves; width of the lowest largest central leaflet	Yes	No	Elk	41.7167	-74.45	700	CAN	N America	TBM	A	Individual	Unmanipulated	W	2006	NA	NA	2007	NA	NA	Divided	Yes	NA	Unmanipulated	6	1	Actaea elata
1611	ActaeaelataOecologia2010Elk;VedC2005MeanUnmanipulatedNA[0000.405500;0.8160.59750.217750.084250.28550.15025;0.02650.1580.399750.293750.231750.1555;00.02950.173750.484750.03550.02575;00.005750.0570.0432500.02575;00.03650.0610.063500.01925]	Actaea_elata	NA	Actaea	Ranunculaceae	Ranunculales	Magnoliopsida	Magnoliophyta	Plantae	Herbaceous perennial	Eudicot	Angiosperm	Mayberry; Elle	Oecologia	2010	10.1007/s00442-010-1809-8	NA	3	2005	2007	1	2	Number of leaves; width of the lowest largest central leaflet	Yes	No	Elk; VedC	NA	NA	NA	CAN	N America	TBM	A	Mean	Unmanipulated	W	2005	NA	NA	2007	NA	NA	Divided	Yes	NA	Unmanipulated	6	0.9695	Actaea elata
1616	ActaeaelataOecologia2010VedC2005IndividualUnmanipulatedNA[0000.2400;0.6320.520.2470.0890.5710.154;0.0530.1120.1560.1260.3570.385;00.0410.2340.430.0710.077;00.010.0780.07600.077;00.0820.1690.1900.077]	Actaea_elata	NA	Actaea	Ranunculaceae	Ranunculales	Magnoliopsida	Magnoliophyta	Plantae	Herbaceous perennial	Eudicot	Angiosperm	Mayberry; Elle	Oecologia	2010	10.1007/s00442-010-1809-8	NA	3	2005	2007	1	2	Number of leaves; width of the lowest largest central leaflet	Yes	No	VedC	49.05	-121.983	450	CAN	N America	TBM	A	Individual	Unmanipulated	W	2005	NA	NA	2006	NA	NA	Divided	Yes	NA	Unmanipulated	6	0.999	Actaea elata
1617	ActaeaelataOecologia2010VedC2005MeanUnmanipulatedNA[0000.34600;0.6320.510.2360.1250.5710.3005;0.0530.12650.1780.1920.3570.311;00.0460.20450.40850.0710.0515;00.01150.1140.086500.0515;00.0730.1220.12700.0385]	Actaea_elata	NA	Actaea	Ranunculaceae	Ranunculales	Magnoliopsida	Magnoliophyta	Plantae	Herbaceous perennial	Eudicot	Angiosperm	Mayberry; Elle	Oecologia	2010	10.1007/s00442-010-1809-8	NA	3	2005	2007	1	2	Number of leaves; width of the lowest largest central leaflet	Yes	No	VedC	49.05	-121.983	450	CAN	N America	TBM	A	Mean	Unmanipulated	W	2005	NA	NA	2007	NA	NA	Divided	Yes	NA	Unmanipulated	6	0.999	Actaea elata
1618	ActaeaelataOecologia2010VedC2006IndividualUnmanipulatedNA[0000.45200;0.6320.50.2250.1610.5710.447;0.0530.1410.20.2580.3570.237;00.0510.1750.3870.0710.026;00.0130.150.09700.026;00.0640.0750.06400]	Actaea_elata	NA	Actaea	Ranunculaceae	Ranunculales	Magnoliopsida	Magnoliophyta	Plantae	Herbaceous perennial	Eudicot	Angiosperm	Mayberry; Elle	Oecologia	2010	10.1007/s00442-010-1809-8	NA	3	2005	2007	1	2	Number of leaves; width of the lowest largest central leaflet	Yes	No	VedC	49.05	-121.983	450	CAN	N America	TBM	A	Individual	Unmanipulated	W	2006	NA	NA	2007	NA	NA	Divided	Yes	NA	Unmanipulated	6	0.999	Actaea elata
1619	ActaeaspicataCanJBot2003SiteA1992IndividualUnmanipulatedDeciduousforest[0.41000098.1;0.0100000;00.390.1000;000.650.60.110.1;0000.060.290.34;0000.160.490.48]	Actaea_spicata	NA	Actaea	Ranunculaceae	Ranunculales	Magnoliopsida	Magnoliophyta	Plantae	Herbaceous perennial	Eudicot	Angiosperm	Froborg; Eriksson	Can J Bot	2003	10.1139/B03-099	NA	6	1993	1998	1	2	Shoot height	No	No	Site A	58.95	17.6167	6	SWE	Europe	TBM	A	Individual	Unmanipulated	W	1992	NA	NA	1993	NA	NA	Divided	Yes	Deciduous forest	Density; Other: Seed predation	6	0.92	Actaea spicata
7587	Actaea_spicata10.1139/B03-099Froborg;ErikssonSiteA1992NANAMeanUnmanipulatedDeciduousforest0.923333333[0.410000105.816666666667;0.016666666666666700000;00.2066666666666670.155000;000.3250.6133333333333330.110.1;0000.060.3150.196666666666667;0000.1450.4633333333333330.626666666666667]	Actaea_spicata	NA	Actaea	Ranunculaceae	Ranunculales	Magnoliopsida	Magnoliophyta	Plantae	Herbaceous perennial	Eudicot	Angiosperm	Froborg; Eriksson	Can J Bot	2003	10.1139/B03-099	NA	6	1993	1998	1	2	Shoot height	No	No	Site A	58.95	17.6167	6	SWE	Europe	TBM	A	Mean	Unmanipulated	W	1992	NA	NA	1998	NA	NA	Divided	Yes	Deciduous forest	Density; Other: Seed predation	6	0.923333	Actaea spicata
1620	ActaeaspicataCanJBot2003SiteA1993IndividualUnmanipulatedDeciduousforest[0.41000096.3;0.0300000;00.360.3000;000.440.730.030.09;0000.050.320.16;0000.140.580.73]	Actaea_spicata	NA	Actaea	Ranunculaceae	Ranunculales	Magnoliopsida	Magnoliophyta	Plantae	Herbaceous perennial	Eudicot	Angiosperm	Froborg; Eriksson	Can J Bot	2003	10.1139/B03-099	NA	6	1993	1998	1	2	Shoot height	No	No	Site A	58.95	17.6167	6	SWE	Europe	TBM	A	Individual	Unmanipulated	W	1993	NA	NA	1994	NA	NA	Divided	Yes	Deciduous forest	Density; Other: Seed predation	6	0.98	Actaea spicata
1621	ActaeaspicataCanJBot2003SiteA1994IndividualUnmanipulatedDeciduousforest[0.410000137.5;0.0100000;00.090.07000;000.280.580.060.08;0000.060.240.11;0000.120.610.79]	Actaea_spicata	NA	Actaea	Ranunculaceae	Ranunculales	Magnoliopsida	Magnoliophyta	Plantae	Herbaceous perennial	Eudicot	Angiosperm	Froborg; Eriksson	Can J Bot	2003	10.1139/B03-099	NA	6	1993	1998	1	2	Shoot height	No	No	Site A	58.95	17.6167	6	SWE	Europe	TBM	A	Individual	Unmanipulated	W	1994	NA	NA	1995	NA	NA	Divided	Yes	Deciduous forest	Density; Other: Seed predation	6	0.98	Actaea spicata
1622	ActaeaspicataCanJBot2003SiteA1995IndividualUnmanipulatedDeciduousforest[0.41000088.9;0.0300000;00.190.1000;000.160.540.170.12;0000.060.360.22;0000.20.360.64]	Actaea_spicata	NA	Actaea	Ranunculaceae	Ranunculales	Magnoliopsida	Magnoliophyta	Plantae	Herbaceous perennial	Eudicot	Angiosperm	Froborg; Eriksson	Can J Bot	2003	10.1139/B03-099	NA	6	1993	1998	1	2	Shoot height	No	No	Site A	58.95	17.6167	6	SWE	Europe	TBM	A	Individual	Unmanipulated	W	1995	NA	NA	1996	NA	NA	Divided	Yes	Deciduous forest	Density; Other: Seed predation	6	0.98	Actaea spicata
1623	ActaeaspicataCanJBot2003SiteA1996IndividualUnmanipulatedDeciduousforest[0.410000126.1;0.0100000;00.040.2000;000.230.590.060.13;0000.090.380.09;0000.140.440.66]	Actaea_spicata	NA	Actaea	Ranunculaceae	Ranunculales	Magnoliopsida	Magnoliophyta	Plantae	Herbaceous perennial	Eudicot	Angiosperm	Froborg; Eriksson	Can J Bot	2003	10.1139/B03-099	NA	6	1993	1998	1	2	Shoot height	No	No	Site A	58.95	17.6167	6	SWE	Europe	TBM	A	Individual	Unmanipulated	W	1996	NA	NA	1997	NA	NA	Divided	Yes	Deciduous forest	Density; Other: Seed predation	6	0.88	Actaea spicata
1624	ActaeaspicataCanJBot2003SiteA1997IndividualUnmanipulatedDeciduousforest[0.41000088;0.0100000;00.170.16000;000.190.640.230.08;0000.040.30.26;0000.110.30.46]	Actaea_spicata	NA	Actaea	Ranunculaceae	Ranunculales	Magnoliopsida	Magnoliophyta	Plantae	Herbaceous perennial	Eudicot	Angiosperm	Froborg; Eriksson	Can J Bot	2003	10.1139/B03-099	NA	6	1993	1998	1	2	Shoot height	No	No	Site A	58.95	17.6167	6	SWE	Europe	TBM	A	Individual	Unmanipulated	W	1997	NA	NA	1998	NA	NA	Divided	Yes	Deciduous forest	Density; Other: Seed predation	6	0.83	Actaea spicata
7586	Actaea_spicata10.1139/B03-099Froborg;ErikssonSiteA;SiteB1992NANAMeanUnmanipulatedDeciduousforestandmixedconiferousforest0.925833333[0.410000106.816666666667;0.0100000;00.2541666666666670.241666666666667000;000.340250.58750.110.085;0000.1058333333333330.3558333333333330.206666666666667;0000.1383333333333330.4316666666666670.634166666666667]	Actaea_spicata	NA	Actaea	Ranunculaceae	Ranunculales	Magnoliopsida	Magnoliophyta	Plantae	Herbaceous perennial	Eudicot	Angiosperm	Froborg; Eriksson	Can J Bot	2003	10.1139/B03-099	NA	6	1993	1998	1	2	Shoot height	No	No	Site A; Site B	NA	NA	NA	SWE	Europe	TBM	A	Mean	Unmanipulated	W	1992	NA	NA	1998	NA	NA	Divided	Yes	Deciduous forest and mixed coniferous forest	Density; Other: Seed predation	6	0.925833	Actaea spicata
1625	ActaeaspicataCanJBot2003SiteB1992IndividualUnmanipulatedMixedconiferousforest[0.410000102.3;0.00600000;00.340.33000;000.670.70.110.09;0000.180.390.34;0000.130.50.56]	Actaea_spicata	NA	Actaea	Ranunculaceae	Ranunculales	Magnoliopsida	Magnoliophyta	Plantae	Herbaceous perennial	Eudicot	Angiosperm	Froborg; Eriksson	Can J Bot	2003	10.1139/B03-099	NA	6	1993	1998	1	2	Shoot height	No	No	Site B	58.9833	17.55	63	SWE	Europe	TBM	A	Individual	Unmanipulated	W	1992	NA	NA	1993	NA	NA	Divided	Yes	Mixed coniferous forest	Density; Other: Seed predation	6	1.01	Actaea spicata
7594	Actaea_spicata10.1139/B03-099Froborg;ErikssonSiteB1992NANAMeanUnmanipulatedMixedconiferousforest0.928333333[0.410000107.816666666667;0.0033333333333333300000;00.3016666666666670.328333333333333000;000.35550.5616666666666670.110.07;0000.1516666666666670.3966666666666670.216666666666667;0000.1316666666666670.40.641666666666667]	Actaea_spicata	NA	Actaea	Ranunculaceae	Ranunculales	Magnoliopsida	Magnoliophyta	Plantae	Herbaceous perennial	Eudicot	Angiosperm	Froborg; Eriksson	Can J Bot	2003	10.1139/B03-099	NA	6	1993	1998	1	2	Shoot height	No	No	Site B	58.9833	17.55	63	SWE	Europe	TBM	A	Mean	Unmanipulated	W	1992	NA	NA	1998	NA	NA	Divided	Yes	Mixed coniferous forest	Density; Other: Seed predation	6	0.928333	Actaea spicata
1626	ActaeaspicataCanJBot2003SiteB1993IndividualUnmanipulatedMixedconiferousforest[0.41000073.7;0.00200000;00.540.59000;000.30.620.180.2;0000.170.280.12;0000.140.460.63]	Actaea_spicata	NA	Actaea	Ranunculaceae	Ranunculales	Magnoliopsida	Magnoliophyta	Plantae	Herbaceous perennial	Eudicot	Angiosperm	Froborg; Eriksson	Can J Bot	2003	10.1139/B03-099	NA	6	1993	1998	1	2	Shoot height	No	No	Site B	58.9833	17.55	63	SWE	Europe	TBM	A	Individual	Unmanipulated	W	1993	NA	NA	1994	NA	NA	Divided	Yes	Mixed coniferous forest	Density; Other: Seed predation	6	0.95	Actaea spicata
1627	ActaeaspicataCanJBot2003SiteB1994IndividualUnmanipulatedMixedconiferousforest[0.410000151.5;0.00800000;00.460.2000;000.230.510.10.03;0000.150.480.14;0000.150.310.8]	Actaea_spicata	NA	Actaea	Ranunculaceae	Ranunculales	Magnoliopsida	Magnoliophyta	Plantae	Herbaceous perennial	Eudicot	Angiosperm	Froborg; Eriksson	Can J Bot	2003	10.1139/B03-099	NA	6	1993	1998	1	2	Shoot height	No	No	Site B	58.9833	17.55	63	SWE	Europe	TBM	A	Individual	Unmanipulated	W	1994	NA	NA	1995	NA	NA	Divided	Yes	Mixed coniferous forest	Density; Other: Seed predation	6	0.97	Actaea spicata
1628	ActaeaspicataCanJBot2003SiteB1995IndividualUnmanipulatedMixedconiferousforest[0.410000102.5;0.00200000;00.030.09000;000.460.580.110.06;0000.10.320.25;0000.230.570.69]	Actaea_spicata	NA	Actaea	Ranunculaceae	Ranunculales	Magnoliopsida	Magnoliophyta	Plantae	Herbaceous perennial	Eudicot	Angiosperm	Froborg; Eriksson	Can J Bot	2003	10.1139/B03-099	NA	6	1993	1998	1	2	Shoot height	No	No	Site B	58.9833	17.55	63	SWE	Europe	TBM	A	Individual	Unmanipulated	W	1995	NA	NA	1996	NA	NA	Divided	Yes	Mixed coniferous forest	Density; Other: Seed predation	6	1	Actaea spicata
1629	ActaeaspicataCanJBot2003SiteB1996IndividualUnmanipulatedMixedconiferousforest[0.41000081.9;0.00100000;00.240.33000;000.330.520.060.01;0000.150.520.23;0000.10.320.58]	Actaea_spicata	NA	Actaea	Ranunculaceae	Ranunculales	Magnoliopsida	Magnoliophyta	Plantae	Herbaceous perennial	Eudicot	Angiosperm	Froborg; Eriksson	Can J Bot	2003	10.1139/B03-099	NA	6	1993	1998	1	2	Shoot height	No	No	Site B	58.9833	17.55	63	SWE	Europe	TBM	A	Individual	Unmanipulated	W	1996	NA	NA	1997	NA	NA	Divided	Yes	Mixed coniferous forest	Density; Other: Seed predation	6	0.9	Actaea spicata
1630	ActaeaspicataCanJBot2003SiteB1997IndividualUnmanipulatedMixedconiferousforest[0.410000135;0.00100000;00.20.43000;000.1430.440.10.03;0000.160.390.22;0000.040.240.59]	Actaea_spicata	NA	Actaea	Ranunculaceae	Ranunculales	Magnoliopsida	Magnoliophyta	Plantae	Herbaceous perennial	Eudicot	Angiosperm	Froborg; Eriksson	Can J Bot	2003	10.1139/B03-099	NA	6	1993	1998	1	2	Shoot height	No	No	Site B	58.9833	17.55	63	SWE	Europe	TBM	A	Individual	Unmanipulated	W	1997	NA	NA	1998	NA	NA	Divided	Yes	Mixed coniferous forest	Density; Other: Seed predation	6	0.84	Actaea spicata
1631	ActinostemonconcolorBrazArchBiolTechnol2013MatadosGodoyStatePark2000MeanFloodedareaNA[000.13;0.2720.8250.056;00.0130.908]	Actinostemon_concolor	NA	Actinostemon	Euphorbiaceae	Malpighiales	Magnoliopsida	Magnoliophyta	Plantae	Tree	Eudicot	Angiosperm	Bianchini; de Araujo; Green; Pimenta	Braz Arch Biol Technol	2013	10.1590/S1516-89132013000100009__	NA	5	2000	2004	0.3; 1	1	Plant height	No	Yes	Mata dos Godoy State Park	-22.55	-50.75	609.295	BRA	S America	TMB	A	Mean	Flooded area	W	2000	NA	NA	2003	NA	NA	Divided	Yes	NA	flooded area	3	0.964	Actinostemon concolor
1633	ActinostemonconcolorBrazArchBiolTechnol2013MatadosGodoyStatePark2003MeanFloodedareaNA[0.01701.142;0.6550.9020.009;00.0010.988]	Actinostemon_concolor	NA	Actinostemon	Euphorbiaceae	Malpighiales	Magnoliopsida	Magnoliophyta	Plantae	Tree	Eudicot	Angiosperm	Bianchini; de Araujo; Green; Pimenta	Braz Arch Biol Technol	2013	10.1590/S1516-89132013000100009__	NA	5	2000	2004	0.3; 1	1	Plant height	No	Yes	Mata dos Godoy State Park	-22.55	-50.75	609.295	BRA	S America	TMB	A	Mean	Flooded area	W	2003	NA	NA	2004	NA	NA	Divided	Yes	NA	flooded area	3	0.997	Actinostemon concolor
1635	AdenocarpusaureusgibbsianusBook2009Donana2002IndividualUnmanipulatedTheGPScoordinateswereapproximatedtotheclosestgeographiclocationdescribedinthereference.Mostofthepopulationsinthisstudyareunderhighriskoflocalextinction,andthustheexactGPScoordinateswerenotpublic.Forfurtherinformationpleasecontacttheauthorsofthebook.[000;00.3640.024;000.724]	Adenocarpus_gibbsianus	NA	Adenocarpus	Leguminosae	Fabales	Magnoliopsida	Magnoliophyta	Plantae	Herbaceous perennial	Eudicot	Angiosperm	Iriondo; Albert; Giminez; Lozano; Escudero	Book	2009	978-84-8014-746-0	NA	5	2002	2006	1	3	No	Yes	No	Donana	37.0333	-5.56667	2	ESP	Europe	MED	A	Individual	Unmanipulated	W	2002	NA	NA	2003	NA	NA	Divided	Yes	The GPS coordinates were approximated to the closest geographic location described in the reference. Most of the populations in this study are under high risk of local extinction, and thus the exact GPS coordinates were not public. For further information please contact the authors of the book.	Unmanipulated	3	0.748	Adenocarpus aureus gibbsianus
1637	AdenocarpusaureusgibbsianusBook2009Donana2002MeanUnmanipulatedTheGPScoordinateswereapproximatedtotheclosestgeographiclocationdescribedinthereference.Mostofthepopulationsinthisstudyareunderhighriskoflocalextinction,andthustheexactGPScoordinateswerenotpublic.Forfurtherinformationpleasecontacttheauthorsofthebook.[000.325;00.376750.006;00.107250.765]	Adenocarpus_gibbsianus	NA	Adenocarpus	Leguminosae	Fabales	Magnoliopsida	Magnoliophyta	Plantae	Herbaceous perennial	Eudicot	Angiosperm	Iriondo; Albert; Giminez; Lozano; Escudero	Book	2009	978-84-8014-746-0	NA	5	2002	2006	1	3	No	Yes	No	Donana	37.0333	-5.56667	2	ESP	Europe	MED	A	Mean	Unmanipulated	W	2002	NA	NA	2006	NA	NA	Divided	Yes	The GPS coordinates were approximated to the closest geographic location described in the reference. Most of the populations in this study are under high risk of local extinction, and thus the exact GPS coordinates were not public. For further information please contact the authors of the book.	Unmanipulated	3	0.771	Adenocarpus aureus gibbsianus
1639	AdenocarpusaureusgibbsianusBook2009Donana2003IndividualUnmanipulatedTheGPScoordinateswereapproximatedtotheclosestgeographiclocationdescribedinthereference.Mostofthepopulationsinthisstudyareunderhighriskoflocalextinction,andthustheexactGPScoordinateswerenotpublic.Forfurtherinformationpleasecontacttheauthorsofthebook.[000;00.1430;00.4290.957]	Adenocarpus_gibbsianus	NA	Adenocarpus	Leguminosae	Fabales	Magnoliopsida	Magnoliophyta	Plantae	Herbaceous perennial	Eudicot	Angiosperm	Iriondo; Albert; Giminez; Lozano; Escudero	Book	2009	978-84-8014-746-0	NA	5	2002	2006	1	3	No	Yes	No	Donana	37.0333	-5.56667	2	ESP	Europe	MED	A	Individual	Unmanipulated	W	2003	NA	NA	2004	NA	NA	Divided	Yes	The GPS coordinates were approximated to the closest geographic location described in the reference. Most of the populations in this study are under high risk of local extinction, and thus the exact GPS coordinates were not public. For further information please contact the authors of the book.	Unmanipulated	3	0.957	Adenocarpus aureus gibbsianus
1641	AdenocarpusaureusgibbsianusBook2009Donana2004IndividualUnmanipulatedTheGPScoordinateswereapproximatedtotheclosestgeographiclocationdescribedinthereference.Mostofthepopulationsinthisstudyareunderhighriskoflocalextinction,andthustheexactGPScoordinateswerenotpublic.Forfurtherinformationpleasecontacttheauthorsofthebook.[000.891;000;000.736]	Adenocarpus_gibbsianus	NA	Adenocarpus	Leguminosae	Fabales	Magnoliopsida	Magnoliophyta	Plantae	Herbaceous perennial	Eudicot	Angiosperm	Iriondo; Albert; Giminez; Lozano; Escudero	Book	2009	978-84-8014-746-0	NA	5	2002	2006	1	3	No	Yes	No	Donana	37.0333	-5.56667	2	ESP	Europe	MED	A	Individual	Unmanipulated	W	2004	NA	NA	2005	NA	NA	Divided	Yes	The GPS coordinates were approximated to the closest geographic location described in the reference. Most of the populations in this study are under high risk of local extinction, and thus the exact GPS coordinates were not public. For further information please contact the authors of the book.	Unmanipulated	3	0.736	Adenocarpus aureus gibbsianus
1643	AdenocarpusaureusgibbsianusBook2009Donana2005IndividualUnmanipulatedTheGPScoordinateswereapproximatedtotheclosestgeographiclocationdescribedinthereference.Mostofthepopulationsinthisstudyareunderhighriskoflocalextinction,andthustheexactGPScoordinateswerenotpublic.Forfurtherinformationpleasecontacttheauthorsofthebook.[000.409;010;000.643]	Adenocarpus_gibbsianus	NA	Adenocarpus	Leguminosae	Fabales	Magnoliopsida	Magnoliophyta	Plantae	Herbaceous perennial	Eudicot	Angiosperm	Iriondo; Albert; Giminez; Lozano; Escudero	Book	2009	978-84-8014-746-0	NA	5	2002	2006	1	3	No	Yes	No	Donana	37.0333	-5.56667	2	ESP	Europe	MED	A	Individual	Unmanipulated	W	2005	NA	NA	2006	NA	NA	Divided	Yes	The GPS coordinates were approximated to the closest geographic location described in the reference. Most of the populations in this study are under high risk of local extinction, and thus the exact GPS coordinates were not public. For further information please contact the authors of the book.	Unmanipulated	3	1	Adenocarpus aureus gibbsianus
1645	AdenocarpusaureusgibbsianusBook2009Hinojos2001IndividualUnmanipulatedTheGPScoordinateswereapproximatedtotheclosestgeographiclocationdescribedinthereference.Mostofthepopulationsinthisstudyareunderhighriskoflocalextinction,andthustheexactGPScoordinateswerenotpublic.Forfurtherinformationpleasecontacttheauthorsofthebook.[000.038;0.2860.6620.041;00.0690.808]	Adenocarpus_gibbsianus	NA	Adenocarpus	Leguminosae	Fabales	Magnoliopsida	Magnoliophyta	Plantae	Herbaceous perennial	Eudicot	Angiosperm	Iriondo; Albert; Giminez; Lozano; Escudero	Book	2009	978-84-8014-746-0	NA	5	2002	2006	1	3	No	Yes	No	Hinojos	37.2833	-5.63333	89	ESP	Europe	MED	A	Individual	Unmanipulated	W	2001	NA	NA	2002	NA	NA	Divided	Yes	The GPS coordinates were approximated to the closest geographic location described in the reference. Most of the populations in this study are under high risk of local extinction, and thus the exact GPS coordinates were not public. For further information please contact the authors of the book.	Unmanipulated	3	0.849	Adenocarpus aureus gibbsianus
1647	AdenocarpusaureusgibbsianusBook2009Hinojos2001MeanUnmanipulatedTheGPScoordinateswereapproximatedtotheclosestgeographiclocationdescribedinthereference.Mostofthepopulationsinthisstudyareunderhighriskoflocalextinction,andthustheexactGPScoordinateswerenotpublic.Forfurtherinformationpleasecontacttheauthorsofthebook.[000.2188;0.2640.57060.2064;00.10660.5682]	Adenocarpus_gibbsianus	NA	Adenocarpus	Leguminosae	Fabales	Magnoliopsida	Magnoliophyta	Plantae	Herbaceous perennial	Eudicot	Angiosperm	Iriondo; Albert; Giminez; Lozano; Escudero	Book	2009	978-84-8014-746-0	NA	5	2002	2006	1	3	No	Yes	No	Hinojos	37.2833	-5.63333	89	ESP	Europe	MED	A	Mean	Unmanipulated	W	2001	NA	NA	2006	NA	NA	Divided	Yes	The GPS coordinates were approximated to the closest geographic location described in the reference. Most of the populations in this study are under high risk of local extinction, and thus the exact GPS coordinates were not public. For further information please contact the authors of the book.	Unmanipulated	3	0.7746	Adenocarpus aureus gibbsianus
1649	AdenocarpusaureusgibbsianusBook2009Hinojos2002IndividualUnmanipulatedTheGPScoordinateswereapproximatedtotheclosestgeographiclocationdescribedinthereference.Mostofthepopulationsinthisstudyareunderhighriskoflocalextinction,andthustheexactGPScoordinateswerenotpublic.Forfurtherinformationpleasecontacttheauthorsofthebook.[000;10.7310.032;00.1420.923]	Adenocarpus_gibbsianus	NA	Adenocarpus	Leguminosae	Fabales	Magnoliopsida	Magnoliophyta	Plantae	Herbaceous perennial	Eudicot	Angiosperm	Iriondo; Albert; Giminez; Lozano; Escudero	Book	2009	978-84-8014-746-0	NA	5	2002	2006	1	3	No	Yes	No	Hinojos	37.2833	-5.63333	89	ESP	Europe	MED	A	Individual	Unmanipulated	W	2002	NA	NA	2003	NA	NA	Divided	Yes	The GPS coordinates were approximated to the closest geographic location described in the reference. Most of the populations in this study are under high risk of local extinction, and thus the exact GPS coordinates were not public. For further information please contact the authors of the book.	Unmanipulated	3	1	Adenocarpus aureus gibbsianus
1651	AdenocarpusaureusgibbsianusBook2009Hinojos2003IndividualUnmanipulatedTheGPScoordinateswereapproximatedtotheclosestgeographiclocationdescribedinthereference.Mostofthepopulationsinthisstudyareunderhighriskoflocalextinction,andthustheexactGPScoordinateswerenotpublic.Forfurtherinformationpleasecontacttheauthorsofthebook.[000;00.470.058;00.2990.846]	Adenocarpus_gibbsianus	NA	Adenocarpus	Leguminosae	Fabales	Magnoliopsida	Magnoliophyta	Plantae	Herbaceous perennial	Eudicot	Angiosperm	Iriondo; Albert; Giminez; Lozano; Escudero	Book	2009	978-84-8014-746-0	NA	5	2002	2006	1	3	No	Yes	No	Hinojos	37.2833	-5.63333	89	ESP	Europe	MED	A	Individual	Unmanipulated	W	2003	NA	NA	2004	NA	NA	Divided	Yes	The GPS coordinates were approximated to the closest geographic location described in the reference. Most of the populations in this study are under high risk of local extinction, and thus the exact GPS coordinates were not public. For further information please contact the authors of the book.	Unmanipulated	3	0.904	Adenocarpus aureus gibbsianus
1653	AdenocarpusaureusgibbsianusBook2009Hinojos2004IndividualUnmanipulatedTheGPScoordinateswereapproximatedtotheclosestgeographiclocationdescribedinthereference.Mostofthepopulationsinthisstudyareunderhighriskoflocalextinction,andthustheexactGPScoordinateswerenotpublic.Forfurtherinformationpleasecontacttheauthorsofthebook.[000.123;00.9060.868;000.064]	Adenocarpus_gibbsianus	NA	Adenocarpus	Leguminosae	Fabales	Magnoliopsida	Magnoliophyta	Plantae	Herbaceous perennial	Eudicot	Angiosperm	Iriondo; Albert; Giminez; Lozano; Escudero	Book	2009	978-84-8014-746-0	NA	5	2002	2006	1	3	No	Yes	No	Hinojos	37.2833	-5.63333	89	ESP	Europe	MED	A	Individual	Unmanipulated	W	2004	NA	NA	2005	NA	NA	Divided	Yes	The GPS coordinates were approximated to the closest geographic location described in the reference. Most of the populations in this study are under high risk of local extinction, and thus the exact GPS coordinates were not public. For further information please contact the authors of the book.	Unmanipulated	3	0.932	Adenocarpus aureus gibbsianus
1655	AdenocarpusaureusgibbsianusBook2009Hinojos2005IndividualUnmanipulatedTheGPScoordinateswereapproximatedtotheclosestgeographiclocationdescribedinthereference.Mostofthepopulationsinthisstudyareunderhighriskoflocalextinction,andthustheexactGPScoordinateswerenotpublic.Forfurtherinformationpleasecontacttheauthorsofthebook.[000.933;0.0340.0840.033;00.0230.2]	Adenocarpus_gibbsianus	NA	Adenocarpus	Leguminosae	Fabales	Magnoliopsida	Magnoliophyta	Plantae	Herbaceous perennial	Eudicot	Angiosperm	Iriondo; Albert; Giminez; Lozano; Escudero	Book	2009	978-84-8014-746-0	NA	5	2002	2006	1	3	No	Yes	No	Hinojos	37.2833	-5.63333	89	ESP	Europe	MED	A	Individual	Unmanipulated	W	2005	NA	NA	2006	NA	NA	Divided	Yes	The GPS coordinates were approximated to the closest geographic location described in the reference. Most of the populations in this study are under high risk of local extinction, and thus the exact GPS coordinates were not public. For further information please contact the authors of the book.	Unmanipulated	3	0.233	Adenocarpus aureus gibbsianus
1658	AdenocarpusaureusgibbsianusBook2009PalosdelaFrontera2002IndividualUnmanipulatedTheGPScoordinateswereapproximatedtotheclosestgeographiclocationdescribedinthereference.Mostofthepopulationsinthisstudyareunderhighriskoflocalextinction,andthustheexactGPScoordinateswerenotpublic.Forfurtherinformationpleasecontacttheauthorsofthebook.[000;0.7890.7350.042;00.1630.906]	Adenocarpus_gibbsianus	NA	Adenocarpus	Leguminosae	Fabales	Magnoliopsida	Magnoliophyta	Plantae	Herbaceous perennial	Eudicot	Angiosperm	Iriondo; Albert; Giminez; Lozano; Escudero	Book	2009	978-84-8014-746-0	NA	5	2002	2006	1	3	No	Yes	No	Palos de la Frontera	37.2167	-5.11667	26	ESP	Europe	MED	A	Individual	Unmanipulated	W	2002	NA	NA	2003	NA	NA	Divided	Yes	The GPS coordinates were approximated to the closest geographic location described in the reference. Most of the populations in this study are under high risk of local extinction, and thus the exact GPS coordinates were not public. For further information please contact the authors of the book.	Unmanipulated	3	0.948	Adenocarpus aureus gibbsianus
1659	AdenocarpusaureusgibbsianusBook2009PalosdelaFrontera2002MeanUnmanipulatedTheGPScoordinateswereapproximatedtotheclosestgeographiclocationdescribedinthereference.Mostofthepopulationsinthisstudyareunderhighriskoflocalextinction,andthustheexactGPScoordinateswerenotpublic.Forfurtherinformationpleasecontacttheauthorsofthebook.[000;0.224750.601750.14625;00.09250.705]	Adenocarpus_gibbsianus	NA	Adenocarpus	Leguminosae	Fabales	Magnoliopsida	Magnoliophyta	Plantae	Herbaceous perennial	Eudicot	Angiosperm	Iriondo; Albert; Giminez; Lozano; Escudero	Book	2009	978-84-8014-746-0	NA	5	2002	2006	1	3	No	Yes	No	Palos de la Frontera	37.2167	-5.11667	26	ESP	Europe	MED	A	Mean	Unmanipulated	W	2002	NA	NA	2006	NA	NA	Divided	Yes	The GPS coordinates were approximated to the closest geographic location described in the reference. Most of the populations in this study are under high risk of local extinction, and thus the exact GPS coordinates were not public. For further information please contact the authors of the book.	Unmanipulated	3	0.85125	Adenocarpus aureus gibbsianus
1660	AdenocarpusaureusgibbsianusBook2009PalosdelaFrontera2003IndividualUnmanipulatedTheGPScoordinateswereapproximatedtotheclosestgeographiclocationdescribedinthereference.Mostofthepopulationsinthisstudyareunderhighriskoflocalextinction,andthustheexactGPScoordinateswerenotpublic.Forfurtherinformationpleasecontacttheauthorsofthebook.[000;00.5830.052;00.0730.865]	Adenocarpus_gibbsianus	NA	Adenocarpus	Leguminosae	Fabales	Magnoliopsida	Magnoliophyta	Plantae	Herbaceous perennial	Eudicot	Angiosperm	Iriondo; Albert; Giminez; Lozano; Escudero	Book	2009	978-84-8014-746-0	NA	5	2002	2006	1	3	No	Yes	No	Palos de la Frontera	37.2167	-5.11667	26	ESP	Europe	MED	A	Individual	Unmanipulated	W	2003	NA	NA	2004	NA	NA	Divided	Yes	The GPS coordinates were approximated to the closest geographic location described in the reference. Most of the populations in this study are under high risk of local extinction, and thus the exact GPS coordinates were not public. For further information please contact the authors of the book.	Unmanipulated	3	0.917	Adenocarpus aureus gibbsianus
1661	AdenocarpusaureusgibbsianusBook2009PalosdelaFrontera2004IndividualUnmanipulatedTheGPScoordinateswereapproximatedtotheclosestgeographiclocationdescribedinthereference.Mostofthepopulationsinthisstudyareunderhighriskoflocalextinction,andthustheexactGPScoordinateswerenotpublic.Forfurtherinformationpleasecontacttheauthorsofthebook.[000;00.8310.446;00.0620.435]	Adenocarpus_gibbsianus	NA	Adenocarpus	Leguminosae	Fabales	Magnoliopsida	Magnoliophyta	Plantae	Herbaceous perennial	Eudicot	Angiosperm	Iriondo; Albert; Giminez; Lozano; Escudero	Book	2009	978-84-8014-746-0	NA	5	2002	2006	1	3	No	Yes	No	Palos de la Frontera	37.2167	-5.11667	26	ESP	Europe	MED	A	Individual	Unmanipulated	W	2004	NA	NA	2005	NA	NA	Divided	Yes	The GPS coordinates were approximated to the closest geographic location described in the reference. Most of the populations in this study are under high risk of local extinction, and thus the exact GPS coordinates were not public. For further information please contact the authors of the book.	Unmanipulated	3	0.893	Adenocarpus aureus gibbsianus
1662	AdenocarpusaureusgibbsianusBook2009PalosdelaFrontera2005IndividualUnmanipulatedTheGPScoordinateswereapproximatedtotheclosestgeographiclocationdescribedinthereference.Mostofthepopulationsinthisstudyareunderhighriskoflocalextinction,andthustheexactGPScoordinateswerenotpublic.Forfurtherinformationpleasecontacttheauthorsofthebook.[000;0.110.2580.045;00.0720.614]	Adenocarpus_gibbsianus	NA	Adenocarpus	Leguminosae	Fabales	Magnoliopsida	Magnoliophyta	Plantae	Herbaceous perennial	Eudicot	Angiosperm	Iriondo; Albert; Giminez; Lozano; Escudero	Book	2009	978-84-8014-746-0	NA	5	2002	2006	1	3	No	Yes	No	Palos de la Frontera	37.2167	-5.11667	26	ESP	Europe	MED	A	Individual	Unmanipulated	W	2005	NA	NA	2006	NA	NA	Divided	Yes	The GPS coordinates were approximated to the closest geographic location described in the reference. Most of the populations in this study are under high risk of local extinction, and thus the exact GPS coordinates were not public. For further information please contact the authors of the book.	Unmanipulated	3	0.659	Adenocarpus aureus gibbsianus
1538	Adenocarpus_gibbsianus978-84-8014-746-0PalosdelaFrontera;Donana;Hinojos2001NANAMeanUnmanipulated0.79895	Adenocarpus_gibbsianus	NA	Adenocarpus	Leguminosae	Fabales	Magnoliopsida	Magnoliophyta	Plantae	Herbaceous perennial	Eudicot	Angiosperm	Iriondo; Albert; Giminez; Lozano; Escudero	Book	2009	978-84-8014-746-0	NA	5	2002	2006	1	3	No	Yes	No	Palos de la Frontera; Donana; Hinojos	NA	NA	NA	ESP	Europe	MED	A	Mean	Unmanipulated	W	2001	NA	NA	2006	NA	NA	Divided	Yes	The GPS coordinates were approximated to the closest geographic location described in the reference. Most of the populations in this study are under high risk of local extinction, and thus the exact GPS coordinates were not public. For further information please contact the authors of the book.	Unmanipulated	3	0.79895	Adenocarpus aureus gibbsianus
1663	AdenophoralobophyllaJForRes1998MarkangCountyNAMeanUnmanipulatedNA[00.0280.0760.2730.3650.3730.4270.5730.681.1111.1561.4821.2560.9720.437;0.600000000000000;00.6580000000000000;000.829000000000000;0000.80200000000000;00000.8140000000000;000000.94000000000;0000000.87900000000;00000000.8540000000;000000000.923000000;0000000000.85500000;00000000000.7120000;000000000000.475000;0000000000000.28300;00000…	Adenophora_lobophylla	NA	Adenophora	Campanulaceae	Asterales	Magnoliopsida	Magnoliophyta	Plantae	Herbaceous perennial	Eudicot	Angiosperm	Wenhui; Yuangang	J For Res	1998	10.1007/BF02856444	NA	NA	NA	NA	NA	NA	No	No	Yes	Markang County	32	102	2400	CHN	Asia	TCF	A	Mean	Unmanipulated	W	NA	NA	NA	NA	NA	NA	Divided	Yes	NA	NDY	15	0.94	Adenophora lobophylla
1665	AdenophorapotaniniiJForRes1998MarkangCountyNAMeanUnmanipulatedNA[00.1250.2140.961.5041.7722.173.2124.4738.24910.0166.3453.7672.908;0.4490000000000000;00.53000000000000;000.59900000000000;0000.9080000000000;00000.689000000000;000000.51300000000;0000000.7640000000;00000000.74000000;000000000.66900000;0000000000.5250000;00000000000.535000;000000000000.52900;0000000000000.1110]	Adenophora_potaninii	NA	Adenophora	Campanulaceae	Asterales	Magnoliopsida	Magnoliophyta	Plantae	Herbaceous perennial	Eudicot	Angiosperm	Wenhui; Yuangang	J For Res	1998	10.1007/BF02856444	NA	NA	NA	NA	NA	NA	No	No	Yes	Markang County	32	102	2400	CHN	Asia	TCF	A	Mean	Unmanipulated	W	NA	NA	NA	NA	NA	NA	Divided	Yes	NA	NDY	14	0.908	Adenophora potaninii
1666	AdesmiavolckmanniiApplVegSci2012A1997MeanGrazingGrazedbysheep[0.0500.85;0.50.040;0.250.950.99]	Adesmia_volckmannii	NA	Adesmia	Leguminosae	Fabales	Magnoliopsida	Magnoliophyta	Plantae	Shrub	Eudicot	Angiosperm	Cipriotti; Aguiar	Appl Veg Sci	2012	10.1111/j.1654-109X.2011.01138.x	NA	7	1997	2003	0.3333	1	Plant height	No	No	A	-44.3167	-69.7333	500	ARG	S America	TGS	A	Mean	Grazing	W	1997	NA	NA	2003	NA	NA	Divided	Yes	Grazed by sheep	Grazing	3	0.99	Adesmia volckmannii
1667	AdesmiavolckmanniiApplVegSci2012A1997MeanUnmanipulatedGrazingexcluded[0.200.29;0.60.250;0.20.750.96]	Adesmia_volckmannii	NA	Adesmia	Leguminosae	Fabales	Magnoliopsida	Magnoliophyta	Plantae	Shrub	Eudicot	Angiosperm	Cipriotti; Aguiar	Appl Veg Sci	2012	10.1111/j.1654-109X.2011.01138.x	NA	7	1997	2003	0.3333	1	Plant height	No	No	A	-44.3167	-69.7333	500	ARG	S America	TGS	A	Mean	Unmanipulated	W	1997	NA	NA	2003	NA	NA	Divided	Yes	Grazing excluded	Grazing	3	1	Adesmia volckmannii
1668	AechmeamagdalenaeBiolCons2004Old-growthforest1996IndividualUnmanipulatedNA[0.1250.1450.01700.050;00.036000.1130.143;00000.050.429;0.02100.01700.0250;0.0210.0360.13600.50.857;00000.0130.286]	Aechmea_magdalenae	NA	Aechmea	Bromeliaceae	Poales	Liliopsida	Magnoliophyta	Plantae	Herbaceous perennial	Monocot	Angiosperm	Ticktin; Nantel	Biol Cons	2004	10.1016/j.biocon.2004.03.019	NA	4	1996	1999	2	2	Rosette diameter	No	No	Old-growth forest	18.35	-93.15	1500	MEX	N America	TDB	A	Individual	Unmanipulated	W	1996	NA	NA	1997	NA	NA	Divided	Yes	NA	Unmanipulated	6	1.143	Aechmea magdalenae
7621	Aechmea_magdalenae10.1016/j.biocon.2004.03.019Ticktin;NantelOld-growthforest1996NANAMeanUnmanipulatedNA0.936666667[0.2433333333333330.090.04733333333333330.04766666666666670.06266666666666670;00.01200.0370.08366666666666670.103333333333333;0.02533333333333330.06266666666666670.083333333333333300.06833333333333330.282;0.06266666666666670.0210.02666666666666670.1586666666666670.02533333333333330;0.…	Aechmea_magdalenae	NA	Aechmea	Bromeliaceae	Poales	Liliopsida	Magnoliophyta	Plantae	Herbaceous perennial	Monocot	Angiosperm	Ticktin; Nantel	Biol Cons	2004	10.1016/j.biocon.2004.03.019	NA	4	1996	1999	2	2	Rosette diameter	No	No	Old-growth forest	18.35	-93.15	1500	MEX	N America	TDB	A	Mean	Unmanipulated	W	1996	NA	NA	1999	NA	NA	Divided	Yes	NA	Unmanipulated	6	0.936667	Aechmea magdalenae
1669	AechmeamagdalenaeBiolCons2004Old-growthforest1997IndividualUnmanipulatedNA[0.40.12500.1430.1190;00000.1190;0.0310.0630.2500.1360;0.0310.06300.1430.0510;00.1880.250.4290.6780;00.063000.1190.667]	Aechmea_magdalenae	NA	Aechmea	Bromeliaceae	Poales	Liliopsida	Magnoliophyta	Plantae	Herbaceous perennial	Monocot	Angiosperm	Ticktin; Nantel	Biol Cons	2004	10.1016/j.biocon.2004.03.019	NA	4	1996	1999	2	2	Rosette diameter	No	No	Old-growth forest	18.35	-93.15	1500	MEX	N America	TDB	A	Individual	Unmanipulated	W	1997	NA	NA	1998	NA	NA	Divided	Yes	NA	Unmanipulated	6	0.797	Aechmea magdalenae
1670	AechmeamagdalenaeBiolCons2004Old-growthforest1998IndividualUnmanipulatedNA[0.20500.12500.0190;0000.1110.0190.167;0.0450.125000.0190.417;0.13600.0630.33300;0.0450.250.4380.2220.7120.5;000.06300.250.5]	Aechmea_magdalenae	NA	Aechmea	Bromeliaceae	Poales	Liliopsida	Magnoliophyta	Plantae	Herbaceous perennial	Monocot	Angiosperm	Ticktin; Nantel	Biol Cons	2004	10.1016/j.biocon.2004.03.019	NA	4	1996	1999	2	2	Rosette diameter	No	No	Old-growth forest	18.35	-93.15	1500	MEX	N America	TDB	A	Individual	Unmanipulated	W	1998	NA	NA	1999	NA	NA	Divided	Yes	NA	Unmanipulated	6	1	Aechmea magdalenae
1540	Aechmea_magdalenae10.1016/j.biocon.2004.03.019Old-growthforest;Secondaryforest1996NANAMeanUnmanipulated1.085333333	Aechmea_magdalenae	NA	Aechmea	Bromeliaceae	Poales	Liliopsida	Magnoliophyta	Plantae	Herbaceous perennial	Monocot	Angiosperm	Ticktin; Nantel	Biol Cons	2004	10.1016/j.biocon.2004.03.019	NA	4	1996	1999	2	2	Rosette diameter	No	No	Old-growth forest; Secondary forest	18.35	-93.15	1500	MEX	N America	TDB	A	Mean	Unmanipulated	W	1996	NA	NA	1999	NA	NA	Divided	Yes	NA	Unmanipulated	6	1.08533	Aechmea magdalenae
1671	AechmeamagdalenaeBiolCons2004Secondaryforest1996IndividualUnmanipulatedNA[0.4420.18300.04200;0.0390.050.0830.0420.0890.048;00.133000.1390.143;0.1170.0830.0830.1670.020;0.0130.2330.3330.4170.7520.524;00000.2570.571]	Aechmea_magdalenae	NA	Aechmea	Bromeliaceae	Poales	Liliopsida	Magnoliophyta	Plantae	Herbaceous perennial	Monocot	Angiosperm	Ticktin; Nantel	Biol Cons	2004	10.1016/j.biocon.2004.03.019	NA	4	1996	1999	2	2	Rosette diameter	No	No	Secondary forest	18.35	-93.15	1500	MEX	N America	TDB	A	Individual	Unmanipulated	W	1996	NA	NA	1997	NA	NA	Divided	Yes	NA	Unmanipulated	6	1.095	Aechmea magdalenae
1541	Aechmea_magdalenae10.1016/j.biocon.2004.03.019Secondaryforest1996NANAMeanUnmanipulated1.234	Aechmea_magdalenae	NA	Aechmea	Bromeliaceae	Poales	Liliopsida	Magnoliophyta	Plantae	Herbaceous perennial	Monocot	Angiosperm	Ticktin; Nantel	Biol Cons	2004	10.1016/j.biocon.2004.03.019	NA	4	1996	1999	2	2	Rosette diameter	No	No	Secondary forest	18.35	-93.15	1500	MEX	N America	TDB	A	Mean	Unmanipulated	W	1996	NA	NA	1999	NA	NA	Divided	Yes	NA	Unmanipulated	6	1.234	Aechmea magdalenae
1672	AechmeamagdalenaeBiolCons2004Secondaryforest1997IndividualUnmanipulatedNA[0.2880.150000;0.0410.1500.0830.1710.105;0.0140.10.0710.1250.0650.158;0.28800.1070.4580.0080;0.0410.30.5360.3330.5370.263;00.050.0710.1250.4150.816]	Aechmea_magdalenae	NA	Aechmea	Bromeliaceae	Poales	Liliopsida	Magnoliophyta	Plantae	Herbaceous perennial	Monocot	Angiosperm	Ticktin; Nantel	Biol Cons	2004	10.1016/j.biocon.2004.03.019	NA	4	1996	1999	2	2	Rosette diameter	No	No	Secondary forest	18.35	-93.15	1500	MEX	N America	TDB	A	Individual	Unmanipulated	W	1997	NA	NA	1998	NA	NA	Divided	Yes	NA	Unmanipulated	6	1.124	Aechmea magdalenae
1673	AechmeamagdalenaeBiolCons2004Secondaryforest1998IndividualUnmanipulatedNA[0.16000.0560.0180;00.08800.0830.0180.056;00.1180.1360.0830.0360.034;0.320.0590.0450.3890.0090.011;0.040.2350.5910.4170.670.607;0.040.059000.4110.921]	Aechmea_magdalenae	NA	Aechmea	Bromeliaceae	Poales	Liliopsida	Magnoliophyta	Plantae	Herbaceous perennial	Monocot	Angiosperm	Ticktin; Nantel	Biol Cons	2004	10.1016/j.biocon.2004.03.019	NA	4	1996	1999	2	2	Rosette diameter	No	No	Secondary forest	18.35	-93.15	1500	MEX	N America	TDB	A	Individual	Unmanipulated	W	1998	NA	NA	1999	NA	NA	Divided	Yes	NA	Unmanipulated	6	1.528	Aechmea magdalenae
1674	AechmeanudicaulisAmJBot2005HighCover-Baresand2001IndividualHighCover-BaresandGPSco-ordinatescitedexactlyasreportedinoriginalpaper.Thesedonotmatchwrittenstudysitedescription.[0.240.2264150;0.960.4339620;00.1509430]	Aechmea_nudicaulis	Nurse bromeliad	Aechmea	Bromeliaceae	Poales	Liliopsida	Magnoliophyta	Plantae	Herbaceous perennial	Monocot	Angiosperm	Sampaio; Pico; Scarano	Am J Bot	2005	10.3732/ajb.92.4.674	NA	3	2001	2003	1	3	Ramet height	Yes	No	High Cover - Bare sand	-21.6167	-40.25	4	BRA	S America	TMB	A	Individual	High Cover - Bare sand	W	2001	NA	NA	2002	NA	NA	Divided	Yes	GPS co-ordinates cited exactly as reported in original paper. These do not match written study site description.	Habitat type	3	0.96	Aechmea nudicaulis
1675	AechmeanudicaulisAmJBot2005HighCover-Baresand2001MeanHighCover-BaresandGPSco-ordinatescitedexactlyasreportedinoriginalpaper.Thesedonotmatchwrittenstudysitedescription.[0.50.230.2;0.890.540;00.120.2]	Aechmea_nudicaulis	Nurse bromeliad	Aechmea	Bromeliaceae	Poales	Liliopsida	Magnoliophyta	Plantae	Herbaceous perennial	Monocot	Angiosperm	Sampaio; Pico; Scarano	Am J Bot	2005	10.3732/ajb.92.4.674	NA	3	2001	2003	1	3	Ramet height	Yes	No	High Cover - Bare sand	-21.6167	-40.25	4	BRA	S America	TMB	A	Mean	High Cover - Bare sand	W	2001	NA	NA	2003	NA	NA	Divided	Yes	GPS co-ordinates cited exactly as reported in original paper. These do not match written study site description.	Habitat type	3	0.89	Aechmea nudicaulis
1676	AechmeanudicaulisAmJBot2005HighCover-Baresand2002IndividualHighCover-BaresandGPSco-ordinatescitedexactlyasreportedinoriginalpaper.Thesedonotmatchwrittenstudysitedescription.[0.7647060.224490.4;0.8235290.6530610;00.0816330.4]	Aechmea_nudicaulis	Nurse bromeliad	Aechmea	Bromeliaceae	Poales	Liliopsida	Magnoliophyta	Plantae	Herbaceous perennial	Monocot	Angiosperm	Sampaio; Pico; Scarano	Am J Bot	2005	10.3732/ajb.92.4.674	NA	3	2001	2003	1	3	Ramet height	Yes	No	High Cover - Bare sand	-21.6167	-40.25	4	BRA	S America	TMB	A	Individual	High Cover - Bare sand	W	2002	NA	NA	2003	NA	NA	Divided	Yes	GPS co-ordinates cited exactly as reported in original paper. These do not match written study site description.	Habitat type	3	0.823529	Aechmea nudicaulis
1677	AechmeanudicaulisAmJBot2005HighCover-Border2001IndividualHighCover-BorderGPSco-ordinatescitedexactlyasreportedinoriginalpaper.Thesedonotmatchwrittenstudysitedescription.[0.3157890.1639340;0.8947370.6393440;000.4]	Aechmea_nudicaulis	Nurse bromeliad	Aechmea	Bromeliaceae	Poales	Liliopsida	Magnoliophyta	Plantae	Herbaceous perennial	Monocot	Angiosperm	Sampaio; Pico; Scarano	Am J Bot	2005	10.3732/ajb.92.4.674	NA	3	2001	2003	1	3	Ramet height	Yes	No	High Cover - Border	-21.6167	-40.25	4	BRA	S America	TMB	A	Individual	High Cover - Border	W	2001	NA	NA	2002	NA	NA	Divided	Yes	GPS co-ordinates cited exactly as reported in original paper. These do not match written study site description.	Habitat type	3	0.894737	Aechmea nudicaulis
1678	AechmeanudicaulisAmJBot2005HighCover-Border2001MeanHighCover-BorderGPSco-ordinatescitedexactlyasreportedinoriginalpaper.Thesedonotmatchwrittenstudysitedescription.[0.390.270;0.850.630;00.10.36]	Aechmea_nudicaulis	Nurse bromeliad	Aechmea	Bromeliaceae	Poales	Liliopsida	Magnoliophyta	Plantae	Herbaceous perennial	Monocot	Angiosperm	Sampaio; Pico; Scarano	Am J Bot	2005	10.3732/ajb.92.4.674	NA	3	2001	2003	1	3	Ramet height	Yes	No	High Cover - Border	-21.6167	-40.25	4	BRA	S America	TMB	A	Mean	High Cover - Border	W	2001	NA	NA	2003	NA	NA	Divided	Yes	GPS co-ordinates cited exactly as reported in original paper. These do not match written study site description.	Habitat type	3	0.85	Aechmea nudicaulis
1679	AechmeanudicaulisAmJBot2005HighCover-Border2002IndividualHighCover-BorderGPSco-ordinatescitedexactlyasreportedinoriginalpaper.Thesedonotmatchwrittenstudysitedescription.[0.750.2380950;10.6349210;00.0634920.333333]	Aechmea_nudicaulis	Nurse bromeliad	Aechmea	Bromeliaceae	Poales	Liliopsida	Magnoliophyta	Plantae	Herbaceous perennial	Monocot	Angiosperm	Sampaio; Pico; Scarano	Am J Bot	2005	10.3732/ajb.92.4.674	NA	3	2001	2003	1	3	Ramet height	Yes	No	High Cover - Border	-21.6167	-40.25	4	BRA	S America	TMB	A	Individual	High Cover - Border	W	2002	NA	NA	2003	NA	NA	Divided	Yes	GPS co-ordinates cited exactly as reported in original paper. These do not match written study site description.	Habitat type	3	1	Aechmea nudicaulis
1680	AechmeanudicaulisAmJBot2005HighCover-Inside2001IndividualHighCover-InsideGPSco-ordinatescitedexactlyasreportedinoriginalpaper.Thesedonotmatchwrittenstudysitedescription.[0.250.4444440.333333;0.750.6111110;000]	Aechmea_nudicaulis	Nurse bromeliad	Aechmea	Bromeliaceae	Poales	Liliopsida	Magnoliophyta	Plantae	Herbaceous perennial	Monocot	Angiosperm	Sampaio; Pico; Scarano	Am J Bot	2005	10.3732/ajb.92.4.674	NA	3	2001	2003	1	3	Ramet height	Yes	No	High Cover - Inside	-21.6167	-40.25	4	BRA	S America	TMB	A	Individual	High Cover - Inside	W	2001	NA	NA	2002	NA	NA	Divided	Yes	GPS co-ordinates cited exactly as reported in original paper. These do not match written study site description.	Habitat type	3	0.75	Aechmea nudicaulis
1681	AechmeanudicaulisAmJBot2005HighCover-Inside2001MeanHighCover-InsideGPSco-ordinatescitedexactlyasreportedinoriginalpaper.Thesedonotmatchwrittenstudysitedescription.[0.530.20;0.950.640;00.030.37]	Aechmea_nudicaulis	Nurse bromeliad	Aechmea	Bromeliaceae	Poales	Liliopsida	Magnoliophyta	Plantae	Herbaceous perennial	Monocot	Angiosperm	Sampaio; Pico; Scarano	Am J Bot	2005	10.3732/ajb.92.4.674	NA	3	2001	2003	1	3	Ramet height	Yes	No	High Cover - Inside	-21.6167	-40.25	4	BRA	S America	TMB	A	Mean	High Cover - Inside	W	2001	NA	NA	2003	NA	NA	Divided	Yes	GPS co-ordinates cited exactly as reported in original paper. These do not match written study site description.	Habitat type	3	0.95	Aechmea nudicaulis
1682	AechmeanudicaulisAmJBot2005HighCover-Inside2002IndividualHighCover-InsideGPSco-ordinatescitedexactlyasreportedinoriginalpaper.Thesedonotmatchwrittenstudysitedescription.[0.2352940.281250;0.9411760.718750;00.031250]	Aechmea_nudicaulis	Nurse bromeliad	Aechmea	Bromeliaceae	Poales	Liliopsida	Magnoliophyta	Plantae	Herbaceous perennial	Monocot	Angiosperm	Sampaio; Pico; Scarano	Am J Bot	2005	10.3732/ajb.92.4.674	NA	3	2001	2003	1	3	Ramet height	Yes	No	High Cover - Inside	-21.6167	-40.25	4	BRA	S America	TMB	A	Individual	High Cover - Inside	W	2002	NA	NA	2003	NA	NA	Divided	Yes	GPS co-ordinates cited exactly as reported in original paper. These do not match written study site description.	Habitat type	3	0.941176	Aechmea nudicaulis
1683	AechmeanudicaulisAmJBot2005HighCover-Palm2001IndividualHighCover-PalmGPSco-ordinatescitedexactlyasreportedinoriginalpaper.Thesedonotmatchwrittenstudysitedescription.[0.3695650.2867130;0.8043480.6083920;00.0769230.583333]	Aechmea_nudicaulis	Nurse bromeliad	Aechmea	Bromeliaceae	Poales	Liliopsida	Magnoliophyta	Plantae	Herbaceous perennial	Monocot	Angiosperm	Sampaio; Pico; Scarano	Am J Bot	2005	10.3732/ajb.92.4.674	NA	3	2001	2003	1	3	Ramet height	Yes	No	High Cover - Palm	-21.6167	-40.25	4	BRA	S America	TMB	A	Individual	High Cover - Palm	W	2001	NA	NA	2002	NA	NA	Divided	Yes	GPS co-ordinates cited exactly as reported in original paper. These do not match written study site description.	Habitat type	3	0.804348	Aechmea nudicaulis
1684	AechmeanudicaulisAmJBot2005HighCover-Palm2001MeanHighCover-PalmGPSco-ordinatescitedexactlyasreportedinoriginalpaper.Thesedonotmatchwrittenstudysitedescription.[0.240.360.17;0.850.660;00.020]	Aechmea_nudicaulis	Nurse bromeliad	Aechmea	Bromeliaceae	Poales	Liliopsida	Magnoliophyta	Plantae	Herbaceous perennial	Monocot	Angiosperm	Sampaio; Pico; Scarano	Am J Bot	2005	10.3732/ajb.92.4.674	NA	3	2001	2003	1	3	Ramet height	Yes	No	High Cover - Palm	-21.6167	-40.25	4	BRA	S America	TMB	A	Mean	High Cover - Palm	W	2001	NA	NA	2003	NA	NA	Divided	Yes	GPS co-ordinates cited exactly as reported in original paper. These do not match written study site description.	Habitat type	3	0.85	Aechmea nudicaulis
1685	AechmeanudicaulisAmJBot2005HighCover-Palm2002IndividualHighCover-PalmGPSco-ordinatescitedexactlyasreportedinoriginalpaper.Thesedonotmatchwrittenstudysitedescription.[0.4042550.2463770;0.8936170.6521740;00.1159420.142857]	Aechmea_nudicaulis	Nurse bromeliad	Aechmea	Bromeliaceae	Poales	Liliopsida	Magnoliophyta	Plantae	Herbaceous perennial	Monocot	Angiosperm	Sampaio; Pico; Scarano	Am J Bot	2005	10.3732/ajb.92.4.674	NA	3	2001	2003	1	3	Ramet height	Yes	No	High Cover - Palm	-21.6167	-40.25	4	BRA	S America	TMB	A	Individual	High Cover - Palm	W	2002	NA	NA	2003	NA	NA	Divided	Yes	GPS co-ordinates cited exactly as reported in original paper. These do not match written study site description.	Habitat type	3	0.893617	Aechmea nudicaulis
1686	AechmeanudicaulisAmJBot2005Lowcover-Baresand2001IndividualLowcover-BaresandGPSco-ordinatescitedexactlyasreportedinoriginalpaper.Thesedonotmatchwrittenstudysitedescription.[0.4285710.2820510;0.8857140.4358970;00.2307690]	Aechmea_nudicaulis	Nurse bromeliad	Aechmea	Bromeliaceae	Poales	Liliopsida	Magnoliophyta	Plantae	Herbaceous perennial	Monocot	Angiosperm	Sampaio; Pico; Scarano	Am J Bot	2005	10.3732/ajb.92.4.674	NA	3	2001	2003	1	3	Ramet height	Yes	No	Low cover - Bare sand	-21.6167	-40.25	4	BRA	S America	TMB	A	Individual	Low cover - Bare sand	W	2001	NA	NA	2002	NA	NA	Divided	Yes	GPS co-ordinates cited exactly as reported in original paper. These do not match written study site description.	Habitat type	3	0.885714	Aechmea nudicaulis
1687	AechmeanudicaulisAmJBot2005Lowcover-Baresand2001MeanLowcover-BaresandGPSco-ordinatescitedexactlyasreportedinoriginalpaper.Thesedonotmatchwrittenstudysitedescription.[0.320.350;0.920.560;00.110.08]	Aechmea_nudicaulis	Nurse bromeliad	Aechmea	Bromeliaceae	Poales	Liliopsida	Magnoliophyta	Plantae	Herbaceous perennial	Monocot	Angiosperm	Sampaio; Pico; Scarano	Am J Bot	2005	10.3732/ajb.92.4.674	NA	3	2001	2003	1	3	Ramet height	Yes	No	Low cover - Bare sand	-21.6167	-40.25	4	BRA	S America	TMB	A	Mean	Low cover - Bare sand	W	2001	NA	NA	2003	NA	NA	Divided	Yes	GPS co-ordinates cited exactly as reported in original paper. These do not match written study site description.	Habitat type	3	0.92	Aechmea nudicaulis
1688	AechmeanudicaulisAmJBot2005Lowcover-Baresand2002IndividualLowcover-BaresandGPSco-ordinatescitedexactlyasreportedinoriginalpaper.Thesedonotmatchwrittenstudysitedescription.[0.3055560.196970.076923;0.8888890.6212120;00.1666670.384615]	Aechmea_nudicaulis	Nurse bromeliad	Aechmea	Bromeliaceae	Poales	Liliopsida	Magnoliophyta	Plantae	Herbaceous perennial	Monocot	Angiosperm	Sampaio; Pico; Scarano	Am J Bot	2005	10.3732/ajb.92.4.674	NA	3	2001	2003	1	3	Ramet height	Yes	No	Low cover - Bare sand	-21.6167	-40.25	4	BRA	S America	TMB	A	Individual	Low cover - Bare sand	W	2002	NA	NA	2003	NA	NA	Divided	Yes	GPS co-ordinates cited exactly as reported in original paper. These do not match written study site description.	Habitat type	3	0.888889	Aechmea nudicaulis
1542	Aechmea_nudicaulis10.3732/ajb.92.4.674Lowcover-Baresand;Lowcover-Palm;Lowcover-Border;Lowcover-Inside;Mediumcover-Baresand;Mediumcover-Palm;Mediumcover-Border;Mediumcover-Inside;Highcover-Baresand;Highcover-Palm;Highcover-Border;Highcover-Inside2001NANAMeanTreatment0.863846154	Aechmea_nudicaulis	Nurse bromeliad	Aechmea	Bromeliaceae	Poales	Liliopsida	Magnoliophyta	Plantae	Herbaceous perennial	Monocot	Angiosperm	Sampaio; Pico; Scarano	Am J Bot	2005	10.3732/ajb.92.4.674	NA	3	2001	2003	1	3	Ramet height	Yes	No	Low cover - Bare sand; Low cover - Palm; Low cover - Border; Low cover - Inside; Medium cover - Bare sand; Medium cover - Palm; Medium cover - Border; Medium cover - Inside; High cover - Bare sand; High cover - Palm; High cover - Border; High cover - Inside	-21.6167	-40.25	4	BRA	S America	TMB	A	Mean	Treatment	W	2001	NA	NA	2003	NA	NA	Divided	Yes	GPS co-ordinates cited exactly as reported in original paper. These do not match written study site description.	Habitat type	3	0.863846	Aechmea nudicaulis
1689	AechmeanudicaulisAmJBot2005Lowcover-Border2001IndividualLowcover-BorderGPSco-ordinatescitedexactlyasreportedinoriginalpaper.Thesedonotmatchwrittenstudysitedescription.[0.3846150.3214290;0.6923080.5714290;00.0357140.333333]	Aechmea_nudicaulis	Nurse bromeliad	Aechmea	Bromeliaceae	Poales	Liliopsida	Magnoliophyta	Plantae	Herbaceous perennial	Monocot	Angiosperm	Sampaio; Pico; Scarano	Am J Bot	2005	10.3732/ajb.92.4.674	NA	3	2001	2003	1	3	Ramet height	Yes	No	Low cover - Border	-21.6167	-40.25	4	BRA	S America	TMB	A	Individual	Low cover - Border	W	2001	NA	NA	2002	NA	NA	Divided	Yes	GPS co-ordinates cited exactly as reported in original paper. These do not match written study site description.	Habitat type	3	0.692308	Aechmea nudicaulis
1690	AechmeanudicaulisAmJBot2005Lowcover-Border2001MeanLowcover-BorderGPSco-ordinatescitedexactlyasreportedinoriginalpaper.Thesedonotmatchwrittenstudysitedescription.[0.590.310.08;0.860.60;00.150.5]	Aechmea_nudicaulis	Nurse bromeliad	Aechmea	Bromeliaceae	Poales	Liliopsida	Magnoliophyta	Plantae	Herbaceous perennial	Monocot	Angiosperm	Sampaio; Pico; Scarano	Am J Bot	2005	10.3732/ajb.92.4.674	NA	3	2001	2003	1	3	Ramet height	Yes	No	Low cover - Border	-21.6167	-40.25	4	BRA	S America	TMB	A	Mean	Low cover - Border	W	2001	NA	NA	2003	NA	NA	Divided	Yes	GPS co-ordinates cited exactly as reported in original paper. These do not match written study site description.	Habitat type	3	0.86	Aechmea nudicaulis
1691	AechmeanudicaulisAmJBot2005Lowcover-Border2002IndividualLowcover-BorderGPSco-ordinatescitedexactlyasreportedinoriginalpaper.Thesedonotmatchwrittenstudysitedescription.[0.1250.281250;0.8750.56250;00.156251]	Aechmea_nudicaulis	Nurse bromeliad	Aechmea	Bromeliaceae	Poales	Liliopsida	Magnoliophyta	Plantae	Herbaceous perennial	Monocot	Angiosperm	Sampaio; Pico; Scarano	Am J Bot	2005	10.3732/ajb.92.4.674	NA	3	2001	2003	1	3	Ramet height	Yes	No	Low cover - Border	-21.6167	-40.25	4	BRA	S America	TMB	A	Individual	Low cover - Border	W	2002	NA	NA	2003	NA	NA	Divided	Yes	GPS co-ordinates cited exactly as reported in original paper. These do not match written study site description.	Habitat type	3	1	Aechmea nudicaulis
1692	AechmeanudicaulisAmJBot2005Lowcover-Inside2001IndividualLowcover-InsideGPSco-ordinatescitedexactlyasreportedinoriginalpaper.Thesedonotmatchwrittenstudysitedescription.[0.43750.18750;0.93750.6041670;00.06250]	Aechmea_nudicaulis	Nurse bromeliad	Aechmea	Bromeliaceae	Poales	Liliopsida	Magnoliophyta	Plantae	Herbaceous perennial	Monocot	Angiosperm	Sampaio; Pico; Scarano	Am J Bot	2005	10.3732/ajb.92.4.674	NA	3	2001	2003	1	3	Ramet height	Yes	No	Low cover - Inside	-21.6167	-40.25	4	BRA	S America	TMB	A	Individual	Low cover - Inside	W	2001	NA	NA	2002	NA	NA	Divided	Yes	GPS co-ordinates cited exactly as reported in original paper. These do not match written study site description.	Habitat type	3	0.9375	Aechmea nudicaulis
1693	AechmeanudicaulisAmJBot2005Lowcover-Inside2001MeanLowcover-InsideGPSco-ordinatescitedexactlyasreportedinoriginalpaper.Thesedonotmatchwrittenstudysitedescription.[0.890.370;0.830.580;00.110.55]	Aechmea_nudicaulis	Nurse bromeliad	Aechmea	Bromeliaceae	Poales	Liliopsida	Magnoliophyta	Plantae	Herbaceous perennial	Monocot	Angiosperm	Sampaio; Pico; Scarano	Am J Bot	2005	10.3732/ajb.92.4.674	NA	3	2001	2003	1	3	Ramet height	Yes	No	Low cover - Inside	-21.6167	-40.25	4	BRA	S America	TMB	A	Mean	Low cover - Inside	W	2001	NA	NA	2003	NA	NA	Divided	Yes	GPS co-ordinates cited exactly as reported in original paper. These do not match written study site description.	Habitat type	3	0.83	Aechmea nudicaulis
1695	AechmeanudicaulisAmJBot2005Lowcover-Inside2002IndividualLowcover-InsideGPSco-ordinatescitedexactlyasreportedinoriginalpaper.Thesedonotmatchwrittenstudysitedescription.[0.4545450.2448980.5;10.5714290;00.0816330]	Aechmea_nudicaulis	Nurse bromeliad	Aechmea	Bromeliaceae	Poales	Liliopsida	Magnoliophyta	Plantae	Herbaceous perennial	Monocot	Angiosperm	Sampaio; Pico; Scarano	Am J Bot	2005	10.3732/ajb.92.4.674	NA	3	2001	2003	1	3	Ramet height	Yes	No	Low cover - Inside	-21.6167	-40.25	4	BRA	S America	TMB	A	Individual	Low cover - Inside	W	2002	NA	NA	2003	NA	NA	Divided	Yes	GPS co-ordinates cited exactly as reported in original paper. These do not match written study site description.	Habitat type	3	1	Aechmea nudicaulis
1697	AechmeanudicaulisAmJBot2005Lowcover-Palm2001IndividualLowcover-PalmGPSco-ordinatescitedexactlyasreportedinoriginalpaper.Thesedonotmatchwrittenstudysitedescription.[0.50.3230770;10.5692310;00.0615380]	Aechmea_nudicaulis	Nurse bromeliad	Aechmea	Bromeliaceae	Poales	Liliopsida	Magnoliophyta	Plantae	Herbaceous perennial	Monocot	Angiosperm	Sampaio; Pico; Scarano	Am J Bot	2005	10.3732/ajb.92.4.674	NA	3	2001	2003	1	3	Ramet height	Yes	No	Low cover - Palm	-21.6167	-40.25	4	BRA	S America	TMB	A	Individual	Low cover - Palm	W	2001	NA	NA	2002	NA	NA	Divided	Yes	GPS co-ordinates cited exactly as reported in original paper. These do not match written study site description.	Habitat type	3	1	Aechmea nudicaulis
1699	AechmeanudicaulisAmJBot2005Lowcover-Palm2001MeanLowcover-PalmGPSco-ordinatescitedexactlyasreportedinoriginalpaper.Thesedonotmatchwrittenstudysitedescription.[0.520.260.2;0.970.60;00.140.1]	Aechmea_nudicaulis	Nurse bromeliad	Aechmea	Bromeliaceae	Poales	Liliopsida	Magnoliophyta	Plantae	Herbaceous perennial	Monocot	Angiosperm	Sampaio; Pico; Scarano	Am J Bot	2005	10.3732/ajb.92.4.674	NA	3	2001	2003	1	3	Ramet height	Yes	No	Low cover - Palm	-21.6167	-40.25	4	BRA	S America	TMB	A	Mean	Low cover - Palm	W	2001	NA	NA	2003	NA	NA	Divided	Yes	GPS co-ordinates cited exactly as reported in original paper. These do not match written study site description.	Habitat type	3	0.97	Aechmea nudicaulis
1701	AechmeanudicaulisAmJBot2005Lowcover-Palm2002IndividualLowcover-PalmGPSco-ordinatescitedexactlyasreportedinoriginalpaper.Thesedonotmatchwrittenstudysitedescription.[0.50.2857140.2;0.9444440.5873020;00.158730.6]	Aechmea_nudicaulis	Nurse bromeliad	Aechmea	Bromeliaceae	Poales	Liliopsida	Magnoliophyta	Plantae	Herbaceous perennial	Monocot	Angiosperm	Sampaio; Pico; Scarano	Am J Bot	2005	10.3732/ajb.92.4.674	NA	3	2001	2003	1	3	Ramet height	Yes	No	Low cover - Palm	-21.6167	-40.25	4	BRA	S America	TMB	A	Individual	Low cover - Palm	W	2002	NA	NA	2003	NA	NA	Divided	Yes	GPS co-ordinates cited exactly as reported in original paper. These do not match written study site description.	Habitat type	3	0.944444	Aechmea nudicaulis
1703	AechmeanudicaulisAmJBot2005Mediumcover-Baresand2001IndividualMediumcover-BaresandGPSco-ordinatescitedexactlyasreportedinoriginalpaper.Thesedonotmatchwrittenstudysitedescription.[0.2222220.3763440;0.9444440.5053760;00.118280.166667]	Aechmea_nudicaulis	Nurse bromeliad	Aechmea	Bromeliaceae	Poales	Liliopsida	Magnoliophyta	Plantae	Herbaceous perennial	Monocot	Angiosperm	Sampaio; Pico; Scarano	Am J Bot	2005	10.3732/ajb.92.4.674	NA	3	2001	2003	1	3	Ramet height	Yes	No	Medium cover - Bare sand	-21.6167	-40.25	4	BRA	S America	TMB	A	Individual	Medium cover - Bare sand	W	2001	NA	NA	2002	NA	NA	Divided	Yes	GPS co-ordinates cited exactly as reported in original paper. These do not match written study site description.	Habitat type	3	0.944444	Aechmea nudicaulis
1705	AechmeanudicaulisAmJBot2005Mediumcover-Baresand2001MeanMediumcover-BaresandGPSco-ordinatescitedexactlyasreportedinoriginalpaper.Thesedonotmatchwrittenstudysitedescription.[0.370.240.04;0.890.530;00.20.19]	Aechmea_nudicaulis	Nurse bromeliad	Aechmea	Bromeliaceae	Poales	Liliopsida	Magnoliophyta	Plantae	Herbaceous perennial	Monocot	Angiosperm	Sampaio; Pico; Scarano	Am J Bot	2005	10.3732/ajb.92.4.674	NA	3	2001	2003	1	3	Ramet height	Yes	No	Medium cover - Bare sand	-21.6167	-40.25	4	BRA	S America	TMB	A	Mean	Medium cover - Bare sand	W	2001	NA	NA	2003	NA	NA	Divided	Yes	GPS co-ordinates cited exactly as reported in original paper. These do not match written study site description.	Habitat type	3	0.89	Aechmea nudicaulis
1707	AechmeanudicaulisAmJBot2005Mediumcover-Baresand2002IndividualMediumcover-BaresandGPSco-ordinatescitedexactlyasreportedinoriginalpaper.Thesedonotmatchwrittenstudysitedescription.[0.4193550.3333330;0.9032260.6236560;00.1075270]	Aechmea_nudicaulis	Nurse bromeliad	Aechmea	Bromeliaceae	Poales	Liliopsida	Magnoliophyta	Plantae	Herbaceous perennial	Monocot	Angiosperm	Sampaio; Pico; Scarano	Am J Bot	2005	10.3732/ajb.92.4.674	NA	3	2001	2003	1	3	Ramet height	Yes	No	Medium cover - Bare sand	-21.6167	-40.25	4	BRA	S America	TMB	A	Individual	Medium cover - Bare sand	W	2002	NA	NA	2003	NA	NA	Divided	Yes	GPS co-ordinates cited exactly as reported in original paper. These do not match written study site description.	Habitat type	3	0.903226	Aechmea nudicaulis
1709	AechmeanudicaulisAmJBot2005Mediumcover-Border2001IndividualMediumcover-BorderGPSco-ordinatescitedexactlyasreportedinoriginalpaper.Thesedonotmatchwrittenstudysitedescription.[0.80.4130430;10.6086960;00.0217390.6]	Aechmea_nudicaulis	Nurse bromeliad	Aechmea	Bromeliaceae	Poales	Liliopsida	Magnoliophyta	Plantae	Herbaceous perennial	Monocot	Angiosperm	Sampaio; Pico; Scarano	Am J Bot	2005	10.3732/ajb.92.4.674	NA	3	2001	2003	1	3	Ramet height	Yes	No	Medium cover - Border	-21.6167	-40.25	4	BRA	S America	TMB	A	Individual	Medium cover - Border	W	2001	NA	NA	2002	NA	NA	Divided	Yes	GPS co-ordinates cited exactly as reported in original paper. These do not match written study site description.	Habitat type	3	1	Aechmea nudicaulis
1711	AechmeanudicaulisAmJBot2005Mediumcover-Border2001MeanMediumcover-BorderGPSco-ordinatescitedexactlyasreportedinoriginalpaper.Thesedonotmatchwrittenstudysitedescription.[0.50.30.1;0.970.580;00.110.3]	Aechmea_nudicaulis	Nurse bromeliad	Aechmea	Bromeliaceae	Poales	Liliopsida	Magnoliophyta	Plantae	Herbaceous perennial	Monocot	Angiosperm	Sampaio; Pico; Scarano	Am J Bot	2005	10.3732/ajb.92.4.674	NA	3	2001	2003	1	3	Ramet height	Yes	No	Medium cover - Border	-21.6167	-40.25	4	BRA	S America	TMB	A	Mean	Medium cover - Border	W	2001	NA	NA	2003	NA	NA	Divided	Yes	GPS co-ordinates cited exactly as reported in original paper. These do not match written study site description.	Habitat type	3	0.97	Aechmea nudicaulis
1713	AechmeanudicaulisAmJBot2005Mediumcover-Border2002IndividualMediumcover-BorderGPSco-ordinatescitedexactlyasreportedinoriginalpaper.Thesedonotmatchwrittenstudysitedescription.[0.5833330.3260870;0.6666670.5434780;00.1956520.5]	Aechmea_nudicaulis	Nurse bromeliad	Aechmea	Bromeliaceae	Poales	Liliopsida	Magnoliophyta	Plantae	Herbaceous perennial	Monocot	Angiosperm	Sampaio; Pico; Scarano	Am J Bot	2005	10.3732/ajb.92.4.674	NA	3	2001	2003	1	3	Ramet height	Yes	No	Medium cover - Border	-21.6167	-40.25	4	BRA	S America	TMB	A	Individual	Medium cover - Border	W	2002	NA	NA	2003	NA	NA	Divided	Yes	GPS co-ordinates cited exactly as reported in original paper. These do not match written study site description.	Habitat type	3	0.73913	Aechmea nudicaulis
1715	AechmeanudicaulisAmJBot2005Mediumcover-Inside2001IndividualMediumcover-InsideGPSco-ordinatescitedexactlyasreportedinoriginalpaper.Thesedonotmatchwrittenstudysitedescription.[0.5714290.2592590;10.5925930;00.129630]	Aechmea_nudicaulis	Nurse bromeliad	Aechmea	Bromeliaceae	Poales	Liliopsida	Magnoliophyta	Plantae	Herbaceous perennial	Monocot	Angiosperm	Sampaio; Pico; Scarano	Am J Bot	2005	10.3732/ajb.92.4.674	NA	3	2001	2003	1	3	Ramet height	Yes	No	Medium cover - Inside	-21.6167	-40.25	4	BRA	S America	TMB	A	Individual	Medium cover - Inside	W	2001	NA	NA	2002	NA	NA	Divided	Yes	GPS co-ordinates cited exactly as reported in original paper. These do not match written study site description.	Habitat type	3	1	Aechmea nudicaulis
1716	AechmeanudicaulisAmJBot2005Mediumcover-Inside2001MeanMediumcover-InsideGPSco-ordinatescitedexactlyasreportedinoriginalpaper.Thesedonotmatchwrittenstudysitedescription.[0.250.30;0.780.570;00.10.17]	Aechmea_nudicaulis	Nurse bromeliad	Aechmea	Bromeliaceae	Poales	Liliopsida	Magnoliophyta	Plantae	Herbaceous perennial	Monocot	Angiosperm	Sampaio; Pico; Scarano	Am J Bot	2005	10.3732/ajb.92.4.674	NA	3	2001	2003	1	3	Ramet height	Yes	No	Medium cover - Inside	-21.6167	-40.25	4	BRA	S America	TMB	A	Mean	Medium cover - Inside	W	2001	NA	NA	2003	NA	NA	Divided	Yes	GPS co-ordinates cited exactly as reported in original paper. These do not match written study site description.	Habitat type	3	0.78	Aechmea nudicaulis
1717	AechmeanudicaulisAmJBot2005Mediumcover-Inside2002IndividualMediumcover-InsideGPSco-ordinatescitedexactlyasreportedinoriginalpaper.Thesedonotmatchwrittenstudysitedescription.[0.4705880.2549020.4;0.9411760.6078430;00.1568630.2]	Aechmea_nudicaulis	Nurse bromeliad	Aechmea	Bromeliaceae	Poales	Liliopsida	Magnoliophyta	Plantae	Herbaceous perennial	Monocot	Angiosperm	Sampaio; Pico; Scarano	Am J Bot	2005	10.3732/ajb.92.4.674	NA	3	2001	2003	1	3	Ramet height	Yes	No	Medium cover - Inside	-21.6167	-40.25	4	BRA	S America	TMB	A	Individual	Medium cover - Inside	W	2002	NA	NA	2003	NA	NA	Divided	Yes	GPS co-ordinates cited exactly as reported in original paper. These do not match written study site description.	Habitat type	3	0.941176	Aechmea nudicaulis
1718	AechmeanudicaulisAmJBot2005Mediumcover-Palm2001IndividualMediumcover-PalmGPSco-ordinatescitedexactlyasreportedinoriginalpaper.Thesedonotmatchwrittenstudysitedescription.[0.5862070.2788460;0.8620690.6250;00.1057690.5]	Aechmea_nudicaulis	Nurse bromeliad	Aechmea	Bromeliaceae	Poales	Liliopsida	Magnoliophyta	Plantae	Herbaceous perennial	Monocot	Angiosperm	Sampaio; Pico; Scarano	Am J Bot	2005	10.3732/ajb.92.4.674	NA	3	2001	2003	1	3	Ramet height	Yes	No	Medium cover - Palm	-21.6167	-40.25	4	BRA	S America	TMB	A	Individual	Medium cover - Palm	W	2001	NA	NA	2002	NA	NA	Divided	Yes	GPS co-ordinates cited exactly as reported in original paper. These do not match written study site description.	Habitat type	3	0.862069	Aechmea nudicaulis
1719	AechmeanudicaulisAmJBot2005Mediumcover-Palm2001MeanMediumcover-PalmGPSco-ordinatescitedexactlyasreportedinoriginalpaper.Thesedonotmatchwrittenstudysitedescription.[0.450.220.25;0.970.590;00.070]	Aechmea_nudicaulis	Nurse bromeliad	Aechmea	Bromeliaceae	Poales	Liliopsida	Magnoliophyta	Plantae	Herbaceous perennial	Monocot	Angiosperm	Sampaio; Pico; Scarano	Am J Bot	2005	10.3732/ajb.92.4.674	NA	3	2001	2003	1	3	Ramet height	Yes	No	Medium cover - Palm	-21.6167	-40.25	4	BRA	S America	TMB	A	Mean	Medium cover - Palm	W	2001	NA	NA	2003	NA	NA	Divided	Yes	GPS co-ordinates cited exactly as reported in original paper. These do not match written study site description.	Habitat type	3	0.97	Aechmea nudicaulis
1720	AechmeanudicaulisAmJBot2005Mediumcover-Palm2002IndividualMediumcover-PalmGPSco-ordinatescitedexactlyasreportedinoriginalpaper.Thesedonotmatchwrittenstudysitedescription.[0.5862070.3486240.166667;0.8620690.5779820;00.2018350.5]	Aechmea_nudicaulis	Nurse bromeliad	Aechmea	Bromeliaceae	Poales	Liliopsida	Magnoliophyta	Plantae	Herbaceous perennial	Monocot	Angiosperm	Sampaio; Pico; Scarano	Am J Bot	2005	10.3732/ajb.92.4.674	NA	3	2001	2003	1	3	Ramet height	Yes	No	Medium cover - Palm	-21.6167	-40.25	4	BRA	S America	TMB	A	Individual	Medium cover - Palm	W	2002	NA	NA	2003	NA	NA	Divided	Yes	GPS co-ordinates cited exactly as reported in original paper. These do not match written study site description.	Habitat type	3	0.862069	Aechmea nudicaulis
1721	AeschynomenevirginicaEcolAppl20051;2;31998MeanUnmanipulatedTheGPScoordinateswereapproximatedtotheclosestgeographiclocationdescribedinthereference.[000.7528950.7528950.752895;0.0147810000;000.4360676760.4360676760.436067676;0.0181470000;00.018147000]	Aeschynomene_virginica	NA	Aeschynomene	Leguminosae	Fabales	Magnoliopsida	Magnoliophyta	Plantae	Annual	Eudicot	Angiosperm	Griffith; Forseth	Ecol Appl	2005	10.1890/02-5219	NA	3	1998	2000	1	4	No	Yes	Yes	1; 2; 3	37.5333	-75.0333	6	USA	N America	0	A	Mean	Unmanipulated	W	1998	NA	NA	2000	NA	NA	Divided	Yes	The GPS coordinates were approximated to the closest geographic location described in the reference.	Unmanipulated	5	0.032928	Aeschynomene virginica
1722	AeschynomenevirginicaEcolAppl20051;2;31998MeanUnmanipulatedTheGPScoordinateswereapproximatedtotheclosestgeographiclocationdescribedinthereference.[001.325611.325611.32561;0.0147810000;000.8152705440.8152705440.815270544;0.02398560000;00.0239856000]	Aeschynomene_virginica	NA	Aeschynomene	Leguminosae	Fabales	Magnoliopsida	Magnoliophyta	Plantae	Annual	Eudicot	Angiosperm	Griffith; Forseth	Ecol Appl	2005	10.1890/02-5219	NA	3	1998	2000	1	4	No	Yes	Yes	1; 2; 3	37.5333	-75.0333	6	USA	N America	0	A	Mean	Unmanipulated	W	1998	NA	NA	1999	NA	NA	Divided	Yes	The GPS coordinates were approximated to the closest geographic location described in the reference.	Unmanipulated	5	0.0387666	Aeschynomene virginica
1723	AeschynomenevirginicaEcolAppl20051;2;31999MeanUnmanipulatedTheGPScoordinateswereapproximatedtotheclosestgeographiclocationdescribedinthereference.[000.180180.180180.18018;0.0147810000;000.0568648080.0568648080.056864808;0.01230840000;00.0123084000]	Aeschynomene_virginica	NA	Aeschynomene	Leguminosae	Fabales	Magnoliopsida	Magnoliophyta	Plantae	Annual	Eudicot	Angiosperm	Griffith; Forseth	Ecol Appl	2005	10.1890/02-5219	NA	3	1998	2000	1	4	No	Yes	Yes	1; 2; 3	37.5333	-75.0333	6	USA	N America	0	A	Mean	Unmanipulated	W	1999	NA	NA	2000	NA	NA	Divided	Yes	The GPS coordinates were approximated to the closest geographic location described in the reference.	Unmanipulated	5	0.0270894	Aeschynomene virginica
1725	AesculusturbinataPlantSppBiol1999Slopepopulation;terracepopulation;floodplainpopulation1989PooledUnmanipulatedNA[0000005.94;0.6010.730.2040000;0.01190.03210.6120000;00.023200.778000;000.02040.160.90600;00000.05910.970;000000.01820.998]	Aesculus_turbinata	Japanese horse chestnut	Aesculus	Sapindaceae	Sapindales	Magnoliopsida	Magnoliophyta	Plantae	Tree	Eudicot	Angiosperm	Kaneko; Takada; Kawano	Plant Spp Biol	1999	10.1046/j.1442-1984.1999.00007.x	Kaneko Popul Ecol 2014	8	1989	1996	1	3	DBH; main stem length; number of winter buds and brunches	Yes	No	Slope population; terrace population; floodplain population	35.3333	135.733	760	JPN	Asia	TBM	A	Pooled	Unmanipulated	W	1989	NA	NA	1996	NA	NA	Divided	Yes	NA	Unmanipulated	7	0.998	Aesculus turbinata
1727	AgavemarmorataEconBot2010BotanicalGarden2002IndividualUnmanipulatedLithicleptosolsoilwithsandy-claytexture[0.365000212.52422.34;0.1570.3160001014213;00.3680.68000000000;000.220.5600000000;000.020.320.3530000000;0000.040.4120.353000000;00000.120.4120.38900000;000000.120.3330.5190000;000000.060.1110.370.389000;0000000.1110.0740.50.41200;00000000.0370.050.2940.4550;0000000000.1180.4550.941]	Agave_marmorata	NA	Agave	Asparagaceae	Asparagales	Magnoliopsida	Magnoliophyta	Plantae	Succulent	Eudicot	Angiosperm	Jimenez-Valdes, Godinez-Alvarez, Caballero, Lira	Econ Bot	2010	10.1007/s12231-010-9117-0	NA	3	2002	2004	1	2	Rosette diameter	Yes	No	Botanical Garden	18.3	-96.5	1500	MEX	N America	DES	A	Individual	Unmanipulated	W	2002	NA	NA	2003	NA	NA	Indivisible	Yes	Lithic leptosol soil with sandy-clay texture	Harvesting	12	NA	Agave marmorata
1728	AgavemarmorataEconBot2010BotanicalGarden2002MeanUnmanipulatedLithicleptosolsoilwithsandy-claytexture[0.31400010.51.251211.1544;0.0790.27650000.500.5210.51.5;00.2760.629000000000;00.02650.1990.7300000000;000.1320.210.61750000000;0000.020.20650.441000000;00000.060.3530.583500000;000000.060.27750.53750000;000000.030.05550.27750.611000;0000000.05550.0370.2780.617500;00000000.01850.050.2350.5910;00000…	Agave_marmorata	NA	Agave	Asparagaceae	Asparagales	Magnoliopsida	Magnoliophyta	Plantae	Succulent	Eudicot	Angiosperm	Jimenez-Valdes, Godinez-Alvarez, Caballero, Lira	Econ Bot	2010	10.1007/s12231-010-9117-0	NA	3	2002	2004	1	2	Rosette diameter	Yes	No	Botanical Garden	18.3	-96.5	1500	MEX	N America	DES	A	Mean	Unmanipulated	W	2002	NA	NA	2004	NA	NA	Indivisible	Yes	Lithic leptosol soil with sandy-clay texture	Harvesting	12	NA	Agave marmorata
1730	AgavemarmorataEconBot2010BotanicalGarden2003IndividualUnmanipulatedLithicleptosolsoilwithsandy-claytexture[0.263000000000084;0.0010.2370000000000;00.1840.578000000000;00.0530.1780.900000000;000.2440.10.8820000000;00000.0010.529000000;000000.2940.77800000;0000000.2220.5560000;00000000.1850.833000;000000000.0560.82300;000000000.050.1760.7270;00000000000.2730.647]	Agave_marmorata	NA	Agave	Asparagaceae	Asparagales	Magnoliopsida	Magnoliophyta	Plantae	Succulent	Eudicot	Angiosperm	Jimenez-Valdes, Godinez-Alvarez, Caballero, Lira	Econ Bot	2010	10.1007/s12231-010-9117-0	NA	3	2002	2004	1	2	Rosette diameter	Yes	No	Botanical Garden	18.3	-96.5	1500	MEX	N America	DES	A	Individual	Unmanipulated	W	2003	NA	NA	2004	NA	NA	Indivisible	Yes	Lithic leptosol soil with sandy-clay texture	Harvesting	12	NA	Agave marmorata
12949	Agave_marmorata10.1007/s12231-010-9117-0Jimenez-Valdes,Godinez-Alvarez,Caballero,LiraLosReyes2002NANAIndividualCuttingoffloweringstalksLithicleptosolsoilwithsandytexture,cuttingoffloweringstalksNA[0.1250001.52120414;0.0010.6380000.05000000;00.0010.247000000000;000.1660.38100000000;000.050.2060.6270000000;00000.3250.779000000;0000.03400.1010.69700000;00000.02300.2090.680000;0000000.0460.2120.71400…	Agave_marmorata	NA	Agave	Asparagaceae	Asparagales	Magnoliopsida	Magnoliophyta	Plantae	Succulent	Eudicot	Angiosperm	Jimenez-Valdes, Godinez-Alvarez, Caballero, Lira	Econ Bot	2010	10.1007/s12231-010-9117-0	NA	3	2002	2004	1	2	Rosette diameter	Yes	No	Los Reyes	18.3	-96.5	1500	MEX	N America	DES	A	Individual	Cutting of flowering stalks	W	2002	NA	NA	2003	NA	NA	Indivisible	Yes	Lithic leptosol soil with sandy texture, cutting of flowering stalks	Harvesting	12	NA	Agave marmorata
1733	AgavemarmorataEconBot2010LosReyes2003IndividualCuttingoffloweringstalksLithicleptosolsoilwithsandytexture,cuttingoffloweringstalks[0.00100000000000;0.0010.0330000000000;00.0010.667000000000;000.0560.48300000000;0000.2410.5810000000;00000.2390.814000000;000000.0680.76700000;0000000.140.6380000;00000000.1060.615000;000000000.1920.7500;0000000000.1250.2220;00000000000.2220.333]	Agave_marmorata	NA	Agave	Asparagaceae	Asparagales	Magnoliopsida	Magnoliophyta	Plantae	Succulent	Eudicot	Angiosperm	Jimenez-Valdes, Godinez-Alvarez, Caballero, Lira	Econ Bot	2010	10.1007/s12231-010-9117-0	NA	3	2002	2004	1	2	Rosette diameter	Yes	No	Los Reyes	18.3	-96.5	1500	MEX	N America	DES	A	Individual	Cutting of flowering stalks	W	2003	NA	NA	2004	NA	NA	Divided	Yes	Lithic leptosol soil with sandy texture, cutting of flowering stalks	Harvesting	12	0.907	Agave marmorata
1735	AgavemarmorataEconBot2010LosReyes2003MeanCuttingoffloweringstalksLithicleptosolsoilwithsandytexture[0.0630000.7510.51020.52;0.0010.33550000.025000000;00.0010.457000000000;000.1110.43200000000;000.0250.22350.6040000000;00000.2820.7965000000;0000.01700.08450.73200000;00000.011500.17450.6590000;0000000.0230.1590.6645000;00000000.0210.2150.62500;0000000000.18750.3330;00000000000.2220.4165]	Agave_marmorata	NA	Agave	Asparagaceae	Asparagales	Magnoliopsida	Magnoliophyta	Plantae	Succulent	Eudicot	Angiosperm	Jimenez-Valdes, Godinez-Alvarez, Caballero, Lira	Econ Bot	2010	10.1007/s12231-010-9117-0	NA	3	2002	2004	1	2	Rosette diameter	Yes	No	Los Reyes	18.3	-96.5	1500	MEX	N America	DES	A	Mean	Cutting of flowering stalks	W	2003	NA	NA	2004	NA	NA	Indivisible	Yes	Lithic leptosol soil with sandy texture	Harvesting	12	NA	Agave marmorata
12952	Agave_potatorum10.1007/s12231-014-9295-2Torres;Casas;Vega;Martinez-Ramos;Delgado-LemusMachiche2005NANAIndividualNoNA1.002[0.8750.222000.0360.077000000.8500;0.1170.3330.4380.0910000000000;0.0080.2220.31300000000000;00.2220.1880.2730.071000000000;000.0630.4550.3570.15400000000;0000.1820.3930.2310.571000.1670.143000;00000.1070.2690.2140.083000000;000000.2310.2140.3330.23100000;00000000.4170.2310.333…	Agave_potatorum	Mescal agave	Agave	Asparagaceae	Asparagales	Magnoliopsida	Magnoliophyta	Plantae	Succulent	Eudicot	Angiosperm	Torres; Casas; Vega; Martinez-Ramos; Delgado-Lemus	Econ Bot	2015	10.1007/s12231-014-9295-2	NA	2	2005	2006	1	2	Number of leaves; width and length of the last 4 leaves unfolded from the central bud	No	No	Machiche	18.1886	-96.5722	2690	MEX	N America	TDB	A	Individual	No	W	2005	NA	NA	2006	NA	NA	Divided	Yes	NA	Unmanipulated	14	1.002	Agave potatorum
12951	Agave_potatorum10.1007/s12231-014-9295-2Torres;Casas;Vega;Martinez-Ramos;Delgado-LemusXochiltepec2005NANAIndividualNoNA1.131[0.7670.13300.131000000000.4220.422000;0.20.567000000000000000;0.0170.30.6130.0690000000000000;000.3870.4830.118000000000000;0000.4140.4710.2140.0710000000000;0000.0340.2940.3570.1430.059000000000;00000.1180.2860.4290.1760.200000000;000000.1430.2860.176000000000;0000000.0710…	Agave_potatorum	Mescal agave	Agave	Asparagaceae	Asparagales	Magnoliopsida	Magnoliophyta	Plantae	Succulent	Eudicot	Angiosperm	Torres; Casas; Vega; Martinez-Ramos; Delgado-Lemus	Econ Bot	2015	10.1007/s12231-014-9295-2	NA	2	2005	2006	1	2	Number of leaves; width and length of the last 4 leaves unfolded from the central bud	No	No	Xochiltepec	18.1886	-96.5722	2690	MEX	N America	TDB	A	Individual	No	W	2005	NA	NA	2006	NA	NA	Divided	Yes	NA	Unmanipulated	17	1.131	Agave potatorum
1741	AgrimoniaeupatoriaPlantEcol2002A1993IndividualUnmanipulatedNA[0000.189;0.1540.35700;00.4290.50;000.4641]	Agrimonia_eupatoria	NA	Agrimonia	Rosaceae	Rosales	Magnoliopsida	Magnoliophyta	Plantae	Herbaceous perennial	Eudicot	Angiosperm	Kiviniemi	Plant Ecol	2002	None	NA	6	1993	1998	1	1	No	Yes	No	A	58.9333	17.1333	36	SWE	Europe	FGS	A	Individual	Unmanipulated	W	1993	NA	NA	1994	NA	NA	Divided	Yes	NA	Unmanipulated	4	1	Agrimonia eupatoria
1743	AgrimoniaeupatoriaPlantEcol2002A1993MeanUnmanipulatedNA[0000.172;0.46020.36500;00.16580.750.2024;000.17180.7858]	Agrimonia_eupatoria	NA	Agrimonia	Rosaceae	Rosales	Magnoliopsida	Magnoliophyta	Plantae	Herbaceous perennial	Eudicot	Angiosperm	Kiviniemi	Plant Ecol	2002	None	NA	6	1993	1998	1	1	No	Yes	No	A	58.9333	17.1333	36	SWE	Europe	FGS	A	Mean	Unmanipulated	W	1993	NA	NA	1998	NA	NA	Divided	Yes	NA	Unmanipulated	4	0.9882	Agrimonia eupatoria
1744	AgrimoniaeupatoriaPlantEcol2002A1994IndividualUnmanipulatedNA[0000.08;10.14300;000.950.32;0000.68]	Agrimonia_eupatoria	NA	Agrimonia	Rosaceae	Rosales	Magnoliopsida	Magnoliophyta	Plantae	Herbaceous perennial	Eudicot	Angiosperm	Kiviniemi	Plant Ecol	2002	None	NA	6	1993	1998	1	1	No	Yes	No	A	58.9333	17.1333	36	SWE	Europe	FGS	A	Individual	Unmanipulated	W	1994	NA	NA	1995	NA	NA	Divided	Yes	NA	Unmanipulated	4	1	Agrimonia eupatoria
1745	AgrimoniaeupatoriaPlantEcol2002A1995IndividualUnmanipulatedNA[0000.265;0.750.62500;000.8570.206;000.0290.735]	Agrimonia_eupatoria	NA	Agrimonia	Rosaceae	Rosales	Magnoliopsida	Magnoliophyta	Plantae	Herbaceous perennial	Eudicot	Angiosperm	Kiviniemi	Plant Ecol	2002	None	NA	6	1993	1998	1	1	No	Yes	No	A	58.9333	17.1333	36	SWE	Europe	FGS	A	Individual	Unmanipulated	W	1995	NA	NA	1996	NA	NA	Divided	Yes	NA	Unmanipulated	4	0.941	Agrimonia eupatoria
1747	AgrimoniaeupatoriaPlantEcol2002A1996IndividualUnmanipulatedNA[0000.269;0.1110.500;000.5680.115;000.3240.885]	Agrimonia_eupatoria	NA	Agrimonia	Rosaceae	Rosales	Magnoliopsida	Magnoliophyta	Plantae	Herbaceous perennial	Eudicot	Angiosperm	Kiviniemi	Plant Ecol	2002	None	NA	6	1993	1998	1	1	No	Yes	No	A	58.9333	17.1333	36	SWE	Europe	FGS	A	Individual	Unmanipulated	W	1996	NA	NA	1997	NA	NA	Divided	Yes	NA	Unmanipulated	4	1	Agrimonia eupatoria
1748	AgrimoniaeupatoriaPlantEcol2002A1997IndividualUnmanipulatedNA[0000.057;0.2860.200;00.40.8750.371;000.0420.629]	Agrimonia_eupatoria	NA	Agrimonia	Rosaceae	Rosales	Magnoliopsida	Magnoliophyta	Plantae	Herbaceous perennial	Eudicot	Angiosperm	Kiviniemi	Plant Ecol	2002	None	NA	6	1993	1998	1	1	No	Yes	No	A	58.9333	17.1333	36	SWE	Europe	FGS	A	Individual	Unmanipulated	W	1997	NA	NA	1998	NA	NA	Divided	Yes	NA	Unmanipulated	4	1	Agrimonia eupatoria
1739	AgrimoniaeupatoriaPlantEcol2002A;B1993MeanUnmanipulatedNA[0000.2185;0.62660.524200;00.16460.69570.1508;000.23970.8412]	Agrimonia_eupatoria	NA	Agrimonia	Rosaceae	Rosales	Magnoliopsida	Magnoliophyta	Plantae	Herbaceous perennial	Eudicot	Angiosperm	Kiviniemi	Plant Ecol	2002	None	NA	6	1993	1998	1	1	No	Yes	No	A; B	58.9333	17.1333	36	SWE	Europe	FGS	A	Mean	Unmanipulated	W	1993	NA	NA	1998	NA	NA	Divided	Yes	NA	Unmanipulated	4	0.992	Agrimonia eupatoria
1749	AgrimoniaeupatoriaPlantEcol2002B1993IndividualUnmanipulatedNA[0000.538;0.60.71400;00.2860.5450.051;000.4540.949]	Agrimonia_eupatoria	NA	Agrimonia	Rosaceae	Rosales	Magnoliopsida	Magnoliophyta	Plantae	Herbaceous perennial	Eudicot	Angiosperm	Kiviniemi	Plant Ecol	2002	None	NA	6	1993	1998	1	1	No	Yes	No	B	58.9333	17.1333	36	SWE	Europe	FGS	A	Individual	Unmanipulated	W	1993	NA	NA	1994	NA	NA	Divided	Yes	NA	Unmanipulated	4	1	Agrimonia eupatoria
1751	AgrimoniaeupatoriaPlantEcol2002B1993MeanUnmanipulatedNA[0000.265;0.7930.683400;00.16340.64140.0992;000.30760.8966]	Agrimonia_eupatoria	NA	Agrimonia	Rosaceae	Rosales	Magnoliopsida	Magnoliophyta	Plantae	Herbaceous perennial	Eudicot	Angiosperm	Kiviniemi	Plant Ecol	2002	None	NA	6	1993	1998	1	1	No	Yes	No	B	58.9333	17.1333	36	SWE	Europe	FGS	A	Mean	Unmanipulated	W	1993	NA	NA	1998	NA	NA	Divided	Yes	NA	Unmanipulated	4	0.9958	Agrimonia eupatoria
1753	AgrimoniaeupatoriaPlantEcol2002B1994IndividualUnmanipulatedNA[0000.214;0.9520.500;00.3750.80.095;000.20.905]	Agrimonia_eupatoria	NA	Agrimonia	Rosaceae	Rosales	Magnoliopsida	Magnoliophyta	Plantae	Herbaceous perennial	Eudicot	Angiosperm	Kiviniemi	Plant Ecol	2002	None	NA	6	1993	1998	1	1	No	Yes	No	B	58.9333	17.1333	36	SWE	Europe	FGS	A	Individual	Unmanipulated	W	1994	NA	NA	1995	NA	NA	Divided	Yes	NA	Unmanipulated	4	1	Agrimonia eupatoria
1754	AgrimoniaeupatoriaPlantEcol2002B1995IndividualUnmanipulatedNA[0000.049;0.5560.62500;000.7330.049;000.20.951]	Agrimonia_eupatoria	NA	Agrimonia	Rosaceae	Rosales	Magnoliopsida	Magnoliophyta	Plantae	Herbaceous perennial	Eudicot	Angiosperm	Kiviniemi	Plant Ecol	2002	None	NA	6	1993	1998	1	1	No	Yes	No	B	58.9333	17.1333	36	SWE	Europe	FGS	A	Individual	Unmanipulated	W	1995	NA	NA	1996	NA	NA	Divided	Yes	NA	Unmanipulated	4	1	Agrimonia eupatoria
1755	AgrimoniaeupatoriaPlantEcol2002B1996IndividualUnmanipulatedNA[0000.333;10.800;00.10.4620.024;000.4620.976]	Agrimonia_eupatoria	NA	Agrimonia	Rosaceae	Rosales	Magnoliopsida	Magnoliophyta	Plantae	Herbaceous perennial	Eudicot	Angiosperm	Kiviniemi	Plant Ecol	2002	None	NA	6	1993	1998	1	1	No	Yes	No	B	58.9333	17.1333	36	SWE	Europe	FGS	A	Individual	Unmanipulated	W	1996	NA	NA	1997	NA	NA	Divided	Yes	NA	Unmanipulated	4	1	Agrimonia eupatoria
1757	AgrimoniaeupatoriaPlantEcol2002B1997IndividualUnmanipulatedNA[0000.191;0.8570.77800;00.0560.6670.277;000.2220.702]	Agrimonia_eupatoria	NA	Agrimonia	Rosaceae	Rosales	Magnoliopsida	Magnoliophyta	Plantae	Herbaceous perennial	Eudicot	Angiosperm	Kiviniemi	Plant Ecol	2002	None	NA	6	1993	1998	1	1	No	Yes	No	B	58.9333	17.1333	36	SWE	Europe	FGS	A	Individual	Unmanipulated	W	1997	NA	NA	1998	NA	NA	Divided	Yes	NA	Unmanipulated	4	0.979	Agrimonia eupatoria
1759	AgropyroncristatumJApplEcol2006Saskatchewan2001IndividualClippingNA[000020.521.273.16;0.490000000;00.49000000;0.110.110.1100.140.040.330.81;0000.130.70.3600;00000.20.270.20;000000.360.50.3;0000000.330.67]	Agropyron_cristatum	Crested wheat grass; Crested wheatgrass; Fairway crested wheat grass	Agropyron	Poaceae	Poales	Liliopsida	Magnoliophyta	Plantae	Herbaceous perennial	Monocot	Angiosperm	Hansen; Wilson	J Appl Ecol	2006	10.1111/j.1365-2664.2006.01145.x	NA	3	2001	2003	1	3	Number of tillers	Yes	Yes	Saskatchewan	49.3667	-106.117	807	CAN	N America	TGS	A	Individual	Clipping	W	2001	NA	NA	2002	NA	NA	Divided	Yes	NA	Clipping; Herbicide	8	1.03	Agropyron cristatum
1761	AgropyroncristatumJApplEcol2006Saskatchewan2001IndividualHerbicideNA[00000000;0.490000000;00.49000000;0.110.110.1100000;0000.0030.10.170.30.25;00000000;00000.1000.13;00000000]	Agropyron_cristatum	Crested wheat grass; Crested wheatgrass; Fairway crested wheat grass	Agropyron	Poaceae	Poales	Liliopsida	Magnoliophyta	Plantae	Herbaceous perennial	Monocot	Angiosperm	Hansen; Wilson	J Appl Ecol	2006	10.1111/j.1365-2664.2006.01145.x	NA	3	2001	2003	1	3	Number of tillers	Yes	Yes	Saskatchewan	49.3667	-106.117	807	CAN	N America	TGS	A	Individual	Herbicide	W	2001	NA	NA	2002	NA	NA	Divided	Yes	NA	Clipping; Herbicide	8	0.6	Agropyron cristatum
1763	AgropyroncristatumJApplEcol2006Saskatchewan2001IndividualUnmanipulatedNA[0000140.73347.73552.21866.34;0.490000000;00.49000000;0.110.110.11036.2289.5142.14223;0000.160.5000;00000.30.300;000000.60.70.1;0000000.30.9]	Agropyron_cristatum	Crested wheat grass; Crested wheatgrass; Fairway crested wheat grass	Agropyron	Poaceae	Poales	Liliopsida	Magnoliophyta	Plantae	Herbaceous perennial	Monocot	Angiosperm	Hansen; Wilson	J Appl Ecol	2006	10.1111/j.1365-2664.2006.01145.x	NA	3	2001	2003	1	3	Number of tillers	Yes	Yes	Saskatchewan	49.3667	-106.117	807	CAN	N America	TGS	A	Individual	Unmanipulated	W	2001	NA	NA	2002	NA	NA	Divided	Yes	NA	Clipping; Herbicide	8	1	Agropyron cristatum
1765	AgropyroncristatumJApplEcol2006Saskatchewan2001MeanClippingNA[000010.260.6351.58;0.490000000;00.49000000;0.110.110.1100.070.020.1650.405;0000.130.8050.610.3450;00000.1450.2050.2550.28;000000.180.250.315;0000000.1650.39]	Agropyron_cristatum	Crested wheat grass; Crested wheatgrass; Fairway crested wheat grass	Agropyron	Poaceae	Poales	Liliopsida	Magnoliophyta	Plantae	Herbaceous perennial	Monocot	Angiosperm	Hansen; Wilson	J Appl Ecol	2006	10.1111/j.1365-2664.2006.01145.x	NA	3	2001	2003	1	3	Number of tillers	Yes	Yes	Saskatchewan	49.3667	-106.117	807	CAN	N America	TGS	A	Mean	Clipping	W	2001	NA	NA	2003	NA	NA	Divided	Yes	NA	Clipping; Herbicide	8	1.015	Agropyron cristatum
1767	AgropyroncristatumJApplEcol2006Saskatchewan2001MeanHerbicideNA[00000000;0.490000000;00.49000000;0.110.110.1100000;0000.0030.1750.0850.150.125;00000000;00000.05000.065;00000000]	Agropyron_cristatum	Crested wheat grass; Crested wheatgrass; Fairway crested wheat grass	Agropyron	Poaceae	Poales	Liliopsida	Magnoliophyta	Plantae	Herbaceous perennial	Monocot	Angiosperm	Hansen; Wilson	J Appl Ecol	2006	10.1111/j.1365-2664.2006.01145.x	NA	3	2001	2003	1	3	Number of tillers	Yes	Yes	Saskatchewan	49.3667	-106.117	807	CAN	N America	TGS	A	Mean	Herbicide	W	2001	NA	NA	2003	NA	NA	Divided	Yes	NA	Clipping; Herbicide	8	0.6	Agropyron cristatum
1769	AgropyroncristatumJApplEcol2006Saskatchewan2001MeanUnmanipulatedNA[0000121.35347.29556.315721.855;0.490000000;00.49000000;0.110.110.11031.23589.39145.38183.625;0000.160.55000;00000.350.3150.030;000000.550.570.05;0000000.40.95]	Agropyron_cristatum	Crested wheat grass; Crested wheatgrass; Fairway crested wheat grass	Agropyron	Poaceae	Poales	Liliopsida	Magnoliophyta	Plantae	Herbaceous perennial	Monocot	Angiosperm	Hansen; Wilson	J Appl Ecol	2006	10.1111/j.1365-2664.2006.01145.x	NA	3	2001	2003	1	3	Number of tillers	Yes	Yes	Saskatchewan	49.3667	-106.117	807	CAN	N America	TGS	A	Mean	Unmanipulated	W	2001	NA	NA	2003	NA	NA	Divided	Yes	NA	Clipping; Herbicide	8	1	Agropyron cristatum
1771	AgropyroncristatumJApplEcol2006Saskatchewan2002IndividualClippingNA[00000000;0.490000000;00.49000000;0.110.110.1100000;0000.130.910.860.690;00000.090.140.310.56;00000000.33;00000000.11]	Agropyron_cristatum	Crested wheat grass; Crested wheatgrass; Fairway crested wheat grass	Agropyron	Poaceae	Poales	Liliopsida	Magnoliophyta	Plantae	Herbaceous perennial	Monocot	Angiosperm	Hansen; Wilson	J Appl Ecol	2006	10.1111/j.1365-2664.2006.01145.x	NA	3	2001	2003	1	3	Number of tillers	Yes	Yes	Saskatchewan	49.3667	-106.117	807	CAN	N America	TGS	A	Individual	Clipping	W	2002	NA	NA	2003	NA	NA	Divided	Yes	NA	Clipping; Herbicide	8	1	Agropyron cristatum
1772	AgropyroncristatumJApplEcol2006Saskatchewan2002IndividualHerbicideNA[00000000;0.490000000;00.49000000;0.110.110.1100000;0000.0030.25000;00000000;00000000;00000000]	Agropyron_cristatum	Crested wheat grass; Crested wheatgrass; Fairway crested wheat grass	Agropyron	Poaceae	Poales	Liliopsida	Magnoliophyta	Plantae	Herbaceous perennial	Monocot	Angiosperm	Hansen; Wilson	J Appl Ecol	2006	10.1111/j.1365-2664.2006.01145.x	NA	3	2001	2003	1	3	Number of tillers	Yes	Yes	Saskatchewan	49.3667	-106.117	807	CAN	N America	TGS	A	Individual	Herbicide	W	2002	NA	NA	2003	NA	NA	Divided	Yes	NA	Clipping; Herbicide	8	0.6	Agropyron cristatum
1773	AgropyroncristatumJApplEcol2006Saskatchewan2002IndividualUnmanipulatedNA[0000101.97346.85560.42577.37;0.490000000;00.49000000;0.110.110.11026.2589.28148.62144.25;0000.160.6000;00000.40.330.060;000000.50.440;0000000.51]	Agropyron_cristatum	Crested wheat grass; Crested wheatgrass; Fairway crested wheat grass	Agropyron	Poaceae	Poales	Liliopsida	Magnoliophyta	Plantae	Herbaceous perennial	Monocot	Angiosperm	Hansen; Wilson	J Appl Ecol	2006	10.1111/j.1365-2664.2006.01145.x	NA	3	2001	2003	1	3	Number of tillers	Yes	Yes	Saskatchewan	49.3667	-106.117	807	CAN	N America	TGS	A	Individual	Unmanipulated	W	2002	NA	NA	2003	NA	NA	Divided	Yes	NA	Clipping; Herbicide	8	1	Agropyron cristatum
7690	Agropyron_repensNoneMortimerNANANA2IndividualUnmanipulatedCorrectedseedstage0.59[0.590000;00.33000;00000.004;000.970.980;000100.99]	Agropyron_repens	NA	Elymus	Poaceae	Poales	Liliopsida	Magnoliophyta	Plantae	Herbaceous perennial	Monocot	Angiosperm	Mortimer	Book	1983	None	NA	4	1977	1980	6	4	No	Yes	No	0	NA	NA	NA	GBR	Europe	TBM	A	Individual	Unmanipulated	W	NA	NA	2	NA	NA	3	Divided	Yes	Corrected seed stage	NDY	5	0.59	Elymus repens
7689	Agropyron_repensNoneMortimerNANANA2MeanUnmanipulatedCorrectedseedstage0.3451[0.073101.43121.54250.0348;0.02380.01770.32020.34510.0078;001.61781.74370.0318;006.3176.80830.1188;00415.7624448.09958.1707]	Agropyron_repens	NA	Elymus	Poaceae	Poales	Liliopsida	Magnoliophyta	Plantae	Herbaceous perennial	Monocot	Angiosperm	Mortimer	Book	1983	None	NA	4	1977	1980	6	4	No	Yes	No	0	NA	NA	NA	GBR	Europe	TBM	A	Mean	Unmanipulated	W	NA	NA	2	NA	NA	1	Divided	Yes	Corrected seed stage	NDY	5	0.3451	Elymus repens
7691	Agropyron_repensNoneMortimerNANANA4IndividualUnmanipulatedCorrectedseedstage0.6[0.20000;0.080.6000;00000.0015;000.970.990;000750.99]	Agropyron_repens	NA	Elymus	Poaceae	Poales	Liliopsida	Magnoliophyta	Plantae	Herbaceous perennial	Monocot	Angiosperm	Mortimer	Book	1983	None	NA	4	1977	1980	6	4	No	Yes	No	0	NA	NA	NA	GBR	Europe	TBM	A	Individual	Unmanipulated	W	NA	NA	4	NA	NA	5	Divided	Yes	Corrected seed stage	NDY	5	0.6	Elymus repens
7692	Agropyron_repensNoneMortimerNANANA6IndividualUnmanipulatedCorrectedseedstage0.95[0.90013.740;0.050.66000;00000.004;000.90.980;0002250.99]	Agropyron_repens	NA	Elymus	Poaceae	Poales	Liliopsida	Magnoliophyta	Plantae	Herbaceous perennial	Monocot	Angiosperm	Mortimer	Book	1983	None	NA	4	1977	1980	6	4	No	Yes	No	0	NA	NA	NA	GBR	Europe	TBM	A	Individual	Unmanipulated	W	NA	NA	6	NA	NA	7	Divided	Yes	Corrected seed stage	NDY	5	0.95	Elymus repens
7693	Agropyron_repensNoneMortimerNANANA8IndividualUnmanipulatedCorrectedseedstage0.59[00000;0.590.59000;00000.004;000.890.990;0001000.99]	Agropyron_repens	NA	Elymus	Poaceae	Poales	Liliopsida	Magnoliophyta	Plantae	Herbaceous perennial	Monocot	Angiosperm	Mortimer	Book	1983	None	NA	4	1977	1980	6	4	No	Yes	No	0	NA	NA	NA	GBR	Europe	TBM	A	Individual	Unmanipulated	W	NA	NA	8	NA	NA	9	Divided	Yes	Corrected seed stage	NDY	5	0.59	Elymus repens
7694	Agropyron_repensNoneMortimerNANANA10IndividualUnmanipulatedCorrectedseedstage0.91[0.90000;0.010.46000;00000.02;000.970.990;000500.99]	Agropyron_repens	NA	Elymus	Poaceae	Poales	Liliopsida	Magnoliophyta	Plantae	Herbaceous perennial	Monocot	Angiosperm	Mortimer	Book	1983	None	NA	4	1977	1980	6	4	No	Yes	No	0	NA	NA	NA	GBR	Europe	TBM	A	Individual	Unmanipulated	W	NA	NA	10	NA	NA	11	Divided	Yes	Corrected seed stage	NDY	5	0.91	Elymus repens
7695	Agropyron_repensNoneMortimerNANANA12IndividualUnmanipulatedCorrectedseedstage0.85[0.850000;00.5000;00000;000.90.970;00000.99]	Agropyron_repens	NA	Elymus	Poaceae	Poales	Liliopsida	Magnoliophyta	Plantae	Herbaceous perennial	Monocot	Angiosperm	Mortimer	Book	1983	None	NA	4	1977	1980	6	4	No	Yes	No	0	NA	NA	NA	GBR	Europe	TBM	A	Individual	Unmanipulated	W	NA	NA	12	NA	NA	1	Divided	Yes	Corrected seed stage	NDY	5	0.85	Elymus repens
7688	Agropyron_repensNoneMortimerNANANANAMeanUnmanipulatedUncorrected0.860952[0.079.5190489.51904813.8986115.898410;1e-040.0009520.0009520.001390.001590;01.961.961.961.960.01;00.860.86000;0000.470.30;0505050500.94]	Agropyron_repens	NA	Elymus	Poaceae	Poales	Liliopsida	Magnoliophyta	Plantae	Herbaceous perennial	Monocot	Angiosperm	Mortimer	Book	1983	None	NA	4	1977	1980	6	4	No	Yes	No	0	NA	NA	NA	GBR	Europe	TBM	A	Mean	Unmanipulated	W	NA	NA	NA	NA	NA	NA	Divided	Yes	Uncorrected	NDY	6	0.860952	Elymus repens
1774	AilanthusaltissimaEcology2013TysonResearchCenter2007IndividualUnmanipulatedNA[0.747003106.27251;0.001004.15833;00.20.750;000.010.7544]	Ailanthus_altissima	Tree of heaven	Ailanthus	Simaroubaceae	Sapindales	Magnoliopsida	Magnoliophyta	Plantae	Tree	Eudicot	Angiosperm	Burns; Pardini; Schutzenhofer; Chung; Seidler; Knight	Ecology	2013	10.1890/12-1310.1	NA	3	2007	2009	1	1	No	Yes	No	Tyson Research Center	38.5	-89.5	187	USA	N America	TMB	A	Individual	Unmanipulated	W	2007	NA	NA	2008	NA	NA	Divided	Yes	NA	Unmanipulated	4	0.76	Ailanthus altissima
1546	Ailanthus_altissima_210.1111/j.1365-2745.2011.01910.xNANANANAMeanUnmanipulated0.42	Ailanthus_altissima_2	Tree of heaven	Ailanthus	Simaroubaceae	Sapindales	Magnoliopsida	Magnoliophyta	Plantae	Tree	Eudicot	Angiosperm	Bullock; White; Prudhomme; Tansey; Perea; Hooftman	J Ecol	2011	10.1111/j.1365-2745.2011.01910.x	NA	NA	NA	NA	NA	NA	No	Yes	No	0	52.3555	-0.825681	105	GBR	Europe	TBM	A	Mean	Unmanipulated	W	NA	NA	NA	NA	NA	NA	Divided	Yes	Constructed by using demographic data from different authors; AnnualPeriodicity unclear in source publication	Emission	6	0.42	Ailanthus altissima
1775	AlariananaEcology2005TatooshIsland1997IndividualUnmanipulatedElNinoyear[0.60770.2020.46560.27820.50880.5163;0.2460.31240.46560.27820.50880.5163;0.01850.04420.18140.136100;0.0050.08830.04930.272200;0.02920.11770.36290.136100;0.00790.23540.09860.272200]	Alaria_nana	NA	Alaria	Alariaceae	Laminariales	Phaeophyceae	Heterokontophyta	Chromalveolata	Algae	NA	NA	Pfister; Wang	Ecology	2005	10.1890/04-1952	Pfister Ecol 2005_pers_communication.xlsx	5	1997	2001	5	1	Frond width	No	No	Tatoosh Island	48.4	-123.267	1	USA	N America	TCF	A	Individual	Unmanipulated	W	1997	NA	5	1997	NA	9	Divided	Yes	El Nino year	Unmanipulated	6	1	Alaria nana
1776	AlariananaEcology2005TatooshIsland1997MeanUnmanipulated1997wasElNinoYear[0.461450.1530.336150.247650.52380.59225;0.20960.21180.336150.247650.52380.59225;0.07050.06330.108150.082700;0.02670.09470.031550.1540500;0.062950.191950.39090.2435500;0.023050.2810.13210.3514500]	Alaria_nana	NA	Alaria	Alariaceae	Laminariales	Phaeophyceae	Heterokontophyta	Chromalveolata	Algae	NA	NA	Pfister; Wang	Ecology	2005	10.1890/04-1952	Pfister Ecol 2005_pers_communication.xlsx	5	1997	2001	5	1	Frond width	No	No	Tatoosh Island	48.4	-123.267	1	USA	N America	TCF	A	Mean	Unmanipulated	W	1997	NA	5	2001	NA	9	Divided	Yes	1997 was El Nino Year	Unmanipulated	6	0.99575	Alaria nana
1777	AlariananaEcology2005TatooshIsland2001IndividualUnmanipulatedNA[0.31520.1040.20670.21710.53880.6682;0.17320.11120.20670.21710.53880.6682;0.12250.08240.03490.029300;0.04840.10110.01380.035900;0.09670.26620.41890.35100;0.03820.32660.16560.430700]	Alaria_nana	NA	Alaria	Alariaceae	Laminariales	Phaeophyceae	Heterokontophyta	Chromalveolata	Algae	NA	NA	Pfister; Wang	Ecology	2005	10.1890/04-1952	Pfister Ecol 2005_pers_communication.xlsx	5	1997	2001	5	1	Frond width	No	No	Tatoosh Island	48.4	-123.267	1	USA	N America	TCF	A	Individual	Unmanipulated	W	2001	NA	5	2001	NA	9	Divided	Yes	NA	Unmanipulated	6	0.9915	Alaria nana
1632	Alliaria_petiolata10.1674/0003-0031(2002)147[0256:EOPDOT]2.0.CO;2Athens,Ohio1996NANAMeanHighdensity0.958	Alliaria_petiolata	Garlic mustard	Alliaria	Brassicaceae	Brassicales	Magnoliopsida	Magnoliophyta	Plantae	Herbaceous perennial	Eudicot	Angiosperm	Meekins; McCarthy	Am Midl Nat	2002	10.1674/0003-0031(2002)147[0256:EOPDOT]2.0.CO;2	NA	3	1996	1998	1	3	No	Yes	No	Athens, Ohio	39.3203	-81.8806	230	USA	N America	TBM	A	Mean	High density	W	1996	NA	NA	1998	NA	NA	Divided	Yes	NA	Density	6	0.958	Alliaria petiolata
1634	Alliaria_petiolata10.1674/0003-0031(2002)147[0256:EOPDOT]2.0.CO;2Athens,Ohio1996NANAMeanLowdensity0.935	Alliaria_petiolata	Garlic mustard	Alliaria	Brassicaceae	Brassicales	Magnoliopsida	Magnoliophyta	Plantae	Herbaceous perennial	Eudicot	Angiosperm	Meekins; McCarthy	Am Midl Nat	2002	10.1674/0003-0031(2002)147[0256:EOPDOT]2.0.CO;2	NA	3	1996	1998	1	3	No	Yes	No	Athens, Ohio	39.3203	-81.8806	230	USA	N America	TBM	A	Mean	Low density	W	1996	NA	NA	1998	NA	NA	Divided	Yes	NA	Density	6	0.935	Alliaria petiolata
1636	Alliaria_petiolata10.1674/0003-0031(2002)147[0256:EOPDOT]2.0.CO;2Athens,Ohio1996NANAMeanMediumdensity0.972	Alliaria_petiolata	Garlic mustard	Alliaria	Brassicaceae	Brassicales	Magnoliopsida	Magnoliophyta	Plantae	Herbaceous perennial	Eudicot	Angiosperm	Meekins; McCarthy	Am Midl Nat	2002	10.1674/0003-0031(2002)147[0256:EOPDOT]2.0.CO;2	NA	3	1996	1998	1	3	No	Yes	No	Athens, Ohio	39.3203	-81.8806	230	USA	N America	TBM	A	Mean	Medium density	W	1996	NA	NA	1998	NA	NA	Divided	Yes	NA	Density	6	0.972	Alliaria petiolata
1547	Alliaria_petiolata_2NoneMichigan;Illinois1999NANAMeanUnmanipulated0.5	Alliaria_petiolata_2	Garlic mustard	Alliaria	Brassicaceae	Brassicales	Magnoliopsida	Magnoliophyta	Plantae	Herbaceous perennial	Eudicot	Angiosperm	Drayton; Primack	Biol Inv	1999	None	NA	NA	NA	NA	1	NA	No	Yes	No	Michigan; Illinois	NA	NA	NA	USA	N America	0	A	Mean	Unmanipulated	W	1999	NA	NA	1999	NA	NA	Divided	Yes	Geolocations / Altitudes of populations: Michigan - 44'' 18' 53.44'' N 85'' 36' 8.51'' W; Ohio - 40'' 37' 59.25'' N 89'' 23' 54.70'' W / 411 m; 253 m	NDY	3	0.5	Alliaria petiolata
1548	Alliaria_petiolata_310.1890/12-1310.1TysonResearchCenter2005NANAIndividualUnmanipulated0.6902951	Alliaria_petiolata_3	Garlic mustard	Alliaria	Brassicaceae	Brassicales	Magnoliopsida	Magnoliophyta	Plantae	Herbaceous perennial	Eudicot	Angiosperm	Burns; Pardini; Schutzenhofer; Chung; Seidler; Knight	Ecology	2013	10.1890/12-1310.1	NA	2	2005	2006	1	1	No	Yes	No	Tyson Research Center	38.5	-89.5	187	USA	N America	TMB	A	Individual	Unmanipulated	W	2005	NA	NA	2006	NA	NA	Divided	Yes	NA	Unmanipulated	3	0.690295	Alliaria petiolata
7703	Alliaria_petiolata_410.1890/11-1291.1Evans;Davis;Raghu;Ragavendran;Landis;SchemskeBartelt2005NANAIndividualUnmanipulatedNA0.849322182[0.818986059.808182;0.03033618201381660137.575674;00.2112320]	Alliaria_petiolata_4	Garlic mustard	Alliaria	Brassicaceae	Brassicales	Magnoliopsida	Magnoliophyta	Plantae	Herbaceous perennial	Eudicot	Angiosperm	Evans; Davis; Raghu; Ragavendran; Landis; Schemske	Ecol Appl	2012	10.1890/11-1291.1	NA	4	2005	2008	1	12	No	Yes	No	Bartelt	40.7167	-88.5	205	USA	N America	TBM	A	Individual	Unmanipulated	W	2005	NA	NA	2006	NA	NA	Divided	Yes	NA	Unmanipulated	3	0.849322	Alliaria petiolata
7702	Alliaria_petiolata_410.1890/11-1291.1Evans;Davis;Raghu;Ragavendran;Landis;SchemskeBartelt2005NANAMeanUnmanipulatedNA0.815948744[0.803122333333333083.3431381966667;0.0128264106163053046.5207414566667;00.1048980]	Alliaria_petiolata_4	Garlic mustard	Alliaria	Brassicaceae	Brassicales	Magnoliopsida	Magnoliophyta	Plantae	Herbaceous perennial	Eudicot	Angiosperm	Evans; Davis; Raghu; Ragavendran; Landis; Schemske	Ecol Appl	2012	10.1890/11-1291.1	NA	4	2005	2008	1	12	No	Yes	No	Bartelt	40.7167	-88.5	205	USA	N America	TBM	A	Mean	Unmanipulated	W	2005	NA	NA	2008	NA	NA	Divided	Yes	NA	Unmanipulated	3	0.815949	Alliaria petiolata
7704	Alliaria_petiolata_410.1890/11-1291.1Evans;Davis;Raghu;Ragavendran;Landis;SchemskeBartelt2006NANAIndividualUnmanipulatedNA0.74306874[0.740346028.41995259;0.0027227401917233401.38974237;00.0751660]	Alliaria_petiolata_4	Garlic mustard	Alliaria	Brassicaceae	Brassicales	Magnoliopsida	Magnoliophyta	Plantae	Herbaceous perennial	Eudicot	Angiosperm	Evans; Davis; Raghu; Ragavendran; Landis; Schemske	Ecol Appl	2012	10.1890/11-1291.1	NA	4	2005	2008	1	12	No	Yes	No	Bartelt	40.7167	-88.5	205	USA	N America	TBM	A	Individual	Unmanipulated	W	2006	NA	NA	2007	NA	NA	Divided	Yes	NA	Unmanipulated	3	0.743069	Alliaria petiolata
7705	Alliaria_petiolata_410.1890/11-1291.1Evans;Davis;Raghu;Ragavendran;Landis;SchemskeBartelt2007NANAIndividualUnmanipulatedNA0.85545531[0.8500350161.80128;0.0054203096433759600.596808;00.0282960]	Alliaria_petiolata_4	Garlic mustard	Alliaria	Brassicaceae	Brassicales	Magnoliopsida	Magnoliophyta	Plantae	Herbaceous perennial	Eudicot	Angiosperm	Evans; Davis; Raghu; Ragavendran; Landis; Schemske	Ecol Appl	2012	10.1890/11-1291.1	NA	4	2005	2008	1	12	No	Yes	No	Bartelt	40.7167	-88.5	205	USA	N America	TBM	A	Individual	Unmanipulated	W	2007	NA	NA	2008	NA	NA	Divided	Yes	NA	Unmanipulated	3	0.855455	Alliaria petiolata
7701	Alliaria_petiolata_410.1890/11-1291.1Evans;Davis;Raghu;Ragavendran;Landis;SchemskeBartelt;EdwardLoweFoundation;Farmdale;HomerLake;HealyRoad;HollandStatePark;IlliniPlantations;IvesRoad;JohnsonPark;RussForest;RoseLake;ShiawasseeYMCA2005NANAMeanUnmanipulatedNA0.806544581[0.742843487179487071.3738025483333;0.0637010936089318014.3050744855556;00.08797458333333330]	Alliaria_petiolata_4	Garlic mustard	Alliaria	Brassicaceae	Brassicales	Magnoliopsida	Magnoliophyta	Plantae	Herbaceous perennial	Eudicot	Angiosperm	Evans; Davis; Raghu; Ragavendran; Landis; Schemske	Ecol Appl	2012	10.1890/11-1291.1	NA	4	2005	2008	1	12	No	Yes	No	Bartelt; Edward Lowe Foundation; Farmdale; Homer Lake; Healy Road; Holland State Park; Illini Plantations; Ives Road; Johnson Park; Russ Forest; Rose Lake; Shiawassee YMCA	NA	NA	NA	USA	N America	TBM	A	Mean	Unmanipulated	W	2005	NA	NA	2008	NA	NA	Divided	Yes	NA	Unmanipulated	3	0.806545	Alliaria petiolata
7707	Alliaria_petiolata_410.1890/11-1291.1Evans;Davis;Raghu;Ragavendran;Landis;SchemskeEdwardLoweFoundation2005NANAIndividualUnmanipulatedNA0.991170697[0.988027022.64711422;0.0031436968457926306.43146732;00.1246560]	Alliaria_petiolata_4	Garlic mustard	Alliaria	Brassicaceae	Brassicales	Magnoliopsida	Magnoliophyta	Plantae	Herbaceous perennial	Eudicot	Angiosperm	Evans; Davis; Raghu; Ragavendran; Landis; Schemske	Ecol Appl	2012	10.1890/11-1291.1	NA	4	2005	2008	1	12	No	Yes	No	Edward Lowe Foundation	41.9667	-84.0167	286	USA	N America	TBM	A	Individual	Unmanipulated	W	2005	NA	NA	2006	NA	NA	Divided	Yes	NA	Unmanipulated	3	0.991171	Alliaria petiolata
7706	Alliaria_petiolata_410.1890/11-1291.1Evans;Davis;Raghu;Ragavendran;Landis;SchemskeEdwardLoweFoundation2005NANAMeanUnmanipulatedNA0.974057687[0.885634333333333029.0206780333333;0.088423353535615904.5842052;00.08212533333333330]	Alliaria_petiolata_4	Garlic mustard	Alliaria	Brassicaceae	Brassicales	Magnoliopsida	Magnoliophyta	Plantae	Herbaceous perennial	Eudicot	Angiosperm	Evans; Davis; Raghu; Ragavendran; Landis; Schemske	Ecol Appl	2012	10.1890/11-1291.1	NA	4	2005	2008	1	12	No	Yes	No	Edward Lowe Foundation	41.9667	-84.0167	286	USA	N America	TBM	A	Mean	Unmanipulated	W	2005	NA	NA	2008	NA	NA	Divided	Yes	NA	Unmanipulated	3	0.974058	Alliaria petiolata
7708	Alliaria_petiolata_410.1890/11-1291.1Evans;Davis;Raghu;Ragavendran;Landis;SchemskeEdwardLoweFoundation2006NANAIndividualUnmanipulatedNA0.976287435[0.937342040.49693172;0.038945435173446302.79793332;00.118320]	Alliaria_petiolata_4	Garlic mustard	Alliaria	Brassicaceae	Brassicales	Magnoliopsida	Magnoliophyta	Plantae	Herbaceous perennial	Eudicot	Angiosperm	Evans; Davis; Raghu; Ragavendran; Landis; Schemske	Ecol Appl	2012	10.1890/11-1291.1	NA	4	2005	2008	1	12	No	Yes	No	Edward Lowe Foundation	41.9667	-84.0167	286	USA	N America	TBM	A	Individual	Unmanipulated	W	2006	NA	NA	2007	NA	NA	Divided	Yes	NA	Unmanipulated	3	0.976287	Alliaria petiolata
7709	Alliaria_petiolata_410.1890/11-1291.1Evans;Davis;Raghu;Ragavendran;Landis;SchemskeEdwardLoweFoundation2007NANAIndividualUnmanipulatedNA0.954714929[0.731534023.91798816;0.22318092858760904.52321496;00.00340]	Alliaria_petiolata_4	Garlic mustard	Alliaria	Brassicaceae	Brassicales	Magnoliopsida	Magnoliophyta	Plantae	Herbaceous perennial	Eudicot	Angiosperm	Evans; Davis; Raghu; Ragavendran; Landis; Schemske	Ecol Appl	2012	10.1890/11-1291.1	NA	4	2005	2008	1	12	No	Yes	No	Edward Lowe Foundation	41.9667	-84.0167	286	USA	N America	TBM	A	Individual	Unmanipulated	W	2007	NA	NA	2008	NA	NA	Divided	Yes	NA	Unmanipulated	3	0.954715	Alliaria petiolata
7711	Alliaria_petiolata_410.1890/11-1291.1Evans;Davis;Raghu;Ragavendran;Landis;SchemskeFarmdale2005NANAIndividualUnmanipulatedNA0.751439298[0.731021042.2460192;0.020418297869730204.9089024;00.318270]	Alliaria_petiolata_4	Garlic mustard	Alliaria	Brassicaceae	Brassicales	Magnoliopsida	Magnoliophyta	Plantae	Herbaceous perennial	Eudicot	Angiosperm	Evans; Davis; Raghu; Ragavendran; Landis; Schemske	Ecol Appl	2012	10.1890/11-1291.1	NA	4	2005	2008	1	12	No	Yes	No	Farmdale	40.6833	-88.5167	219	USA	N America	TBM	A	Individual	Unmanipulated	W	2005	NA	NA	2006	NA	NA	Divided	Yes	NA	Unmanipulated	3	0.751439	Alliaria petiolata
7710	Alliaria_petiolata_410.1890/11-1291.1Evans;Davis;Raghu;Ragavendran;Landis;SchemskeFarmdale2005NANAMeanUnmanipulatedNA0.784360122[0.775302666666667063.6000091333333;0.0090574555604879502.1907576;00.1426020]	Alliaria_petiolata_4	Garlic mustard	Alliaria	Brassicaceae	Brassicales	Magnoliopsida	Magnoliophyta	Plantae	Herbaceous perennial	Eudicot	Angiosperm	Evans; Davis; Raghu; Ragavendran; Landis; Schemske	Ecol Appl	2012	10.1890/11-1291.1	NA	4	2005	2008	1	12	No	Yes	No	Farmdale	40.6833	-88.5167	219	USA	N America	TBM	A	Mean	Unmanipulated	W	2005	NA	NA	2008	NA	NA	Divided	Yes	NA	Unmanipulated	3	0.78436	Alliaria petiolata
7712	Alliaria_petiolata_410.1890/11-1291.1Evans;Davis;Raghu;Ragavendran;Landis;SchemskeFarmdale2006NANAIndividualUnmanipulatedNA0.747752991[0.746695051.778957;0.0010579910052725201.1157576;00.0934560]	Alliaria_petiolata_4	Garlic mustard	Alliaria	Brassicaceae	Brassicales	Magnoliopsida	Magnoliophyta	Plantae	Herbaceous perennial	Eudicot	Angiosperm	Evans; Davis; Raghu; Ragavendran; Landis; Schemske	Ecol Appl	2012	10.1890/11-1291.1	NA	4	2005	2008	1	12	No	Yes	No	Farmdale	40.6833	-88.5167	219	USA	N America	TBM	A	Individual	Unmanipulated	W	2006	NA	NA	2007	NA	NA	Divided	Yes	NA	Unmanipulated	3	0.747753	Alliaria petiolata
7713	Alliaria_petiolata_410.1890/11-1291.1Evans;Davis;Raghu;Ragavendran;Landis;SchemskeFarmdale2007NANAIndividualUnmanipulatedNA0.853888078[0.848192096.7750512;0.0056960778064611400.5476128;00.016080]	Alliaria_petiolata_4	Garlic mustard	Alliaria	Brassicaceae	Brassicales	Magnoliopsida	Magnoliophyta	Plantae	Herbaceous perennial	Eudicot	Angiosperm	Evans; Davis; Raghu; Ragavendran; Landis; Schemske	Ecol Appl	2012	10.1890/11-1291.1	NA	4	2005	2008	1	12	No	Yes	No	Farmdale	40.6833	-88.5167	219	USA	N America	TBM	A	Individual	Unmanipulated	W	2007	NA	NA	2008	NA	NA	Divided	Yes	NA	Unmanipulated	3	0.853888	Alliaria petiolata
7719	Alliaria_petiolata_410.1890/11-1291.1Evans;Davis;Raghu;Ragavendran;Landis;SchemskeHealyRoad2005NANAIndividualUnmanipulatedNA0.765131198[0.7516808.6301936;0.013451198106325602.2543696;00.1116160]	Alliaria_petiolata_4	Garlic mustard	Alliaria	Brassicaceae	Brassicales	Magnoliopsida	Magnoliophyta	Plantae	Herbaceous perennial	Eudicot	Angiosperm	Evans; Davis; Raghu; Ragavendran; Landis; Schemske	Ecol Appl	2012	10.1890/11-1291.1	NA	4	2005	2008	1	12	No	Yes	No	Healy Road	42.7667	-85.8	199	USA	N America	TBM	A	Individual	Unmanipulated	W	2005	NA	NA	2006	NA	NA	Divided	Yes	NA	Unmanipulated	3	0.765131	Alliaria petiolata
7718	Alliaria_petiolata_410.1890/11-1291.1Evans;Davis;Raghu;Ragavendran;Landis;SchemskeHealyRoad2005NANAMeanUnmanipulatedNA0.770446175[0.757302666666667017.82751063;0.013143508770380102.13328701;00.05555666666666670]	Alliaria_petiolata_4	Garlic mustard	Alliaria	Brassicaceae	Brassicales	Magnoliopsida	Magnoliophyta	Plantae	Herbaceous perennial	Eudicot	Angiosperm	Evans; Davis; Raghu; Ragavendran; Landis; Schemske	Ecol Appl	2012	10.1890/11-1291.1	NA	4	2005	2008	1	12	No	Yes	No	Healy Road	42.7667	-85.8	199	USA	N America	TBM	A	Mean	Unmanipulated	W	2005	NA	NA	2008	NA	NA	Divided	Yes	NA	Unmanipulated	3	0.770446	Alliaria petiolata
7720	Alliaria_petiolata_410.1890/11-1291.1Evans;Davis;Raghu;Ragavendran;Landis;SchemskeHealyRoad2006NANAIndividualUnmanipulatedNA0.680354502[0.666934013.99934718;0.013420502405385501.93073517;00.0412510]	Alliaria_petiolata_4	Garlic mustard	Alliaria	Brassicaceae	Brassicales	Magnoliopsida	Magnoliophyta	Plantae	Herbaceous perennial	Eudicot	Angiosperm	Evans; Davis; Raghu; Ragavendran; Landis; Schemske	Ecol Appl	2012	10.1890/11-1291.1	NA	4	2005	2008	1	12	No	Yes	No	Healy Road	42.7667	-85.8	199	USA	N America	TBM	A	Individual	Unmanipulated	W	2006	NA	NA	2007	NA	NA	Divided	Yes	NA	Unmanipulated	3	0.680355	Alliaria petiolata
7721	Alliaria_petiolata_410.1890/11-1291.1Evans;Davis;Raghu;Ragavendran;Landis;SchemskeHealyRoad2007NANAIndividualUnmanipulatedNA0.865852826[0.853294030.85299111;0.012558825799429102.21475626;00.0138030]	Alliaria_petiolata_4	Garlic mustard	Alliaria	Brassicaceae	Brassicales	Magnoliopsida	Magnoliophyta	Plantae	Herbaceous perennial	Eudicot	Angiosperm	Evans; Davis; Raghu; Ragavendran; Landis; Schemske	Ecol Appl	2012	10.1890/11-1291.1	NA	4	2005	2008	1	12	No	Yes	No	Healy Road	42.7667	-85.8	199	USA	N America	TBM	A	Individual	Unmanipulated	W	2007	NA	NA	2008	NA	NA	Divided	Yes	NA	Unmanipulated	3	0.865853	Alliaria petiolata
7723	Alliaria_petiolata_410.1890/11-1291.1Evans;Davis;Raghu;Ragavendran;Landis;SchemskeHollandStatePark2005NANAIndividualUnmanipulatedNA0.940642074[0.888632024.4640193;0.0520100738070318014.1947892;00.0368490]	Alliaria_petiolata_4	Garlic mustard	Alliaria	Brassicaceae	Brassicales	Magnoliopsida	Magnoliophyta	Plantae	Herbaceous perennial	Eudicot	Angiosperm	Evans; Davis; Raghu; Ragavendran; Landis; Schemske	Ecol Appl	2012	10.1890/11-1291.1	NA	4	2005	2008	1	12	No	Yes	No	Holland State Park	40.05	-86.0333	201	USA	N America	TBM	A	Individual	Unmanipulated	W	2005	NA	NA	2006	NA	NA	Divided	Yes	NA	Unmanipulated	3	0.940642	Alliaria petiolata
7722	Alliaria_petiolata_410.1890/11-1291.1Evans;Davis;Raghu;Ragavendran;Landis;SchemskeHollandStatePark2005NANAMeanUnmanipulatedNA0.937006336[0.844648666666667035.81826246;0.0923576690329438012.11124744;00.0584570]	Alliaria_petiolata_4	Garlic mustard	Alliaria	Brassicaceae	Brassicales	Magnoliopsida	Magnoliophyta	Plantae	Herbaceous perennial	Eudicot	Angiosperm	Evans; Davis; Raghu; Ragavendran; Landis; Schemske	Ecol Appl	2012	10.1890/11-1291.1	NA	4	2005	2008	1	12	No	Yes	No	Holland State Park	40.05	-86.0333	201	USA	N America	TBM	A	Mean	Unmanipulated	W	2005	NA	NA	2008	NA	NA	Divided	Yes	NA	Unmanipulated	3	0.937006	Alliaria petiolata
7724	Alliaria_petiolata_410.1890/11-1291.1Evans;Davis;Raghu;Ragavendran;Landis;SchemskeHollandStatePark2006NANAIndividualUnmanipulatedNA0.964783199[0.917664030.87625728;0.047119199301281203.72533504;00.0199520]	Alliaria_petiolata_4	Garlic mustard	Alliaria	Brassicaceae	Brassicales	Magnoliopsida	Magnoliophyta	Plantae	Herbaceous perennial	Eudicot	Angiosperm	Evans; Davis; Raghu; Ragavendran; Landis; Schemske	Ecol Appl	2012	10.1890/11-1291.1	NA	4	2005	2008	1	12	No	Yes	No	Holland State Park	40.05	-86.0333	201	USA	N America	TBM	A	Individual	Unmanipulated	W	2006	NA	NA	2007	NA	NA	Divided	Yes	NA	Unmanipulated	3	0.964783	Alliaria petiolata
7725	Alliaria_petiolata_410.1890/11-1291.1Evans;Davis;Raghu;Ragavendran;Landis;SchemskeHollandStatePark2007NANAIndividualUnmanipulatedNA0.905593734[0.72765052.1145108;0.177943733990519018.41361808;00.118570]	Alliaria_petiolata_4	Garlic mustard	Alliaria	Brassicaceae	Brassicales	Magnoliopsida	Magnoliophyta	Plantae	Herbaceous perennial	Eudicot	Angiosperm	Evans; Davis; Raghu; Ragavendran; Landis; Schemske	Ecol Appl	2012	10.1890/11-1291.1	NA	4	2005	2008	1	12	No	Yes	No	Holland State Park	40.05	-86.0333	201	USA	N America	TBM	A	Individual	Unmanipulated	W	2007	NA	NA	2008	NA	NA	Divided	Yes	NA	Unmanipulated	3	0.905594	Alliaria petiolata
7715	Alliaria_petiolata_410.1890/11-1291.1Evans;Davis;Raghu;Ragavendran;Landis;SchemskeHomerLake2005NANAIndividualUnmanipulatedNA0.954110755[0.9505040171.7848;0.00360675507718214031.3632;00.6655530]	Alliaria_petiolata_4	Garlic mustard	Alliaria	Brassicaceae	Brassicales	Magnoliopsida	Magnoliophyta	Plantae	Herbaceous perennial	Eudicot	Angiosperm	Evans; Davis; Raghu; Ragavendran; Landis; Schemske	Ecol Appl	2012	10.1890/11-1291.1	NA	4	2005	2008	1	12	No	Yes	No	Homer Lake	42.1	-87.8	248	USA	N America	TBM	A	Individual	Unmanipulated	W	2005	NA	NA	2006	NA	NA	Divided	Yes	NA	Unmanipulated	3	0.954111	Alliaria petiolata
7714	Alliaria_petiolata_410.1890/11-1291.1Evans;Davis;Raghu;Ragavendran;Landis;SchemskeHomerLake2005NANAMeanUnmanipulatedNA0.891316787[0.8668593333333330302.180255333333;0.0244574540443252036.3656544666667;00.2418020]	Alliaria_petiolata_4	Garlic mustard	Alliaria	Brassicaceae	Brassicales	Magnoliopsida	Magnoliophyta	Plantae	Herbaceous perennial	Eudicot	Angiosperm	Evans; Davis; Raghu; Ragavendran; Landis; Schemske	Ecol Appl	2012	10.1890/11-1291.1	NA	4	2005	2008	1	12	No	Yes	No	Homer Lake	42.1	-87.8	248	USA	N America	TBM	A	Mean	Unmanipulated	W	2005	NA	NA	2008	NA	NA	Divided	Yes	NA	Unmanipulated	3	0.891317	Alliaria petiolata
7716	Alliaria_petiolata_410.1890/11-1291.1Evans;Davis;Raghu;Ragavendran;Landis;SchemskeHomerLake2006NANAIndividualUnmanipulatedNA0.759486433[0.7014340619.285898;0.0580524327792031050.252532;00.0454090]	Alliaria_petiolata_4	Garlic mustard	Alliaria	Brassicaceae	Brassicales	Magnoliopsida	Magnoliophyta	Plantae	Herbaceous perennial	Eudicot	Angiosperm	Evans; Davis; Raghu; Ragavendran; Landis; Schemske	Ecol Appl	2012	10.1890/11-1291.1	NA	4	2005	2008	1	12	No	Yes	No	Homer Lake	42.1	-87.8	248	USA	N America	TBM	A	Individual	Unmanipulated	W	2006	NA	NA	2007	NA	NA	Divided	Yes	NA	Unmanipulated	3	0.759486	Alliaria petiolata
7717	Alliaria_petiolata_410.1890/11-1291.1Evans;Davis;Raghu;Ragavendran;Landis;SchemskeHomerLake2007NANAIndividualUnmanipulatedNA0.960353174[0.948640115.470068;0.0117131742765904027.4812314;00.0144440]	Alliaria_petiolata_4	Garlic mustard	Alliaria	Brassicaceae	Brassicales	Magnoliopsida	Magnoliophyta	Plantae	Herbaceous perennial	Eudicot	Angiosperm	Evans; Davis; Raghu; Ragavendran; Landis; Schemske	Ecol Appl	2012	10.1890/11-1291.1	NA	4	2005	2008	1	12	No	Yes	No	Homer Lake	42.1	-87.8	248	USA	N America	TBM	A	Individual	Unmanipulated	W	2007	NA	NA	2008	NA	NA	Divided	Yes	NA	Unmanipulated	3	0.960353	Alliaria petiolata
7727	Alliaria_petiolata_410.1890/11-1291.1Evans;Davis;Raghu;Ragavendran;Landis;SchemskeIlliniPlantations2005NANAIndividualUnmanipulatedNA0.863424102[0.856368034.7860512;0.0070561018135500505.6650602;00.1526040]	Alliaria_petiolata_4	Garlic mustard	Alliaria	Brassicaceae	Brassicales	Magnoliopsida	Magnoliophyta	Plantae	Herbaceous perennial	Eudicot	Angiosperm	Evans; Davis; Raghu; Ragavendran; Landis; Schemske	Ecol Appl	2012	10.1890/11-1291.1	NA	4	2005	2008	1	12	No	Yes	No	Illini Plantations	40.0667	-87.8	223	USA	N America	TBM	A	Individual	Unmanipulated	W	2005	NA	NA	2006	NA	NA	Divided	Yes	NA	Unmanipulated	3	0.863424	Alliaria petiolata
7726	Alliaria_petiolata_410.1890/11-1291.1Evans;Davis;Raghu;Ragavendran;Landis;SchemskeIlliniPlantations2005NANAMeanUnmanipulatedNA0.748915398[0.699273333333333038.1727231733333;0.049642064599793108.79118088;00.08085966666666670]	Alliaria_petiolata_4	Garlic mustard	Alliaria	Brassicaceae	Brassicales	Magnoliopsida	Magnoliophyta	Plantae	Herbaceous perennial	Eudicot	Angiosperm	Evans; Davis; Raghu; Ragavendran; Landis; Schemske	Ecol Appl	2012	10.1890/11-1291.1	NA	4	2005	2008	1	12	No	Yes	No	Illini Plantations	40.0667	-87.8	223	USA	N America	TBM	A	Mean	Unmanipulated	W	2005	NA	NA	2008	NA	NA	Divided	Yes	NA	Unmanipulated	3	0.748915	Alliaria petiolata
7728	Alliaria_petiolata_410.1890/11-1291.1Evans;Davis;Raghu;Ragavendran;Landis;SchemskeIlliniPlantations2006NANAIndividualUnmanipulatedNA0.619715687[0.564102020.63508832;0.055613686525117902.92158384;00.0386750]	Alliaria_petiolata_4	Garlic mustard	Alliaria	Brassicaceae	Brassicales	Magnoliopsida	Magnoliophyta	Plantae	Herbaceous perennial	Eudicot	Angiosperm	Evans; Davis; Raghu; Ragavendran; Landis; Schemske	Ecol Appl	2012	10.1890/11-1291.1	NA	4	2005	2008	1	12	No	Yes	No	Illini Plantations	40.0667	-87.8	223	USA	N America	TBM	A	Individual	Unmanipulated	W	2006	NA	NA	2007	NA	NA	Divided	Yes	NA	Unmanipulated	3	0.619716	Alliaria petiolata
7729	Alliaria_petiolata_410.1890/11-1291.1Evans;Davis;Raghu;Ragavendran;Landis;SchemskeIlliniPlantations2007NANAIndividualUnmanipulatedNA0.763606405[0.67735059.09703;0.0862564054607114017.7868986;00.05130]	Alliaria_petiolata_4	Garlic mustard	Alliaria	Brassicaceae	Brassicales	Magnoliopsida	Magnoliophyta	Plantae	Herbaceous perennial	Eudicot	Angiosperm	Evans; Davis; Raghu; Ragavendran; Landis; Schemske	Ecol Appl	2012	10.1890/11-1291.1	NA	4	2005	2008	1	12	No	Yes	No	Illini Plantations	40.0667	-87.8	223	USA	N America	TBM	A	Individual	Unmanipulated	W	2007	NA	NA	2008	NA	NA	Divided	Yes	NA	Unmanipulated	3	0.763606	Alliaria petiolata
7731	Alliaria_petiolata_410.1890/11-1291.1Evans;Davis;Raghu;Ragavendran;Landis;SchemskeIvesRoad2005NANAIndividualUnmanipulatedNA0.968557789[0.96806021.1252032;0.0004977885105710103.73416576;00.1416450]	Alliaria_petiolata_4	Garlic mustard	Alliaria	Brassicaceae	Brassicales	Magnoliopsida	Magnoliophyta	Plantae	Herbaceous perennial	Eudicot	Angiosperm	Evans; Davis; Raghu; Ragavendran; Landis; Schemske	Ecol Appl	2012	10.1890/11-1291.1	NA	4	2005	2008	1	12	No	Yes	No	Ives Road	41.9667	-82.0833	250	USA	N America	TBM	A	Individual	Unmanipulated	W	2005	NA	NA	2006	NA	NA	Divided	Yes	NA	Unmanipulated	3	0.968558	Alliaria petiolata
7730	Alliaria_petiolata_410.1890/11-1291.1Evans;Davis;Raghu;Ragavendran;Landis;SchemskeIvesRoad2005NANAMeanUnmanipulatedNA0.933434636[0.8880966666666670128.3843288;0.0453379690550411018.36913712;00.0524520]	Alliaria_petiolata_4	Garlic mustard	Alliaria	Brassicaceae	Brassicales	Magnoliopsida	Magnoliophyta	Plantae	Herbaceous perennial	Eudicot	Angiosperm	Evans; Davis; Raghu; Ragavendran; Landis; Schemske	Ecol Appl	2012	10.1890/11-1291.1	NA	4	2005	2008	1	12	No	Yes	No	Ives Road	41.9667	-82.0833	250	USA	N America	TBM	A	Mean	Unmanipulated	W	2005	NA	NA	2008	NA	NA	Divided	Yes	NA	Unmanipulated	3	0.933435	Alliaria petiolata
7732	Alliaria_petiolata_410.1890/11-1291.1Evans;Davis;Raghu;Ragavendran;Landis;SchemskeIvesRoad2006NANAIndividualUnmanipulatedNA0.939842827[0.9157280173.8172832;0.0241148272782604034.1427456;00.0082720]	Alliaria_petiolata_4	Garlic mustard	Alliaria	Brassicaceae	Brassicales	Magnoliopsida	Magnoliophyta	Plantae	Herbaceous perennial	Eudicot	Angiosperm	Evans; Davis; Raghu; Ragavendran; Landis; Schemske	Ecol Appl	2012	10.1890/11-1291.1	NA	4	2005	2008	1	12	No	Yes	No	Ives Road	41.9667	-82.0833	250	USA	N America	TBM	A	Individual	Unmanipulated	W	2006	NA	NA	2007	NA	NA	Divided	Yes	NA	Unmanipulated	3	0.939843	Alliaria petiolata
7733	Alliaria_petiolata_410.1890/11-1291.1Evans;Davis;Raghu;Ragavendran;Landis;SchemskeIvesRoad2007NANAIndividualUnmanipulatedNA0.891903291[0.7805020190.2105;0.111401291376292017.2305;00.0074390]	Alliaria_petiolata_4	Garlic mustard	Alliaria	Brassicaceae	Brassicales	Magnoliopsida	Magnoliophyta	Plantae	Herbaceous perennial	Eudicot	Angiosperm	Evans; Davis; Raghu; Ragavendran; Landis; Schemske	Ecol Appl	2012	10.1890/11-1291.1	NA	4	2005	2008	1	12	No	Yes	No	Ives Road	41.9667	-82.0833	250	USA	N America	TBM	A	Individual	Unmanipulated	W	2007	NA	NA	2008	NA	NA	Divided	Yes	NA	Unmanipulated	3	0.891903	Alliaria petiolata
7735	Alliaria_petiolata_410.1890/11-1291.1Evans;Davis;Raghu;Ragavendran;Landis;SchemskeJohnsonPark2005NANAIndividualUnmanipulatedNA0.979131564[0.954205024.6013551;0.0249265637062766024.8178622;00.0707940]	Alliaria_petiolata_4	Garlic mustard	Alliaria	Brassicaceae	Brassicales	Magnoliopsida	Magnoliophyta	Plantae	Herbaceous perennial	Eudicot	Angiosperm	Evans; Davis; Raghu; Ragavendran; Landis; Schemske	Ecol Appl	2012	10.1890/11-1291.1	NA	4	2005	2008	1	12	No	Yes	No	Johnson Park	42.9167	-84.2333	179	USA	N America	TBM	A	Individual	Unmanipulated	W	2005	NA	NA	2006	NA	NA	Divided	Yes	NA	Unmanipulated	3	0.979132	Alliaria petiolata
7734	Alliaria_petiolata_410.1890/11-1291.1Evans;Davis;Raghu;Ragavendran;Landis;SchemskeJohnsonPark2005NANAMeanUnmanipulatedNA0.90307549[0.795198666666667048.95109498;0.107876823053494014.26480964;00.0980850]	Alliaria_petiolata_4	Garlic mustard	Alliaria	Brassicaceae	Brassicales	Magnoliopsida	Magnoliophyta	Plantae	Herbaceous perennial	Eudicot	Angiosperm	Evans; Davis; Raghu; Ragavendran; Landis; Schemske	Ecol Appl	2012	10.1890/11-1291.1	NA	4	2005	2008	1	12	No	Yes	No	Johnson Park	42.9167	-84.2333	179	USA	N America	TBM	A	Mean	Unmanipulated	W	2005	NA	NA	2008	NA	NA	Divided	Yes	NA	Unmanipulated	3	0.903075	Alliaria petiolata
7736	Alliaria_petiolata_410.1890/11-1291.1Evans;Davis;Raghu;Ragavendran;Landis;SchemskeJohnsonPark2006NANAIndividualUnmanipulatedNA0.941676256[0.873071085.452939;0.068605256322156408.27718;00.212760]	Alliaria_petiolata_4	Garlic mustard	Alliaria	Brassicaceae	Brassicales	Magnoliopsida	Magnoliophyta	Plantae	Herbaceous perennial	Eudicot	Angiosperm	Evans; Davis; Raghu; Ragavendran; Landis; Schemske	Ecol Appl	2012	10.1890/11-1291.1	NA	4	2005	2008	1	12	No	Yes	No	Johnson Park	42.9167	-84.2333	179	USA	N America	TBM	A	Individual	Unmanipulated	W	2006	NA	NA	2007	NA	NA	Divided	Yes	NA	Unmanipulated	3	0.941676	Alliaria petiolata
7737	Alliaria_petiolata_410.1890/11-1291.1Evans;Davis;Raghu;Ragavendran;Landis;SchemskeJohnsonPark2007NANAIndividualUnmanipulatedNA0.788418649[0.55832036.79899084;0.23009864913204809.69938672;00.0107010]	Alliaria_petiolata_4	Garlic mustard	Alliaria	Brassicaceae	Brassicales	Magnoliopsida	Magnoliophyta	Plantae	Herbaceous perennial	Eudicot	Angiosperm	Evans; Davis; Raghu; Ragavendran; Landis; Schemske	Ecol Appl	2012	10.1890/11-1291.1	NA	4	2005	2008	1	12	No	Yes	No	Johnson Park	42.9167	-84.2333	179	USA	N America	TBM	A	Individual	Unmanipulated	W	2007	NA	NA	2008	NA	NA	Divided	Yes	NA	Unmanipulated	3	0.788419	Alliaria petiolata
1614	Alliaria_petiolata_410.1890/11-1291.1RoseLake2005NANAIndividualUnmanipulated0.629785786	Alliaria_petiolata_4	Garlic mustard	Alliaria	Brassicaceae	Brassicales	Magnoliopsida	Magnoliophyta	Plantae	Herbaceous perennial	Eudicot	Angiosperm	Evans; Davis; Raghu; Ragavendran; Landis; Schemske	Ecol Appl	2012	10.1890/11-1291.1	NA	4	2005	2008	1	12	No	Yes	No	Rose Lake	42	-84.0333	262	USA	N America	TBM	A	Individual	Unmanipulated	W	2005	NA	NA	2006	NA	NA	Divided	Yes	NA	Unmanipulated	3	0.629786	Alliaria petiolata
7742	Alliaria_petiolata_410.1890/11-1291.1Evans;Davis;Raghu;Ragavendran;Landis;SchemskeRoseLake2005NANAMeanUnmanipulatedNA0.85511085[0.755094666666667033.7187221333333;0.10001618287454505.89989353333333;00.011390]	Alliaria_petiolata_4	Garlic mustard	Alliaria	Brassicaceae	Brassicales	Magnoliopsida	Magnoliophyta	Plantae	Herbaceous perennial	Eudicot	Angiosperm	Evans; Davis; Raghu; Ragavendran; Landis; Schemske	Ecol Appl	2012	10.1890/11-1291.1	NA	4	2005	2008	1	12	No	Yes	No	Rose Lake	42	-84.0333	262	USA	N America	TBM	A	Mean	Unmanipulated	W	2005	NA	NA	2008	NA	NA	Divided	Yes	NA	Unmanipulated	3	0.855111	Alliaria petiolata
7744	Alliaria_petiolata_410.1890/11-1291.1Evans;Davis;Raghu;Ragavendran;Landis;SchemskeRoseLake2006NANAIndividualUnmanipulatedNA0.965001533[0.85932052.7230242;0.10568153258188704.442672;00.0023760]	Alliaria_petiolata_4	Garlic mustard	Alliaria	Brassicaceae	Brassicales	Magnoliopsida	Magnoliophyta	Plantae	Herbaceous perennial	Eudicot	Angiosperm	Evans; Davis; Raghu; Ragavendran; Landis; Schemske	Ecol Appl	2012	10.1890/11-1291.1	NA	4	2005	2008	1	12	No	Yes	No	Rose Lake	42	-84.0333	262	USA	N America	TBM	A	Individual	Unmanipulated	W	2006	NA	NA	2007	NA	NA	Divided	Yes	NA	Unmanipulated	3	0.965002	Alliaria petiolata
7745	Alliaria_petiolata_410.1890/11-1291.1Evans;Davis;Raghu;Ragavendran;Landis;SchemskeRoseLake2007NANAIndividualUnmanipulatedNA0.97054523[0.809564038.053496;0.160981230480551011.867856;00.0180440]	Alliaria_petiolata_4	Garlic mustard	Alliaria	Brassicaceae	Brassicales	Magnoliopsida	Magnoliophyta	Plantae	Herbaceous perennial	Eudicot	Angiosperm	Evans; Davis; Raghu; Ragavendran; Landis; Schemske	Ecol Appl	2012	10.1890/11-1291.1	NA	4	2005	2008	1	12	No	Yes	No	Rose Lake	42	-84.0333	262	USA	N America	TBM	A	Individual	Unmanipulated	W	2007	NA	NA	2008	NA	NA	Divided	Yes	NA	Unmanipulated	3	0.970545	Alliaria petiolata
7739	Alliaria_petiolata_410.1890/11-1291.1Evans;Davis;Raghu;Ragavendran;Landis;SchemskeRussForest2005NANAIndividualUnmanipulatedNA0.912080297[0.870473069.997648;0.0416072965369217035.921952;00.0720]	Alliaria_petiolata_4	Garlic mustard	Alliaria	Brassicaceae	Brassicales	Magnoliopsida	Magnoliophyta	Plantae	Herbaceous perennial	Eudicot	Angiosperm	Evans; Davis; Raghu; Ragavendran; Landis; Schemske	Ecol Appl	2012	10.1890/11-1291.1	NA	4	2005	2008	1	12	No	Yes	No	Russ Forest	42.8	-83.6	253	USA	N America	TBM	A	Individual	Unmanipulated	W	2005	NA	NA	2006	NA	NA	Divided	Yes	NA	Unmanipulated	3	0.91208	Alliaria petiolata
7738	Alliaria_petiolata_410.1890/11-1291.1Evans;Davis;Raghu;Ragavendran;Landis;SchemskeRussForest2005NANAMeanUnmanipulatedNA0.896532393[0.851964333333333062.0504324666667;0.0445680594386005014.706554;00.07357866666666670]	Alliaria_petiolata_4	Garlic mustard	Alliaria	Brassicaceae	Brassicales	Magnoliopsida	Magnoliophyta	Plantae	Herbaceous perennial	Eudicot	Angiosperm	Evans; Davis; Raghu; Ragavendran; Landis; Schemske	Ecol Appl	2012	10.1890/11-1291.1	NA	4	2005	2008	1	12	No	Yes	No	Russ Forest	42.8	-83.6	253	USA	N America	TBM	A	Mean	Unmanipulated	W	2005	NA	NA	2008	NA	NA	Divided	Yes	NA	Unmanipulated	3	0.896532	Alliaria petiolata
7740	Alliaria_petiolata_410.1890/11-1291.1Evans;Davis;Raghu;Ragavendran;Landis;SchemskeRussForest2006NANAIndividualUnmanipulatedNA0.847244028[0.795648044.5515372;0.051596027891355203.50089095;00.1487360]	Alliaria_petiolata_4	Garlic mustard	Alliaria	Brassicaceae	Brassicales	Magnoliopsida	Magnoliophyta	Plantae	Herbaceous perennial	Eudicot	Angiosperm	Evans; Davis; Raghu; Ragavendran; Landis; Schemske	Ecol Appl	2012	10.1890/11-1291.1	NA	4	2005	2008	1	12	No	Yes	No	Russ Forest	42.8	-83.6	253	USA	N America	TBM	A	Individual	Unmanipulated	W	2006	NA	NA	2007	NA	NA	Divided	Yes	NA	Unmanipulated	3	0.847244	Alliaria petiolata
7741	Alliaria_petiolata_410.1890/11-1291.1Evans;Davis;Raghu;Ragavendran;Landis;SchemskeRussForest2007NANAIndividualUnmanipulatedNA0.930272854[0.889772071.6021122;0.040500853887524504.69681905;000]	Alliaria_petiolata_4	Garlic mustard	Alliaria	Brassicaceae	Brassicales	Magnoliopsida	Magnoliophyta	Plantae	Herbaceous perennial	Eudicot	Angiosperm	Evans; Davis; Raghu; Ragavendran; Landis; Schemske	Ecol Appl	2012	10.1890/11-1291.1	NA	4	2005	2008	1	12	No	Yes	No	Russ Forest	42.8	-83.6	253	USA	N America	TBM	A	Individual	Unmanipulated	W	2007	NA	NA	2008	NA	NA	Divided	Yes	NA	Unmanipulated	3	0.930273	Alliaria petiolata
7747	Alliaria_petiolata_410.1890/11-1291.1Evans;Davis;Raghu;Ragavendran;Landis;SchemskeShiawasseeYMCA2005NANAIndividualUnmanipulatedNA0.97369141[0.962352016.14110304;0.01133941029613503.38985524;00.1073480]	Alliaria_petiolata_4	Garlic mustard	Alliaria	Brassicaceae	Brassicales	Magnoliopsida	Magnoliophyta	Plantae	Herbaceous perennial	Eudicot	Angiosperm	Evans; Davis; Raghu; Ragavendran; Landis; Schemske	Ecol Appl	2012	10.1890/11-1291.1	NA	4	2005	2008	1	12	No	Yes	No	Shiawassee YMCA	42.8833	-83.9667	250	USA	N America	TBM	A	Individual	Unmanipulated	W	2005	NA	NA	2006	NA	NA	Divided	Yes	NA	Unmanipulated	3	0.973691	Alliaria petiolata
7746	Alliaria_petiolata_410.1890/11-1291.1Evans;Davis;Raghu;Ragavendran;Landis;SchemskeShiawasseeYMCA2005NANAMeanUnmanipulatedNA0.911173839[0.734467666666667013.41847524;0.1767061727256505.72342548;00.05388866666666670]	Alliaria_petiolata_4	Garlic mustard	Alliaria	Brassicaceae	Brassicales	Magnoliopsida	Magnoliophyta	Plantae	Herbaceous perennial	Eudicot	Angiosperm	Evans; Davis; Raghu; Ragavendran; Landis; Schemske	Ecol Appl	2012	10.1890/11-1291.1	NA	4	2005	2008	1	12	No	Yes	No	Shiawassee YMCA	42.8833	-83.9667	250	USA	N America	TBM	A	Mean	Unmanipulated	W	2005	NA	NA	2008	NA	NA	Divided	Yes	NA	Unmanipulated	3	0.911174	Alliaria petiolata
7748	Alliaria_petiolata_410.1890/11-1291.1Evans;Davis;Raghu;Ragavendran;Landis;SchemskeShiawasseeYMCA2006NANAIndividualUnmanipulatedNA0.792010446[0.4175307.01283388;0.37448044567357400.6349724;00.0157850]	Alliaria_petiolata_4	Garlic mustard	Alliaria	Brassicaceae	Brassicales	Magnoliopsida	Magnoliophyta	Plantae	Herbaceous perennial	Eudicot	Angiosperm	Evans; Davis; Raghu; Ragavendran; Landis; Schemske	Ecol Appl	2012	10.1890/11-1291.1	NA	4	2005	2008	1	12	No	Yes	No	Shiawassee YMCA	42.8833	-83.9667	250	USA	N America	TBM	A	Individual	Unmanipulated	W	2006	NA	NA	2007	NA	NA	Divided	Yes	NA	Unmanipulated	3	0.79201	Alliaria petiolata
7749	Alliaria_petiolata_410.1890/11-1291.1Evans;Davis;Raghu;Ragavendran;Landis;SchemskeShiawasseeYMCA2007NANAMeanUnmanipulatedNA0.967819662[0.823521017.1014888;0.144298662207241013.1454488;00.0385330]	Alliaria_petiolata_4	Garlic mustard	Alliaria	Brassicaceae	Brassicales	Magnoliopsida	Magnoliophyta	Plantae	Herbaceous perennial	Eudicot	Angiosperm	Evans; Davis; Raghu; Ragavendran; Landis; Schemske	Ecol Appl	2012	10.1890/11-1291.1	NA	4	2005	2008	1	12	No	Yes	No	Shiawassee YMCA	42.8833	-83.9667	250	USA	N America	TBM	A	Mean	Unmanipulated	W	2007	NA	NA	2008	NA	NA	Divided	Yes	NA	Unmanipulated	3	0.96782	Alliaria petiolata
1783	AlliummonanthumBook1987Japan1979MeanUnmanipulatedNA[0001.875;0.18000;00.70.17452.075;000.0120.006]	Allium_monanthum	NA	Allium	Amaryllidaceae	Asparagales	Liliopsida	Magnoliophyta	Plantae	Herbaceous perennial	Monocot	Angiosperm	Kawano; Takada; Nakayama; Hiratsuka	Book	1987	None	NA	8	1979	1986	1	1	No	Yes	No	Japan	36.2048	138.253	983	JPN	Asia	TBM	A	Mean	Unmanipulated	W	1979	NA	NA	1986	NA	NA	Indivisible	Yes	NA	Unmanipulated	4	2.081	Allium monanthum
1782	AlliummonanthumBook1987Japan1979MeanUnmanipulatedMatrixClassAuthorcannotbeclarifiedwithbook;Survivalhigherthanonebecausemanytransitionsareasexualreproduction,butnotabletoextractthoseratesoutofthepaper,valuesareexactfrompaper[0000001.881.88;0.180000000;00.70.70.920.841.170.690.73;000.510.821.622.290.531.4;000.110.020.0300.040.06;000.0100.020.0100;0000000.020;000.0100.0300.040]	Allium_monanthum_2	NA	Allium	Amaryllidaceae	Asparagales	Liliopsida	Magnoliophyta	Plantae	Herbaceous perennial	Monocot	Angiosperm	Kawano; Takada; Nakayama; Hiratsuka	Book	1987	None	NA	8	1979	1986	1	1	No	Yes	No	Japan	36.2048	138.253	983	JPN	Asia	TBM	A	Mean	Unmanipulated	W	1979	NA	NA	1986	NA	NA	Indivisible	Yes	MatrixClassAuthor cannot be clarified with book; Survival higher than one because many transitions are asexual reproduction, but not able to extract those rates out of the paper, values are exact from paper	Unmanipulated	8	NA	Allium monanthum
1638	Allium_sativum10.1890/12-1310.1TysonResearchCenter2007NANAIndividualUnmanipulated0.166986301	Allium_sativum	NA	Allium	Amaryllidaceae	Asparagales	Liliopsida	Magnoliophyta	Plantae	Herbaceous perennial	Monocot	Angiosperm	Burns; Pardini; Schutzenhofer; Chung; Seidler; Knight	Ecology	2013	10.1890/12-1310.1	NA	3	2007	2009	1	1	No	Yes	No	Tyson Research Center	38.5	-89.5	187	USA	N America	TGS	A	Individual	Unmanipulated	W	2007	NA	NA	2008	NA	NA	Divided	Yes	NA	Unmanipulated	2	0.166986	Allium sativum
1784	AlliumtricoccumJEcol1993GatineauParkQuebec1984IndividualUnmanipulatedNA[000000015.37215.73325.318000015.552;0.070.5050.032000000000000;00.1550.41300.0280.00600000.1500.01500;000.2860.2780.039000000.30.1030.0150.0390;0000.3920.2460.0870.0390000.250.3080.030.0770;0000.1440.5310.4380.2270000.050.4610.4180.0770;0000.010.0390.3150.469000000.3430.4610;00000.0110.0120000000.0300;00000.0170.0660.09400000…	Allium_tricoccum	Wild leek	Allium	Amaryllidaceae	Asparagales	Liliopsida	Magnoliophyta	Plantae	Herbaceous perennial	Monocot	Angiosperm	Nault; Gagnon	J Ecol	1993	10.2307/2261228	NA	5	1984	1988	1	1	Leaf width	No	No	Gatineau Park Quebec	45.5167	-74.0833	370	CAN	N America	TBM	A	Individual	Unmanipulated	W	1984	NA	NA	1985	NA	NA	Divided	Yes	NA	Seedlings were removed when they emerged, in the field	15	1	Allium tricoccum
1785	AlliumtricoccumJEcol1993GatineauParkQuebec1984MeanUnmanipulatedNA[00000005.294255.6168.0782500005.0605;0.32750.38650.06225000.0007500000.00650000;00.104250.403750.063250.0240.00550.00250000.109750.009750.009750.001750;05e-040.1990.308250.0630.0080.0050000.28250.0760.01350.02450;000.011750.319250.2960.06750.02950000.29850.2890.0430.047250;0000.08750.40150.373750.15450000.067750.42150.402750.093250…	Allium_tricoccum	Wild leek	Allium	Amaryllidaceae	Asparagales	Liliopsida	Magnoliophyta	Plantae	Herbaceous perennial	Monocot	Angiosperm	Nault; Gagnon	J Ecol	1993	10.2307/2261228	NA	5	1984	1988	1	1	Leaf width	No	No	Gatineau Park Quebec	45.5167	-74.0833	370	CAN	N America	TBM	A	Mean	Unmanipulated	W	1984	NA	NA	1988	NA	NA	Divided	Yes	NA	Seedlings were removed when they emerged, in the field	15	0.95975	Allium tricoccum
1786	AlliumtricoccumJEcol1993GatineauParkQuebec1985IndividualUnmanipulatedNA[00000001.750.9781.33300000.818;0.540.2750.087000.00300000.0120000;00.0890.4490.0690.020.0030.010000.0810.0150.00900;00.0020.1450.3840.0740.0090.0050000.2980.0660.00900;000.0290.3430.2840.0620.0470000.3170.290.070.0150;0000.0550.3920.3370.120000.0990.4490.4580.1240;000000.1550.3070000.0060.0150.1920.3580;0000.0140.0340.0880.03…	Allium_tricoccum	Wild leek	Allium	Amaryllidaceae	Asparagales	Liliopsida	Magnoliophyta	Plantae	Herbaceous perennial	Monocot	Angiosperm	Nault; Gagnon	J Ecol	1993	10.2307/2261228	NA	5	1984	1988	1	1	Leaf width	No	No	Gatineau Park Quebec	45.5167	-74.0833	370	CAN	N America	TBM	A	Individual	Unmanipulated	W	1985	NA	NA	1986	NA	NA	Divided	Yes	NA	Seedlings were removed when they emerged, in the field	15	0.921	Allium tricoccum
1787	AlliumtricoccumJEcol1993GatineauParkQuebec1986IndividualUnmanipulatedNA[00000003.0914.8164.42100001.789;0.370.4830.076000000000000;00.0820.4490.0680.0270.00500000.1500.01500;000.1860.3230.0860.0080.0040000.30.1030.0150.0390;0000.2780.3120.0480.0110000.250.3080.030.0770;0000.060.4420.4510.1350000.050.4610.4180.0770;0000.0080.0230.2950.516000000.3430.4610;00000.0130.0310.007000000.0300;00000.0070.0…	Allium_tricoccum	Wild leek	Allium	Amaryllidaceae	Asparagales	Liliopsida	Magnoliophyta	Plantae	Herbaceous perennial	Monocot	Angiosperm	Nault; Gagnon	J Ecol	1993	10.2307/2261228	NA	5	1984	1988	1	1	Leaf width	No	No	Gatineau Park Quebec	45.5167	-74.0833	370	CAN	N America	TBM	A	Individual	Unmanipulated	W	1986	NA	NA	1987	NA	NA	Divided	Yes	NA	Seedlings were removed when they emerged, in the field	15	1	Allium tricoccum
1788	AlliumtricoccumJEcol1993GatineauParkQuebec1987IndividualUnmanipulatedNA[00000000.9640.9371.24100002.083;0.330.2830.05400000000.0140000;00.0910.3040.1160.0210.00800000.0580.02400.0070;000.1790.2480.0530.0150.0110000.2320.0320.0150.020;000.0180.2640.3420.0730.0210000.3770.250.0420.020;0000.0910.2410.2690.1360000.0720.3150.3170.0950;0000.0080.0160.0880.17600000.0480.0950.1820;0000.0740.1020.2420.083…	Allium_tricoccum	Wild leek	Allium	Amaryllidaceae	Asparagales	Liliopsida	Magnoliophyta	Plantae	Herbaceous perennial	Monocot	Angiosperm	Nault; Gagnon	J Ecol	1993	10.2307/2261228	NA	5	1984	1988	1	1	Leaf width	No	No	Gatineau Park Quebec	45.5167	-74.0833	370	CAN	N America	TBM	A	Individual	Unmanipulated	W	1987	NA	NA	1988	NA	NA	Divided	Yes	NA	Seedlings were removed when they emerged, in the field	15	0.934	Allium tricoccum
1640	Allium_vineale10.1890/12-1310.1TysonResearchCenter2007NANAIndividualUnmanipulated0.237842105	Allium_vineale	NA	Allium	Amaryllidaceae	Asparagales	Liliopsida	Magnoliophyta	Plantae	Herbaceous perennial	Monocot	Angiosperm	Burns; Pardini; Schutzenhofer; Chung; Seidler; Knight	Ecology	2013	10.1890/12-1310.1	NA	2	2007	2008	1	1	No	Yes	No	Tyson Research Center	38.5	-89.5	187	USA	N America	TBM	A	Individual	Unmanipulated	W	2007	NA	NA	2008	NA	NA	Divided	Yes	NA	Unmanipulated	3	0.237842	Allium vineale
1642	Alnus_incana_subsp._rugosa10.2307/1939207DivideSwampalderthicket1979NANAIndividualUnmanipulated0.94	Alnus_incana_subsp._rugosa	Speckled alder	Alnus	Betulaceae	Fagales	Magnoliopsida	Magnoliophyta	Plantae	Tree	Eudicot	Angiosperm	Huenneke; Marks	Ecology	1987	10.2307/1939207	NA	4	1979	1982	1	1	DBH	No	No	Divide Swamp alder thicket	42.4576	-75.4512	334	USA	N America	TBM	A	Individual	Unmanipulated	W	1979	NA	NA	1980	NA	NA	Divided	Yes	NA	Unmanipulated	5	0.94	Alnus incana rugosa
1644	Alnus_incana_subsp._rugosa10.2307/1939207DivideSwampalderthicket1979NANAMeanUnmanipulated0.94	Alnus_incana_subsp._rugosa	Speckled alder	Alnus	Betulaceae	Fagales	Magnoliopsida	Magnoliophyta	Plantae	Tree	Eudicot	Angiosperm	Huenneke; Marks	Ecology	1987	10.2307/1939207	NA	4	1979	1982	1	1	DBH	No	No	Divide Swamp alder thicket	42.4576	-75.4512	334	USA	N America	TBM	A	Mean	Unmanipulated	W	1979	NA	NA	1982	NA	NA	Divided	Yes	NA	Unmanipulated	5	0.94	Alnus incana rugosa
1646	Alnus_incana_subsp._rugosa10.2307/1939207DivideSwampalderthicket1980NANAIndividualUnmanipulated1	Alnus_incana_subsp._rugosa	Speckled alder	Alnus	Betulaceae	Fagales	Magnoliopsida	Magnoliophyta	Plantae	Tree	Eudicot	Angiosperm	Huenneke; Marks	Ecology	1987	10.2307/1939207	NA	4	1979	1982	1	1	DBH	No	No	Divide Swamp alder thicket	42.4576	-75.4512	334	USA	N America	TBM	A	Individual	Unmanipulated	W	1980	NA	NA	1981	NA	NA	Divided	Yes	NA	Unmanipulated	5	1	Alnus incana rugosa
1648	Alnus_incana_subsp._rugosa10.2307/1939207DivideSwampalderthicket1981NANAIndividualUnmanipulated1	Alnus_incana_subsp._rugosa	Speckled alder	Alnus	Betulaceae	Fagales	Magnoliopsida	Magnoliophyta	Plantae	Tree	Eudicot	Angiosperm	Huenneke; Marks	Ecology	1987	10.2307/1939207	NA	4	1979	1982	1	1	DBH	No	No	Divide Swamp alder thicket	42.4576	-75.4512	334	USA	N America	TBM	A	Individual	Unmanipulated	W	1981	NA	NA	1982	NA	NA	Divided	Yes	NA	Unmanipulated	5	1	Alnus incana rugosa
1652	Alnus_incana_subsp._rugosa10.2307/1939207OldFieldalderthicket1979NANAIndividualUnmanipulated1	Alnus_incana_subsp._rugosa	Speckled alder	Alnus	Betulaceae	Fagales	Magnoliopsida	Magnoliophyta	Plantae	Tree	Eudicot	Angiosperm	Huenneke; Marks	Ecology	1987	10.2307/1939207	NA	4	1979	1982	1	1	DBH	No	No	Old Field alder thicket	42.4576	-75.4512	334	USA	N America	TBM	A	Individual	Unmanipulated	W	1979	NA	NA	1980	NA	NA	Divided	Yes	NA	Unmanipulated	5	1	Alnus incana rugosa
1654	Alnus_incana_subsp._rugosa10.2307/1939207OldFieldalderthicket1979NANAMeanUnmanipulated1	Alnus_incana_subsp._rugosa	Speckled alder	Alnus	Betulaceae	Fagales	Magnoliopsida	Magnoliophyta	Plantae	Tree	Eudicot	Angiosperm	Huenneke; Marks	Ecology	1987	10.2307/1939207	NA	4	1979	1982	1	1	DBH	No	No	Old Field alder thicket	42.4576	-75.4512	334	USA	N America	TBM	A	Mean	Unmanipulated	W	1979	NA	NA	1982	NA	NA	Divided	Yes	NA	Unmanipulated	5	1	Alnus incana rugosa
1656	Alnus_incana_subsp._rugosa10.2307/1939207OldFieldalderthicket1980NANAIndividualUnmanipulated1	Alnus_incana_subsp._rugosa	Speckled alder	Alnus	Betulaceae	Fagales	Magnoliopsida	Magnoliophyta	Plantae	Tree	Eudicot	Angiosperm	Huenneke; Marks	Ecology	1987	10.2307/1939207	NA	4	1979	1982	1	1	DBH	No	No	Old Field alder thicket	42.4576	-75.4512	334	USA	N America	TBM	A	Individual	Unmanipulated	W	1980	NA	NA	1981	NA	NA	Divided	Yes	NA	Unmanipulated	5	1	Alnus incana rugosa
1657	Alnus_incana_subsp._rugosa10.2307/1939207OldFieldalderthicket1981NANAIndividualUnmanipulated1	Alnus_incana_subsp._rugosa	Speckled alder	Alnus	Betulaceae	Fagales	Magnoliopsida	Magnoliophyta	Plantae	Tree	Eudicot	Angiosperm	Huenneke; Marks	Ecology	1987	10.2307/1939207	NA	4	1979	1982	1	1	DBH	No	No	Old Field alder thicket	42.4576	-75.4512	334	USA	N America	TBM	A	Individual	Unmanipulated	W	1981	NA	NA	1982	NA	NA	Divided	Yes	NA	Unmanipulated	5	1	Alnus incana rugosa
1650	Alnus_incana_subsp._rugosa10.2307/1939207OldFieldalderthicket;DivideSwampalderthicket1979NANAMeanUnmanipulated0.969	Alnus_incana_subsp._rugosa	Speckled alder	Alnus	Betulaceae	Fagales	Magnoliopsida	Magnoliophyta	Plantae	Tree	Eudicot	Angiosperm	Huenneke; Marks	Ecology	1987	10.2307/1939207	NA	4	1979	1982	1	1	DBH	No	No	Old Field alder thicket; Divide Swamp alder thicket	42.4576	-75.4512	334	USA	N America	TBM	A	Mean	Unmanipulated	W	1979	NA	NA	1982	NA	NA	Divided	Yes	NA	Unmanipulated	5	0.969	Alnus incana rugosa
1797	AlyxiastellataEnvironCons2014RestorationpopulationClosedcanopy2007MeanRestorationpopulationClosedcanopyMeanofevery6months[0.018900.25230.3733;0.67920.69860.00850;00.08220.760.0425;000.07280.888]	Alyxia_stellata	NA	Alyxia	Apocynaceae	Gentianales	Magnoliopsida	Magnoliophyta	Plantae	Liana	Eudicot	Angiosperm	Wong; Ticktin	Environ Cons	2014	10.1017/S0376892914000204	NA	5	2007	2011	2	12	Plant height; plant diameter; stem diameter	Yes	No	Restoration population Closed canopy	22.2033	-158.391	9	USA	Oceania	TBM; TSC	A	Mean	Restoration population Closed canopy	CW restored to W	2007	NA	NA	2011	NA	NA	Divided	Yes	Mean of every 6 months	Canopy conditions (available lights)	4	0.9305	Alyxia stellata
1799	AlyxiastellataEnvironCons2014RestorationpopulationOpencanopy2007MeanRestorationpopulationOpencanopyMeanofevery6months[000.25230.3733;0.27590.52940.00850;00.13240.64130.0425;000.07280.888]	Alyxia_stellata	NA	Alyxia	Apocynaceae	Gentianales	Magnoliopsida	Magnoliophyta	Plantae	Liana	Eudicot	Angiosperm	Wong; Ticktin	Environ Cons	2014	10.1017/S0376892914000204	NA	5	2007	2011	2	12	Plant height; plant diameter; stem diameter	Yes	No	Restoration population Open canopy	22.2033	-158.391	9	USA	Oceania	TBM; TSC	A	Mean	Restoration population Open canopy	CW restored to W	2007	NA	NA	2011	NA	NA	Divided	Yes	Mean of every 6 months	Canopy conditions (available lights)	4	0.9305	Alyxia stellata
12324	Alyxia_stellata10.1017/S0376892914000204Wong;TicktinWildpopulationKoke'sStatePark2009NANAMeanUnmanipulatedMeanofevery6months0.9838[0.209500.129550.21605;0.352350.78080.017250;00.069250.950450.01665;000.01610.93145]	Alyxia_stellata	NA	Alyxia	Apocynaceae	Gentianales	Magnoliopsida	Magnoliophyta	Plantae	Liana	Eudicot	Angiosperm	Wong; Ticktin	Environ Cons	2014	10.1017/S0376892914000204	NA	5	2007	2011	2	12	Plant height; plant diameter; stem diameter	Yes	No	Wild population Koke's State Park	22.1303	-158.391	10	USA	Oceania	TBM; TSC	A	Mean	Unmanipulated	W	2009	NA	NA	2011	NA	NA	Divided	Yes	Mean of every 6 months	Canopy conditions (available lights)	4	0.9838	Alyxia stellata
12325	Alyxia_stellata10.1017/S0376892914000204Wong;TicktinWildpopulationKoke'sStateParkYear12009NANAIndividualUnmanipulatedMeanofevery6months1[0.1333000.1;0.13330.70970.03450;00.06450.96550.0333;0000.9]	Alyxia_stellata	NA	Alyxia	Apocynaceae	Gentianales	Magnoliopsida	Magnoliophyta	Plantae	Liana	Eudicot	Angiosperm	Wong; Ticktin	Environ Cons	2014	10.1017/S0376892914000204	NA	5	2007	2011	2	12	Plant height; plant diameter; stem diameter	Yes	No	Wild population Koke's State Park Year 1	22.1303	-158.391	10	USA	Oceania	TBM; TSC	A	Individual	Unmanipulated	W	2009	NA	NA	2010	NA	NA	Divided	Yes	Mean of every 6 months	Canopy conditions (available lights)	4	1	Alyxia stellata
12326	Alyxia_stellata10.1017/S0376892914000204Wong;TicktinWildpopulationKoke'sStateParkYear22010NANAIndividualUnmanipulatedMeanofevery6months0.9676[0.285700.25910.3321;0.57140.851900;00.0740.93540;000.03220.9629]	Alyxia_stellata	NA	Alyxia	Apocynaceae	Gentianales	Magnoliopsida	Magnoliophyta	Plantae	Liana	Eudicot	Angiosperm	Wong; Ticktin	Environ Cons	2014	10.1017/S0376892914000204	NA	5	2007	2011	2	12	Plant height; plant diameter; stem diameter	Yes	No	Wild population Koke's State Park Year 2	22.1303	-158.391	10	USA	Oceania	TBM; TSC	A	Individual	Unmanipulated	W	2010	NA	NA	2011	NA	NA	Divided	Yes	Mean of every 6 months	Canopy conditions (available lights)	4	0.9676	Alyxia stellata
1805	AlyxiastellataEnvironCons2014WildpopulationLimahuli2009MeanUnmanipulatedMeanofevery6months[0.450.050.37550.53045;0.266650.6427500;00.11520.698550.0685;000.12990.8444]	Alyxia_stellata	NA	Alyxia	Apocynaceae	Gentianales	Magnoliopsida	Magnoliophyta	Plantae	Liana	Eudicot	Angiosperm	Wong; Ticktin	Environ Cons	2014	10.1017/S0376892914000204	NA	5	2007	2011	2	12	Plant height; plant diameter; stem diameter	Yes	No	Wild population Limahuli	22.2033	-158.391	9	USA	Oceania	TBM; TSC	A	Mean	Unmanipulated	W	2009	NA	NA	2011	NA	NA	Divided	Yes	Mean of every 6 months	Canopy conditions (available lights)	4	0.9129	Alyxia stellata
1808	AlyxiastellataEnvironCons2014WildpopulationYear1Limahuli2009IndividualUnmanipulatedMeanofevery6months[0.56670.10.11170.1993;0.13330.633300;00.10.750.1;000.08330.8]	Alyxia_stellata	NA	Alyxia	Apocynaceae	Gentianales	Magnoliopsida	Magnoliophyta	Plantae	Liana	Eudicot	Angiosperm	Wong; Ticktin	Environ Cons	2014	10.1017/S0376892914000204	NA	5	2007	2011	2	12	Plant height; plant diameter; stem diameter	Yes	No	Wild population Year 1 Limahuli	22.2033	-158.391	9	USA	Oceania	TBM; TSC	A	Individual	Unmanipulated	W	2009	NA	NA	2010	NA	NA	Divided	Yes	Mean of every 6 months	Canopy conditions (available lights)	4	0.9	Alyxia stellata
1811	AlyxiastellataEnvironCons2014WildpopulationYear2Limahuli2010IndividualUnmanipulatedMeanofevery6months[0.333300.63930.8616;0.40.652200;00.13040.64710.037;000.17650.8888]	Alyxia_stellata	NA	Alyxia	Apocynaceae	Gentianales	Magnoliopsida	Magnoliophyta	Plantae	Liana	Eudicot	Angiosperm	Wong; Ticktin	Environ Cons	2014	10.1017/S0376892914000204	NA	5	2007	2011	2	12	Plant height; plant diameter; stem diameter	Yes	No	Wild population Year 2 Limahuli	22.2033	-158.391	9	USA	Oceania	TBM; TSC	A	Individual	Unmanipulated	W	2010	NA	NA	2011	NA	NA	Divided	Yes	Mean of every 6 months	Canopy conditions (available lights)	4	0.9258	Alyxia stellata
1664	Ambrosia_deltoidea10.2307/1937693TumamocHill1906NANAMeanUnmanipulated0.83115	Ambrosia_deltoidea	NA	Ambrosia	Compositae	Asterales	Magnoliopsida	Magnoliophyta	Plantae	Shrub	Eudicot	Angiosperm	Goldberg; Turner	Ecology	1986	10.2307/1937693	NA	73	1906	1978	0.1	1	Canopy volume	No	No	Tumamoc Hill	32.2167	-111	703	USA	N America	DES	A	Mean	Unmanipulated	W	1906	NA	NA	1978	NA	NA	Divided	Yes	NA	Unmanipulated	6	0.83115	Ambrosia deltoidea
12559	Ambrosia_dumosa10.1890/0012-9615(2001)071[0491:TEONOT]2.0.CO;4Miriti;Wright;HoweJoshuaTreeNationalPark1984NANAIndividualUnmanipulatedNA0.9595[0.22960.33120.31030.2350.42790.8111;0.02110.0390.08540.00510.00280;0.00790.06490.41870.15130.00560.0051;0.001300.02630.65130.23810.0152;000.00160.12820.57140.2278;000.00160.00260.14010.7114]	Ambrosia_dumosa	White bursage	Ambrosia	Compositae	Asterales	Magnoliopsida	Magnoliophyta	Plantae	Shrub	Eudicot	Angiosperm	Miriti; Wright; Howe	Ecol Monog	2001	10.1890/0012-9615(2001)071[0491:TEONOT]2.0.CO;4	NA	11	1984	1994	1	1	Canopy volume	No	No	Joshua Tree National Park	34.1167	-115.967	2100	USA	N America	DES	A	Individual	Unmanipulated	W	1984	NA	NA	1989	NA	NA	Divided	Yes	NA	Competition/Facilitation	6	0.9595	Ambrosia dumosa
12560	Ambrosia_dumosa10.1890/0012-9615(2001)071[0491:TEONOT]2.0.CO;5Miriti;Wright;HoweJoshuaTreeNationalPark1984NANAIndividualUnmanipulatedNA0.9202[0.10180.02560.01720.0080.01660.0272;0.03830.03420.01470.004900;0.18880.52990.48040.03920.01860.0085;0.00440.0940.32350.61520.22070.057;000.01230.1740.48940.2792;000.00250.01720.15430.5755]	Ambrosia_dumosa	White bursage	Ambrosia	Compositae	Asterales	Magnoliopsida	Magnoliophyta	Plantae	Shrub	Eudicot	Angiosperm	Miriti; Wright; Howe	Ecol Monog	2001	10.1890/0012-9615(2001)071[0491:TEONOT]2.0.CO;5	NA	11	1984	1994	1	1	Canopy volume	No	No	Joshua Tree National Park	34.1167	-115.967	2100	USA	N America	DES	A	Individual	Unmanipulated	W	1984	NA	NA	1989	NA	NA	Divided	Yes	NA	Competition/Facilitation	6	0.9202	Ambrosia dumosa
12562	Ambrosia_dumosa10.1890/0012-9615(2001)071[0491:TEONOT]2.0.CO;7Miriti;Wright;HoweJoshuaTreeNationalPark1984NANAIndividualUnmanipulatedNA0.8045[0.33670.32390.30710.32090.64011.2134;0.02720.08450.0682000;0.02890.18310.4199000;000.04720.53930.22410.0263;000.00260.18540.4540.307;0000.03370.12640.4035]	Ambrosia_dumosa	White bursage	Ambrosia	Compositae	Asterales	Magnoliopsida	Magnoliophyta	Plantae	Shrub	Eudicot	Angiosperm	Miriti; Wright; Howe	Ecol Monog	2001	10.1890/0012-9615(2001)071[0491:TEONOT]2.0.CO;7	NA	11	1984	1994	1	1	Canopy volume	No	No	Joshua Tree National Park	34.1167	-115.967	2100	USA	N America	DES	A	Individual	Unmanipulated	W	1984	NA	NA	1989	NA	NA	Divided	Yes	NA	Competition/Facilitation	6	0.8045	Ambrosia dumosa
12563	Ambrosia_dumosa10.1890/0012-9615(2001)071[0491:TEONOT]2.0.CO;8Miriti;Wright;HoweJoshuaTreeNationalPark1984NANAIndividualUnmanipulatedNA0.7777[0.0880.0550.00740.00880.01830.0299;0.04450.00920.0148000;0.19820.46790.4444000;0.00810.0550.29260.42420.16050.0482;000.02220.13330.32720.1807;0.00100.00370.03030.16050.2892]	Ambrosia_dumosa	White bursage	Ambrosia	Compositae	Asterales	Magnoliopsida	Magnoliophyta	Plantae	Shrub	Eudicot	Angiosperm	Miriti; Wright; Howe	Ecol Monog	2001	10.1890/0012-9615(2001)071[0491:TEONOT]2.0.CO;8	NA	11	1984	1994	1	1	Canopy volume	No	No	Joshua Tree National Park	34.1167	-115.967	2100	USA	N America	DES	A	Individual	Unmanipulated	W	1984	NA	NA	1989	NA	NA	Divided	Yes	NA	Competition/Facilitation	6	0.7777	Ambrosia dumosa
12565	Ambrosia_dumosa10.1890/0012-9615(2001)071[0491:TEONOT]2.0.CO;10Miriti;Wright;HoweJoshuaTreeNationalPark1984NANAIndividualUnmanipulatedNA0.5336[0.22960.33120.31030.32090.64011.2134;0.02110.0390.0854000;0.00790.06490.4187000;0.001300.02630.02050.00280;000.00160.00770.01120.0127;000.001600.00560.0177]	Ambrosia_dumosa	White bursage	Ambrosia	Compositae	Asterales	Magnoliopsida	Magnoliophyta	Plantae	Shrub	Eudicot	Angiosperm	Miriti; Wright; Howe	Ecol Monog	2001	10.1890/0012-9615(2001)071[0491:TEONOT]2.0.CO;10	NA	11	1984	1994	1	1	Canopy volume	No	No	Joshua Tree National Park	34.1167	-115.967	2100	USA	N America	DES	A	Individual	Unmanipulated	W	1984	NA	NA	1989	NA	NA	Divided	Yes	NA	Competition/Facilitation	6	0.5336	Ambrosia dumosa
12566	Ambrosia_dumosa10.1890/0012-9615(2001)071[0491:TEONOT]2.0.CO;11Miriti;Wright;HoweJoshuaTreeNationalPark1984NANAIndividualUnmanipulatedNA0.8334[0.10180.02560.01720.00880.01830.0299;0.03830.03420.0147000;0.18880.52990.4804000;0.00440.0940.32350.01230.01330;000.01230.03920.04260.0171;000.00250.00250.00270.0114]	Ambrosia_dumosa	White bursage	Ambrosia	Compositae	Asterales	Magnoliopsida	Magnoliophyta	Plantae	Shrub	Eudicot	Angiosperm	Miriti; Wright; Howe	Ecol Monog	2001	10.1890/0012-9615(2001)071[0491:TEONOT]2.0.CO;11	NA	11	1984	1994	1	1	Canopy volume	No	No	Joshua Tree National Park	34.1167	-115.967	2100	USA	N America	DES	A	Individual	Unmanipulated	W	1984	NA	NA	1989	NA	NA	Divided	Yes	NA	Competition/Facilitation	6	0.8334	Ambrosia dumosa
12568	Ambrosia_dumosa10.1890/0012-9615(2001)071[0491:TEONOT]2.0.CO;13Miriti;Wright;HoweJoshuaTreeNationalPark1984NANAIndividualUnmanipulatedNA0.5379[0.33670.32390.30710.21450.42790.8111;0.02720.08450.06820.011200;0.02890.18310.41990.07870.0230;000.04720.12360.05170.0175;000.00260.01690.10920.0614;00000.00570.1404]	Ambrosia_dumosa	White bursage	Ambrosia	Compositae	Asterales	Magnoliopsida	Magnoliophyta	Plantae	Shrub	Eudicot	Angiosperm	Miriti; Wright; Howe	Ecol Monog	2001	10.1890/0012-9615(2001)071[0491:TEONOT]2.0.CO;13	NA	11	1984	1994	1	1	Canopy volume	No	No	Joshua Tree National Park	34.1167	-115.967	2100	USA	N America	DES	A	Individual	Unmanipulated	W	1984	NA	NA	1989	NA	NA	Divided	Yes	NA	Competition/Facilitation	6	0.5379	Ambrosia dumosa
12557	Ambrosia_dumosa10.1890/0012-9615(2001)071[0491:TEONOT]2.0.CO;2Miriti;Wright;HoweJoshuaTreeNationalPark1984NANAMeanUnmanipulatedNA0.67065[0.1890250.1839250.16050.1299750.2757250.5204;0.0327750.0417250.0457750.002650.0011250;0.105950.311450.440850.03971250.00898750.0047125;0.003450.037250.17240.31648750.11930.02655;000.0096750.09543750.274550.1477875;0.0002500.001950.01230.07981250.2942375]	Ambrosia_dumosa	White bursage	Ambrosia	Compositae	Asterales	Magnoliopsida	Magnoliophyta	Plantae	Shrub	Eudicot	Angiosperm	Miriti; Wright; Howe	Ecol Monog	2001	10.1890/0012-9615(2001)071[0491:TEONOT]2.0.CO;2	NA	11	1984	1994	1	1	Canopy volume	No	No	Joshua Tree National Park	34.1167	-115.967	2100	USA	N America	DES	A	Mean	Unmanipulated	W	1984	NA	NA	1989	NA	NA	Divided	Yes	NA	Competition/Facilitation	6	0.67065	Ambrosia dumosa
12558	Ambrosia_dumosa10.1890/0012-9615(2001)071[0491:TEONOT]2.0.CO;3Miriti;Wright;HoweJoshuaTreeNationalPark1984NANAMeanUnmanipulatedNA0.93985[0.16570.17840.163750.2350.222250.41915;0.02970.03660.050050.0050.00140;0.098350.29740.449550.095250.01210.0068;0.002850.0470.17490.633250.22940.0361;000.006950.15110.53040.2535;000.002050.00990.14720.64345]	Ambrosia_dumosa	White bursage	Ambrosia	Compositae	Asterales	Magnoliopsida	Magnoliophyta	Plantae	Shrub	Eudicot	Angiosperm	Miriti; Wright; Howe	Ecol Monog	2001	10.1890/0012-9615(2001)071[0491:TEONOT]2.0.CO;3	NA	11	1984	1994	1	1	Canopy volume	No	No	Joshua Tree National Park	34.1167	-115.967	2100	USA	N America	DES	A	Mean	Unmanipulated	W	1984	NA	NA	1989	NA	NA	Divided	Yes	NA	Competition/Facilitation	6	0.93985	Ambrosia dumosa
12561	Ambrosia_dumosa10.1890/0012-9615(2001)071[0491:TEONOT]2.0.CO;6Miriti;Wright;HoweJoshuaTreeNationalPark1984NANAMeanUnmanipulatedNA0.72635[0.212350.189450.157250.164850.32920.62165;0.035850.046850.0415000;0.113550.32550.43215000;0.004050.02750.16990.481750.19230.03725;000.01240.159350.39060.24385;5e-0400.001850.0320.143450.34635]	Ambrosia_dumosa	White bursage	Ambrosia	Compositae	Asterales	Magnoliopsida	Magnoliophyta	Plantae	Shrub	Eudicot	Angiosperm	Miriti; Wright; Howe	Ecol Monog	2001	10.1890/0012-9615(2001)071[0491:TEONOT]2.0.CO;6	NA	11	1984	1994	1	1	Canopy volume	No	No	Joshua Tree National Park	34.1167	-115.967	2100	USA	N America	DES	A	Mean	Unmanipulated	W	1984	NA	NA	1989	NA	NA	Divided	Yes	NA	Competition/Facilitation	6	0.72635	Ambrosia dumosa
12564	Ambrosia_dumosa10.1890/0012-9615(2001)071[0491:TEONOT]2.0.CO;9Miriti;Wright;HoweJoshuaTreeNationalPark1984NANAMeanUnmanipulatedNA0.6835[0.16570.17840.163750.00880.32920.62165;0.02970.03660.05005000;0.098350.29740.44955000;0.002850.0470.17490.01640.008050;000.006950.023450.02690.0149;000.002050.001250.004150.01455]	Ambrosia_dumosa	White bursage	Ambrosia	Compositae	Asterales	Magnoliopsida	Magnoliophyta	Plantae	Shrub	Eudicot	Angiosperm	Miriti; Wright; Howe	Ecol Monog	2001	10.1890/0012-9615(2001)071[0491:TEONOT]2.0.CO;9	NA	11	1984	1994	1	1	Canopy volume	No	No	Joshua Tree National Park	34.1167	-115.967	2100	USA	N America	DES	A	Mean	Unmanipulated	W	1984	NA	NA	1989	NA	NA	Divided	Yes	NA	Competition/Facilitation	6	0.6835	Ambrosia dumosa
12567	Ambrosia_dumosa10.1890/0012-9615(2001)071[0491:TEONOT]2.0.CO;12Miriti;Wright;HoweJoshuaTreeNationalPark1984NANAMeanUnmanipulatedNA0.6578[0.212350.189450.157250.111250.222250.41915;0.035850.046850.04150.00560.00310;0.113550.32550.432150.06360.023850.01205;0.004050.02750.16990.134550.047450.03285;000.01240.047850.15030.0789;5e-0400.001850.006050.024450.1726]	Ambrosia_dumosa	White bursage	Ambrosia	Compositae	Asterales	Magnoliopsida	Magnoliophyta	Plantae	Shrub	Eudicot	Angiosperm	Miriti; Wright; Howe	Ecol Monog	2001	10.1890/0012-9615(2001)071[0491:TEONOT]2.0.CO;12	NA	11	1984	1994	1	1	Canopy volume	No	No	Joshua Tree National Park	34.1167	-115.967	2100	USA	N America	DES	A	Mean	Unmanipulated	W	1984	NA	NA	1989	NA	NA	Divided	Yes	NA	Competition/Facilitation	6	0.6578	Ambrosia dumosa
12569	Ambrosia_dumosa10.1890/0012-9615(2001)071[0491:TEONOT]2.0.CO;14Miriti;Wright;HoweNeighborpresentattimetbutabsentatt+11984NANAIndividualUnmanipulatedNA0.7777[0.0880.0550.00740.0080.01660.0272;0.04450.00920.014800.00620;0.19820.46790.44440.04850.02470.0241;0.00810.0550.29260.14550.04320.0482;000.02220.07880.19140.0964;0.00100.00370.01210.04320.2048]	Ambrosia_dumosa	White bursage	Ambrosia	Compositae	Asterales	Magnoliopsida	Magnoliophyta	Plantae	Shrub	Eudicot	Angiosperm	Miriti; Wright; Howe	Ecol Monog	2001	10.1890/0012-9615(2001)071[0491:TEONOT]2.0.CO;14	NA	11	1984	1994	1	1	Canopy volume	No	No	Neighbor present at time t but absent at t+1	34.1167	-115.967	2100	USA	N America	DES	A	Individual	Unmanipulated	W	1984	NA	NA	1989	NA	NA	Divided	Yes	NA	Competition/Facilitation	6	0.7777	Ambrosia dumosa
1824	AnarrhinumfruticosumBook2009CrevillenteI2001IndividualUnmanipulatedTheGPScoordinateswereapproximatedtotheclosestgeographiclocationdescribedinthereference.Mostofthepopulationsinthisstudyareunderhighriskoflocalextinction,andthustheexactGPScoordinateswerenotpublic.Forfurtherinformationpleasecontacttheauthorsofthebook.[00.0530.177;00.8830;00.051]	Anarrhinum_fruticosum	NA	Anarrhinum	Plantaginaceae	Malpighiales	Magnoliopsida	Magnoliophyta	Plantae	Herbaceous perennial	Eudicot	Angiosperm	Iriondo; Albert; Giminez; Lozano; Escudero	Book	2009	978-84-8014-746-0	NA	6	2001	2006	1	1	Plant diameter	Yes	No	Crevillente I	38.2333	0.8	130	ESP	Europe	MED	A	Individual	Unmanipulated	W	2001	NA	NA	2002	NA	NA	Divided	Yes	The GPS coordinates were approximated to the closest geographic location described in the reference. Most of the populations in this study are under high risk of local extinction, and thus the exact GPS coordinates were not public. For further information please contact the authors of the book.	Unmanipulated	3	1	Anarrhinum fruticosum
1825	AnarrhinumfruticosumBook2009CrevillenteI2001MeanUnmanipulatedTheGPScoordinateswereapproximatedtotheclosestgeographiclocationdescribedinthereference.Mostofthepopulationsinthisstudyareunderhighriskoflocalextinction,andthustheexactGPScoordinateswerenotpublic.Forfurtherinformationpleasecontacttheauthorsofthebook.[00.18161.1626;0.51440.71740.1232;00.12160.7518]	Anarrhinum_fruticosum	NA	Anarrhinum	Plantaginaceae	Malpighiales	Magnoliopsida	Magnoliophyta	Plantae	Herbaceous perennial	Eudicot	Angiosperm	Iriondo; Albert; Giminez; Lozano; Escudero	Book	2009	978-84-8014-746-0	NA	6	2001	2006	1	1	Plant diameter	Yes	No	Crevillente I	38.2333	0.8	130	ESP	Europe	MED	A	Mean	Unmanipulated	W	2001	NA	NA	2006	NA	NA	Divided	Yes	The GPS coordinates were approximated to the closest geographic location described in the reference. Most of the populations in this study are under high risk of local extinction, and thus the exact GPS coordinates were not public. For further information please contact the authors of the book.	Unmanipulated	3	0.875	Anarrhinum fruticosum
1826	AnarrhinumfruticosumBook2009CrevillenteI2002IndividualUnmanipulatedTheGPScoordinateswereapproximatedtotheclosestgeographiclocationdescribedinthereference.Mostofthepopulationsinthisstudyareunderhighriskoflocalextinction,andthustheexactGPScoordinateswerenotpublic.Forfurtherinformationpleasecontacttheauthorsofthebook.[00.3991.524;0.6670.4910.056;00.2450.611]	Anarrhinum_fruticosum	NA	Anarrhinum	Plantaginaceae	Malpighiales	Magnoliopsida	Magnoliophyta	Plantae	Herbaceous perennial	Eudicot	Angiosperm	Iriondo; Albert; Giminez; Lozano; Escudero	Book	2009	978-84-8014-746-0	NA	6	2001	2006	1	1	Plant diameter	Yes	No	Crevillente I	38.2333	0.8	130	ESP	Europe	MED	A	Individual	Unmanipulated	W	2002	NA	NA	2003	NA	NA	Divided	Yes	The GPS coordinates were approximated to the closest geographic location described in the reference. Most of the populations in this study are under high risk of local extinction, and thus the exact GPS coordinates were not public. For further information please contact the authors of the book.	Unmanipulated	3	0.736	Anarrhinum fruticosum
1827	AnarrhinumfruticosumBook2009CrevillenteI2003IndividualUnmanipulatedTheGPScoordinateswereapproximatedtotheclosestgeographiclocationdescribedinthereference.Mostofthepopulationsinthisstudyareunderhighriskoflocalextinction,andthustheexactGPScoordinateswerenotpublic.Forfurtherinformationpleasecontacttheauthorsofthebook.[00.2581.618;0.2890.6760.171;00.2350.8]	Anarrhinum_fruticosum	NA	Anarrhinum	Plantaginaceae	Malpighiales	Magnoliopsida	Magnoliophyta	Plantae	Herbaceous perennial	Eudicot	Angiosperm	Iriondo; Albert; Giminez; Lozano; Escudero	Book	2009	978-84-8014-746-0	NA	6	2001	2006	1	1	Plant diameter	Yes	No	Crevillente I	38.2333	0.8	130	ESP	Europe	MED	A	Individual	Unmanipulated	W	2003	NA	NA	2004	NA	NA	Divided	Yes	The GPS coordinates were approximated to the closest geographic location described in the reference. Most of the populations in this study are under high risk of local extinction, and thus the exact GPS coordinates were not public. For further information please contact the authors of the book.	Unmanipulated	3	0.971	Anarrhinum fruticosum
1828	AnarrhinumfruticosumBook2009CrevillenteI2004IndividualUnmanipulatedTheGPScoordinateswereapproximatedtotheclosestgeographiclocationdescribedinthereference.Mostofthepopulationsinthisstudyareunderhighriskoflocalextinction,andthustheexactGPScoordinateswerenotpublic.Forfurtherinformationpleasecontacttheauthorsofthebook.[00.121.071;0.8730.7450.222;00.0780.556]	Anarrhinum_fruticosum	NA	Anarrhinum	Plantaginaceae	Malpighiales	Magnoliopsida	Magnoliophyta	Plantae	Herbaceous perennial	Eudicot	Angiosperm	Iriondo; Albert; Giminez; Lozano; Escudero	Book	2009	978-84-8014-746-0	NA	6	2001	2006	1	1	Plant diameter	Yes	No	Crevillente I	38.2333	0.8	130	ESP	Europe	MED	A	Individual	Unmanipulated	W	2004	NA	NA	2005	NA	NA	Divided	Yes	The GPS coordinates were approximated to the closest geographic location described in the reference. Most of the populations in this study are under high risk of local extinction, and thus the exact GPS coordinates were not public. For further information please contact the authors of the book.	Unmanipulated	3	0.873	Anarrhinum fruticosum
1829	AnarrhinumfruticosumBook2009CrevillenteI2005IndividualUnmanipulatedTheGPScoordinateswereapproximatedtotheclosestgeographiclocationdescribedinthereference.Mostofthepopulationsinthisstudyareunderhighriskoflocalextinction,andthustheexactGPScoordinateswerenotpublic.Forfurtherinformationpleasecontacttheauthorsofthebook.[00.0781.423;0.7430.7920.167;000.792]	Anarrhinum_fruticosum	NA	Anarrhinum	Plantaginaceae	Malpighiales	Magnoliopsida	Magnoliophyta	Plantae	Herbaceous perennial	Eudicot	Angiosperm	Iriondo; Albert; Giminez; Lozano; Escudero	Book	2009	978-84-8014-746-0	NA	6	2001	2006	1	1	Plant diameter	Yes	No	Crevillente I	38.2333	0.8	130	ESP	Europe	MED	A	Individual	Unmanipulated	W	2005	NA	NA	2006	NA	NA	Divided	Yes	The GPS coordinates were approximated to the closest geographic location described in the reference. Most of the populations in this study are under high risk of local extinction, and thus the exact GPS coordinates were not public. For further information please contact the authors of the book.	Unmanipulated	3	0.959	Anarrhinum fruticosum
6451	SchizachyriumbrevifoliumActaOeco1994Control1989MeanUnmanipulatedFire[000001.27;0.8700000;00.860000;000.86000;0000.9300;00000.870]	Andropogon_brevifolius	NA	Schizachyrium	Poaceae	Poales	Liliopsida	Magnoliophyta	Plantae	Annual	Monocot	Angiosperm	Canales; Trevisan; Silva; Caswell	Acta Oeco	1994	None	NA	2	1989	1990	2	2	No	Yes	Yes	Control	9.41667	-67.75	107	VEN	S America	TGV	A	Mean	Unmanipulated	W	1989	NA	7	1989	NA	12	Divided	Yes	Fire	Burn	6	0.93	Schizachyrium brevifolium
7102	Andropogon_brevifoliusNoneCanales;Trevisan;Silva;CaswellFireexclusion1989NA7MeanBurnedProtectedfromfire0.98[000003.33;0.9800000;00.970000;000.98000;0000.9600;00000.950]	Andropogon_brevifolius	NA	Schizachyrium	Poaceae	Poales	Liliopsida	Magnoliophyta	Plantae	Annual	Monocot	Angiosperm	Canales; Trevisan; Silva; Caswell	Acta Oeco	1994	None	NA	2	1989	1990	2	2	No	Yes	Yes	Fire exclusion	9.41667	-67.75	107	VEN	S America	TGV	A	Mean	Burned	W	1989	NA	7	1989	NA	12	Divided	Yes	Protected from fire	Burn	6	0.98	Schizachyrium brevifolium
6452	SchizachyriumsanguineumJEcol1991FarmPalmaSola1979MeanAnnualburningNA[0.081.632.424.4;0.210.640.350.16;00.190.430.24;00.030.230.48]	Andropogon_semiberbis	NA	Schizachyrium	Poaceae	Poales	Liliopsida	Magnoliophyta	Plantae	Herbaceous perennial	Monocot	Angiosperm	Silva; Raventos; Caswell	J Ecol	1991	10.2307/2260717	NA	7	1979	1985	1	2	Number of tillers	No	No	Farm Palma Sola	8.63333	-69.8	180	VEN	S America	TGV	A	Mean	Annual burning	W	1979	NA	NA	1985	NA	NA	Divided	Yes	NA	Burn	4	1.01	Schizachyrium sanguineum
6453	SchizachyriumsanguineumJEcol1991FarmPalmaSola1979MeanFireprotected1yearNA[00.7060.3913.59;0.0180.1580.1360.093;00.080.070.21;000.010.07]	Andropogon_semiberbis	NA	Schizachyrium	Poaceae	Poales	Liliopsida	Magnoliophyta	Plantae	Herbaceous perennial	Monocot	Angiosperm	Silva; Raventos; Caswell	J Ecol	1991	10.2307/2260717	NA	7	1979	1985	1	2	Number of tillers	No	No	Farm Palma Sola	8.63333	-69.8	180	VEN	S America	TGV	A	Mean	Fire protected 1 year	W	1979	NA	NA	1985	NA	NA	Divided	Yes	NA	Burn	4	0.373	Schizachyrium sanguineum
7106	Androsace_elongata10.1111/j.1654-1103.2007.tb02519.xDostalType1:_40%barsoil2000NANAIndividualUnmanipulatedNA0.6720159[5.286076923120.1610784;15.012194531250.5109375]	Androsace_elongata	NA	Androsace	Primulaceae	Ericales	Magnoliopsida	Magnoliophyta	Plantae	Annual	Eudicot	Angiosperm	Dostal	J Veg Sci	2007	10.1111/j.1654-1103.2007.tb02519.x	NA	3	2000	2002	1	1	No	Yes	No	Type 1: _ 40 % bar soil	50.5167	13.9833	446	CZE	Europe	TBM	A	Individual	Unmanipulated	W	2000	NA	NA	2001	NA	NA	Divided	Yes	NA	Percentage of bare soil	2	0.672016	Androsace elongata
7105	Androsace_elongata10.1111/j.1654-1103.2007.tb02519.xDostalType1:_40%barsoil2000NANAMeanUnmanipulatedNA0.48245603[2.8497801083760.09148728;9.9100062456250.39096875]	Androsace_elongata	NA	Androsace	Primulaceae	Ericales	Magnoliopsida	Magnoliophyta	Plantae	Annual	Eudicot	Angiosperm	Dostal	J Veg Sci	2007	10.1111/j.1654-1103.2007.tb02519.x	NA	3	2000	2002	1	1	No	Yes	No	Type 1: _ 40 % bar soil	50.5167	13.9833	446	CZE	Europe	TBM	A	Mean	Unmanipulated	W	2000	NA	NA	2002	NA	NA	Divided	Yes	NA	Percentage of bare soil	2	0.482456	Androsace elongata
7107	Androsace_elongata10.1111/j.1654-1103.2007.tb02519.xDostalType1:_40%barsoil2001NANAIndividualUnmanipulatedNA0.29289616[0.4134832936320.02189616;4.807817960.271]	Androsace_elongata	NA	Androsace	Primulaceae	Ericales	Magnoliopsida	Magnoliophyta	Plantae	Annual	Eudicot	Angiosperm	Dostal	J Veg Sci	2007	10.1111/j.1654-1103.2007.tb02519.x	NA	3	2000	2002	1	1	No	Yes	No	Type 1: _ 40 % bar soil	50.5167	13.9833	446	CZE	Europe	TBM	A	Individual	Unmanipulated	W	2001	NA	NA	2002	NA	NA	Divided	Yes	NA	Percentage of bare soil	2	0.292896	Androsace elongata
7104	Androsace_elongata10.1111/j.1654-1103.2007.tb02519.xDostalType1:_40%barsoil;Type2:25.1-39.9%barsoil;Type3:10.1-25%barsoil;Type4:5.1-10%barsoil;Type5:0-5%barsoil2000NANAMeanUnmanipulatedNA0.541885019[1.427352027120.051213144;11.5598820516250.490671875]	Androsace_elongata	NA	Androsace	Primulaceae	Ericales	Magnoliopsida	Magnoliophyta	Plantae	Annual	Eudicot	Angiosperm	Dostal	J Veg Sci	2007	10.1111/j.1654-1103.2007.tb02519.x	NA	3	2000	2002	1	1	No	Yes	No	Type 1: _ 40 % bar soil; Type 2: 25.1-39.9 % bar soil; Type 3: 10.1-25 % bar soil; Type 4: 5.1-10 % bar soil; Type 5: 0-5 % bar soil	50.5167	13.9833	446	CZE	Europe	TBM	A	Mean	Unmanipulated	W	2000	NA	NA	2002	NA	NA	Divided	Yes	NA	Percentage of bare soil	2	0.541885	Androsace elongata
1694	Androsace_elongata10.1111/j.1654-1103.2007.tb02519.xType2:25.1-39.9%barsoil2000NANAIndividualUnmanipulated0.709460775	Androsace_elongata	NA	Androsace	Primulaceae	Ericales	Magnoliopsida	Magnoliophyta	Plantae	Annual	Eudicot	Angiosperm	Dostal	J Veg Sci	2007	10.1111/j.1654-1103.2007.tb02519.x	NA	3	2000	2002	1	1	No	Yes	No	Type 2: 25.1-39.9% bar soil	50.5167	13.9833	446	CZE	Europe	TBM	A	Individual	Unmanipulated	W	2000	NA	NA	2001	NA	NA	Divided	Yes	NA	Percentage of bare soil	2	0.709461	Androsace elongata
1696	Androsace_elongata10.1111/j.1654-1103.2007.tb02519.xType2:25.1-39.9%barsoil2000NANAMeanUnmanipulated0.532528288	Androsace_elongata	NA	Androsace	Primulaceae	Ericales	Magnoliopsida	Magnoliophyta	Plantae	Annual	Eudicot	Angiosperm	Dostal	J Veg Sci	2007	10.1111/j.1654-1103.2007.tb02519.x	NA	3	2000	2002	1	1	No	Yes	No	Type 2: 25.1-39.9% bar soil	50.5167	13.9833	446	CZE	Europe	TBM	A	Mean	Unmanipulated	W	2000	NA	NA	2002	NA	NA	Divided	Yes	NA	Percentage of bare soil	2	0.532528	Androsace elongata
1698	Androsace_elongata10.1111/j.1654-1103.2007.tb02519.xType2:25.1-39.9%barsoil2001NANAIndividualUnmanipulated0.3555958	Androsace_elongata	NA	Androsace	Primulaceae	Ericales	Magnoliopsida	Magnoliophyta	Plantae	Annual	Eudicot	Angiosperm	Dostal	J Veg Sci	2007	10.1111/j.1654-1103.2007.tb02519.x	NA	3	2000	2002	1	1	No	Yes	No	Type 2: 25.1-39.9% bar soil	50.5167	13.9833	446	CZE	Europe	TBM	A	Individual	Unmanipulated	W	2001	NA	NA	2002	NA	NA	Divided	Yes	NA	Percentage of bare soil	2	0.355596	Androsace elongata
1700	Androsace_elongata10.1111/j.1654-1103.2007.tb02519.xType3:10.1-25%barsoil2000NANAIndividualUnmanipulated0.724438725	Androsace_elongata	NA	Androsace	Primulaceae	Ericales	Magnoliopsida	Magnoliophyta	Plantae	Annual	Eudicot	Angiosperm	Dostal	J Veg Sci	2007	10.1111/j.1654-1103.2007.tb02519.x	NA	3	2000	2002	1	1	No	Yes	No	Type 3: 10.1-25% bar soil	50.5167	13.9833	446	CZE	Europe	TBM	A	Individual	Unmanipulated	W	2000	NA	NA	2001	NA	NA	Divided	Yes	NA	Percentage of bare soil	2	0.724439	Androsace elongata
1702	Androsace_elongata10.1111/j.1654-1103.2007.tb02519.xType3:10.1-25%barsoil2000NANAMeanUnmanipulated0.551636383	Androsace_elongata	NA	Androsace	Primulaceae	Ericales	Magnoliopsida	Magnoliophyta	Plantae	Annual	Eudicot	Angiosperm	Dostal	J Veg Sci	2007	10.1111/j.1654-1103.2007.tb02519.x	NA	3	2000	2002	1	1	No	Yes	No	Type 3: 10.1-25% bar soil	50.5167	13.9833	446	CZE	Europe	TBM	A	Mean	Unmanipulated	W	2000	NA	NA	2002	NA	NA	Divided	Yes	NA	Percentage of bare soil	2	0.551636	Androsace elongata
1704	Androsace_elongata10.1111/j.1654-1103.2007.tb02519.xType3:10.1-25%barsoil2001NANAIndividualUnmanipulated0.37883404	Androsace_elongata	NA	Androsace	Primulaceae	Ericales	Magnoliopsida	Magnoliophyta	Plantae	Annual	Eudicot	Angiosperm	Dostal	J Veg Sci	2007	10.1111/j.1654-1103.2007.tb02519.x	NA	3	2000	2002	1	1	No	Yes	No	Type 3: 10.1-25% bar soil	50.5167	13.9833	446	CZE	Europe	TBM	A	Individual	Unmanipulated	W	2001	NA	NA	2002	NA	NA	Divided	Yes	NA	Percentage of bare soil	2	0.378834	Androsace elongata
1706	Androsace_elongata10.1111/j.1654-1103.2007.tb02519.xType4:5.1-10%barsoil2000NANAIndividualUnmanipulated0.73692035	Androsace_elongata	NA	Androsace	Primulaceae	Ericales	Magnoliopsida	Magnoliophyta	Plantae	Annual	Eudicot	Angiosperm	Dostal	J Veg Sci	2007	10.1111/j.1654-1103.2007.tb02519.x	NA	3	2000	2002	1	1	No	Yes	No	Type 4: 5.1-10% bar soil	50.5167	13.9833	446	CZE	Europe	TBM	A	Individual	Unmanipulated	W	2000	NA	NA	2001	NA	NA	Divided	Yes	NA	Percentage of bare soil	2	0.73692	Androsace elongata
1708	Androsace_elongata10.1111/j.1654-1103.2007.tb02519.xType4:5.1-10%barsoil2000NANAMeanUnmanipulated0.568107895	Androsace_elongata	NA	Androsace	Primulaceae	Ericales	Magnoliopsida	Magnoliophyta	Plantae	Annual	Eudicot	Angiosperm	Dostal	J Veg Sci	2007	10.1111/j.1654-1103.2007.tb02519.x	NA	3	2000	2002	1	1	No	Yes	No	Type 4: 5.1-10% bar soil	50.5167	13.9833	446	CZE	Europe	TBM	A	Mean	Unmanipulated	W	2000	NA	NA	2002	NA	NA	Divided	Yes	NA	Percentage of bare soil	2	0.568108	Androsace elongata
1710	Androsace_elongata10.1111/j.1654-1103.2007.tb02519.xType4:5.1-10%barsoil2001NANAIndividualUnmanipulated0.39929544	Androsace_elongata	NA	Androsace	Primulaceae	Ericales	Magnoliopsida	Magnoliophyta	Plantae	Annual	Eudicot	Angiosperm	Dostal	J Veg Sci	2007	10.1111/j.1654-1103.2007.tb02519.x	NA	3	2000	2002	1	1	No	Yes	No	Type 4: 5.1-10% bar soil	50.5167	13.9833	446	CZE	Europe	TBM	A	Individual	Unmanipulated	W	2001	NA	NA	2002	NA	NA	Divided	Yes	NA	Percentage of bare soil	2	0.399295	Androsace elongata
1712	Androsace_elongata10.1111/j.1654-1103.2007.tb02519.xType5:0-5%barsoil2000NANAIndividualUnmanipulated0.741913	Androsace_elongata	NA	Androsace	Primulaceae	Ericales	Magnoliopsida	Magnoliophyta	Plantae	Annual	Eudicot	Angiosperm	Dostal	J Veg Sci	2007	10.1111/j.1654-1103.2007.tb02519.x	NA	3	2000	2002	1	1	No	Yes	No	Type 5: 0-5% bar soil	50.5167	13.9833	446	CZE	Europe	TBM	A	Individual	Unmanipulated	W	2000	NA	NA	2001	NA	NA	Divided	Yes	NA	Percentage of bare soil	2	0.741913	Androsace elongata
1714	Androsace_elongata10.1111/j.1654-1103.2007.tb02519.xType5:0-5%barsoil2000NANAMeanUnmanipulated0.5746965	Androsace_elongata	NA	Androsace	Primulaceae	Ericales	Magnoliopsida	Magnoliophyta	Plantae	Annual	Eudicot	Angiosperm	Dostal	J Veg Sci	2007	10.1111/j.1654-1103.2007.tb02519.x	NA	3	2000	2002	1	1	No	Yes	No	Type 5: 0-5% bar soil	50.5167	13.9833	446	CZE	Europe	TBM	A	Mean	Unmanipulated	W	2000	NA	NA	2002	NA	NA	Divided	Yes	NA	Percentage of bare soil	2	0.574697	Androsace elongata
1841	AndrosaceelongataJVegSci2007Type5:0-5%barsoil2001IndividualUnmanipulatedNA[0.05623680.00348;6.528640.404]	Androsace_elongata	NA	Androsace	Primulaceae	Ericales	Magnoliopsida	Magnoliophyta	Plantae	Annual	Eudicot	Angiosperm	Dostal	J Veg Sci	2007	10.1111/j.1654-1103.2007.tb02519.x	NA	3	2000	2002	1	1	No	Yes	No	Type 5: 0-5% bar soil	50.5167	13.9833	446	CZE	Europe	TBM	A	Individual	Unmanipulated	W	2001	NA	NA	2002	NA	NA	Divided	Yes	NA	Percentage of bare soil	2	0.40748	Androsace elongata
6977	VitalianaprimulifloraBook2009PortillodelaCovacha2001IndividualUnmanipulatedTheGPScoordinateswereapproximatedtotheclosestgeographiclocationdescribedinthereference.Mostofthepopulationsinthisstudyareunderhighriskoflocalextinction,andthustheexactGPScoordinateswerenotpublic.Forfurtherinformationpleasecontacttheauthorsofthebook.[0.1670.0630.029;0.750.7780.188;0.0830.1110.75]	Androsace_vitaliana	NA	Vitaliana	Primulaceae	Ericales	Magnoliopsida	Magnoliophyta	Plantae	Herbaceous perennial	Eudicot	Angiosperm	Iriondo; Albert; Giminez; Lozano; Escudero	Book	2009	978-84-8014-746-0	NA	3	2001	2003	1	1	Plant diameter	Yes	No	Portillo de la Covacha	40.3	-4.91667	1770	ESP	Europe	MED	A	Individual	Unmanipulated	W	2001	NA	NA	2002	NA	NA	Divided	Yes	The GPS coordinates were approximated to the closest geographic location described in the reference. Most of the populations in this study are under high risk of local extinction, and thus the exact GPS coordinates were not public. For further information please contact the authors of the book.	Unmanipulated	3	1	Vitaliana primuliflora
6978	VitalianaprimulifloraBook2009PortillodelaCovacha2001MeanUnmanipulatedTheGPScoordinateswereapproximatedtotheclosestgeographiclocationdescribedinthereference.Mostofthepopulationsinthisstudyareunderhighriskoflocalextinction,andthustheexactGPScoordinateswerenotpublic.Forfurtherinformationpleasecontacttheauthorsofthebook.[0.22650.10150.049;0.66050.77850.3795;0.04150.0850.5655]	Androsace_vitaliana	NA	Vitaliana	Primulaceae	Ericales	Magnoliopsida	Magnoliophyta	Plantae	Herbaceous perennial	Eudicot	Angiosperm	Iriondo; Albert; Giminez; Lozano; Escudero	Book	2009	978-84-8014-746-0	NA	3	2001	2003	1	1	Plant diameter	Yes	No	Portillo de la Covacha	40.3	-4.91667	1770	ESP	Europe	MED	A	Mean	Unmanipulated	W	2001	NA	NA	2003	NA	NA	Divided	Yes	The GPS coordinates were approximated to the closest geographic location described in the reference. Most of the populations in this study are under high risk of local extinction, and thus the exact GPS coordinates were not public. For further information please contact the authors of the book.	Unmanipulated	3	0.945	Vitaliana primuliflora
6979	VitalianaprimulifloraBook2009PortillodelaCovacha2002IndividualUnmanipulatedTheGPScoordinateswereapproximatedtotheclosestgeographiclocationdescribedinthereference.Mostofthepopulationsinthisstudyareunderhighriskoflocalextinction,andthustheexactGPScoordinateswerenotpublic.Forfurtherinformationpleasecontacttheauthorsofthebook.[0.2860.140.069;0.5710.7790.571;00.0590.381]	Androsace_vitaliana	NA	Vitaliana	Primulaceae	Ericales	Magnoliopsida	Magnoliophyta	Plantae	Herbaceous perennial	Eudicot	Angiosperm	Iriondo; Albert; Giminez; Lozano; Escudero	Book	2009	978-84-8014-746-0	NA	3	2001	2003	1	1	Plant diameter	Yes	No	Portillo de la Covacha	40.3	-4.91667	1770	ESP	Europe	MED	A	Individual	Unmanipulated	W	2002	NA	NA	2003	NA	NA	Divided	Yes	The GPS coordinates were approximated to the closest geographic location described in the reference. Most of the populations in this study are under high risk of local extinction, and thus the exact GPS coordinates were not public. For further information please contact the authors of the book.	Unmanipulated	3	0.952	Vitaliana primuliflora
1842	AnemonepatensEcology2006AnnandSandyCrossConservationArea1999MeanUnmanipulatedConvertedIPMtoclassicalprojectionmatrix[0.1016331630.0428780630.0106956030.0054804090.007288301;0.6611169360.610424150.365551940.143943870.083977581;0.1163373940.3280958870.5989305210.6505457370.36;0.0010952980.0107506420.0717174180.27353220.58;1.74431e-061.58618e-050.0004414140.0067934050.06]	Anemone_patens	Prairie crocus	Anemone	Ranunculaceae	Ranunculales	Magnoliopsida	Magnoliophyta	Plantae	Herbaceous perennial	Eudicot	Angiosperm	Williams; Crone	Ecology	2006	10.1890/0012-9658(2006)87[3200:TIOIGO]2.0.CO;2	NA	7	1999	2005	1	1	Number of leaves	No	No	Ann and Sandy Cross Conservation Area	50.8758	-113.766	1257	CAN	N America	BOR	A	Mean	Unmanipulated	W	1999	NA	NA	2005	NA	NA	Divided	Yes	Converted IPM to classical projection matrix	Unmanipulated	5	1	Anemone patens
13435	Anisoptera_laevis10.1007/s00442-012-2529-zYamada;Yamada;Okuda;FletcherPasohForestReserve,mediumdrainedsoil1985NANAIndividualMeanFlatland0.994190053[0.991041106285591000000.01366819415597360.02733638831194710.04100458246792070.05467277662389420.06834097077986780.08200916493584130.09567735909181490.109345553247788;0.003148946305187280.978395891486479000000000000;00.01254818482160370.964081269756565…	Anisoptera_laevis	NA	Anisoptera	Dipterocarpaceae	Malvales	Magnoliopsida	Magnoliophyta	Plantae	Tree	Eudicot	Angiosperm	Yamada; Yamada; Okuda; Fletcher	Oecologia	2013	10.1007/s00442-012-2529-z	NA	11	1985	1995	0.1	1	DBH	No	No	Pasoh Forest Reserve, medium drained soil	2.96667	102.3	134	MYS	Asia	TMB	A	Individual	Mean	W	1985	NA	NA	1995	NA	NA	Divided	Yes	Flatland	Unmanipulated	14	0.99419	Anisoptera laevis
13436	Anisoptera_laevis10.1007/s00442-012-2529-zYamada;Yamada;Okuda;FletcherPasohForestReserve,poorlydrainedsoil1985NANAIndividualMeanRipariansites0.985791818[0.975048824831384000000.05707215789786330.1141443157957270.171216473693590.2282886315914530.2853607894893170.342432947387180.3995051052850430.456577263182906;0.009654311192656450.97145476700128000000000000;00.01433705123454060.9662635822345110000…	Anisoptera_laevis	NA	Anisoptera	Dipterocarpaceae	Malvales	Magnoliopsida	Magnoliophyta	Plantae	Tree	Eudicot	Angiosperm	Yamada; Yamada; Okuda; Fletcher	Oecologia	2013	10.1007/s00442-012-2529-z	NA	11	1985	1995	0.1	1	DBH	No	No	Pasoh Forest Reserve, poorly drained soil	2.96667	102.3	134	MYS	Asia	TMB	A	Individual	Mean	W	1985	NA	NA	1995	NA	NA	Divided	Yes	Riparian sites	Unmanipulated	14	0.985792	Anisoptera laevis
13434	Anisoptera_laevis10.1007/s00442-012-2529-zYamada;Yamada;Okuda;FletcherPasohForestReserve,welldrainedsoil1985NANAIndividualMeanHillslopesandridgetops0.993028555[0.98167356196724000000.169517294982240.3390345899644790.5085518849467190.6780691799289590.8475864749111981.017103769893441.186621064875681.35613835985792;0.01135499322706520.964894356879004000000000000;00.02395653051739390.9527787991484110…	Anisoptera_laevis	NA	Anisoptera	Dipterocarpaceae	Malvales	Magnoliopsida	Magnoliophyta	Plantae	Tree	Eudicot	Angiosperm	Yamada; Yamada; Okuda; Fletcher	Oecologia	2013	10.1007/s00442-012-2529-z	NA	11	1985	1995	0.1	1	DBH	No	No	Pasoh Forest Reserve, well drained soil	2.96667	102.3	134	MYS	Asia	TMB	A	Individual	Mean	W	1985	NA	NA	1995	NA	NA	Divided	Yes	Hill slopes and ridge tops	Unmanipulated	14	0.993029	Anisoptera laevis
3061	CaryasinensisPopulEcol2008BaViNationalPark2003PooledUnmanipulatedNoannualmatricesbuilt[0.7440000000.120.150.180.220.260.320.380.420.440.450.44;0.1090.7290000000000000000;00.1310.75000000000000000;000.1180.800000000000000;0000.080.8750000000000000;00000.0190.896000000000000;000000.0390.91700000000000;0000000.0650.8970000000000;00000000.0850.882000000000;000000000.10.87200000000;0000000000.110.8670…	Annamocarya_sinensis	NA	Carya	Juglandaceae	Malvales	Magnoliopsida	Magnoliophyta	Plantae	Tree	Eudicot	Angiosperm	Chien; Zuidema; Nghia	Popul Ecol	2008	10.1007/s10144-008-0079-3	NA	3	2003	2005	1	1	Seedling height; DBH	No	No	Ba Vi National Park	21	105	275	VNM	Asia	TMB	A	Pooled	Unmanipulated	W	2003	NA	NA	2005	NA	NA	Divided	Yes	No annual matrices built	Unmanipulated	18	0.982	Carya sinensis
1846	AnthericumliliagoPLoSONE201312006IndividualUnmanipulatedOpenhabitat;Latitude,LongitudeandAltitudeextractedfromFigure1inpaper[0.6300017.222;0.050002.393;00.6671.0760.360.34;000.1790.5510.245;0000.3810.733]	Anthericum_liliago	NA	Anthericum	Asparagaceae	Asparagales	Liliopsida	Magnoliophyta	Plantae	Herbaceous perennial	Monocot	Angiosperm	Cerna; Munzbergova	PLoS ONE	2013	10.1371/journal.pone.0075563	NA	3	2006	2008	1	3	Number of leaves	No	No	1	50.1667	15.2833	230	CZE	Europe	TBM	A	Individual	Unmanipulated	W	2006	NA	NA	2007	NA	NA	Divided	Yes	Open habitat; Latitude, Longitude and Altitude extracted from Figure 1 in paper	Open habitat	5	1.255	Anthericum liliago
1847	AnthericumliliagoPLoSONE201312006MeanUnmanipulatedOpenhabitat;Latitude,LongitudeandAltitudeextractedfromFigure1inpaper[0.6300017.5555;0.050002.0595;00.6670.81450.20450.188;000.1930.62150.4185;0000.32750.5665]	Anthericum_liliago	NA	Anthericum	Asparagaceae	Asparagales	Liliopsida	Magnoliophyta	Plantae	Herbaceous perennial	Monocot	Angiosperm	Cerna; Munzbergova	PLoS ONE	2013	10.1371/journal.pone.0075563	NA	3	2006	2008	1	3	Number of leaves	No	No	1	50.1667	15.2833	230	CZE	Europe	TBM	A	Mean	Unmanipulated	W	2006	NA	NA	2008	NA	NA	Divided	Yes	Open habitat; Latitude, Longitude and Altitude extracted from Figure 1 in paper	Open habitat	5	1.0075	Anthericum liliago
1848	AnthericumliliagoPLoSONE201312007IndividualUnmanipulatedOpenhabitat;Latitude,LongitudeandAltitudeextractedfromFigure1inpaper[0.6300017.889;0.050001.726;00.6670.5530.0490.036;000.2070.6920.592;0000.2740.4]	Anthericum_liliago	NA	Anthericum	Asparagaceae	Asparagales	Liliopsida	Magnoliophyta	Plantae	Herbaceous perennial	Monocot	Angiosperm	Cerna; Munzbergova	PLoS ONE	2013	10.1371/journal.pone.0075563	NA	3	2006	2008	1	3	Number of leaves	No	No	1	50.1667	15.2833	230	CZE	Europe	TBM	A	Individual	Unmanipulated	W	2007	NA	NA	2008	NA	NA	Divided	Yes	Open habitat; Latitude, Longitude and Altitude extracted from Figure 1 in paper	Open habitat	5	0.966	Anthericum liliago
1849	AnthericumliliagoPLoSONE201322006IndividualUnmanipulatedOpenhabitat;Latitude,LongitudeandAltitudeextractedfromFigure1inpaper[0.460001.831;0.080000.516;00.9670.6670.2960.2;000.2690.6210.198;000.0960.1670.741]	Anthericum_liliago	NA	Anthericum	Asparagaceae	Asparagales	Liliopsida	Magnoliophyta	Plantae	Herbaceous perennial	Monocot	Angiosperm	Cerna; Munzbergova	PLoS ONE	2013	10.1371/journal.pone.0075563	NA	3	2006	2008	1	3	Number of leaves	No	No	2	50.15	14.05	320	CZE	Europe	TBM	A	Individual	Unmanipulated	W	2006	NA	NA	2007	NA	NA	Divided	Yes	Open habitat; Latitude, Longitude and Altitude extracted from Figure 1 in paper	Open habitat	5	1.032	Anthericum liliago
1850	AnthericumliliagoPLoSONE201322006MeanUnmanipulatedOpenhabitat;Latitude,LongitudeandAltitudeextractedfromFigure1inpaper[0.460001.7465;0.080000.6005;00.9670.65250.2070.147;000.29250.51750.16;000.0830.35750.807]	Anthericum_liliago	NA	Anthericum	Asparagaceae	Asparagales	Liliopsida	Magnoliophyta	Plantae	Herbaceous perennial	Monocot	Angiosperm	Cerna; Munzbergova	PLoS ONE	2013	10.1371/journal.pone.0075563	NA	3	2006	2008	1	3	Number of leaves	No	No	2	50.15	14.05	320	CZE	Europe	TBM	A	Mean	Unmanipulated	W	2006	NA	NA	2008	NA	NA	Divided	Yes	Open habitat; Latitude, Longitude and Altitude extracted from Figure 1 in paper	Open habitat	5	1.028	Anthericum liliago
1851	AnthericumliliagoPLoSONE201322007IndividualUnmanipulatedOpenhabitat;Latitude,LongitudeandAltitudeextractedfromFigure1inpaper[0.460001.662;0.080000.685;00.9670.6380.1180.094;000.3160.4140.122;000.070.5480.873]	Anthericum_liliago	NA	Anthericum	Asparagaceae	Asparagales	Liliopsida	Magnoliophyta	Plantae	Herbaceous perennial	Monocot	Angiosperm	Cerna; Munzbergova	PLoS ONE	2013	10.1371/journal.pone.0075563	NA	3	2006	2008	1	3	Number of leaves	No	No	2	50.15	14.05	320	CZE	Europe	TBM	A	Individual	Unmanipulated	W	2007	NA	NA	2008	NA	NA	Divided	Yes	Open habitat; Latitude, Longitude and Altitude extracted from Figure 1 in paper	Open habitat	5	1.024	Anthericum liliago
1852	AnthericumliliagoPLoSONE201332006IndividualUnmanipulatedOpenhabitat;Latitude,LongitudeandAltitudeextractedfromFigure1inpaper[0.640005.728;0.050001.504;00.8670.9040.2970.245;000.1760.3080.086;000.0350.590.886]	Anthericum_liliago	NA	Anthericum	Asparagaceae	Asparagales	Liliopsida	Magnoliophyta	Plantae	Herbaceous perennial	Monocot	Angiosperm	Cerna; Munzbergova	PLoS ONE	2013	10.1371/journal.pone.0075563	NA	3	2006	2008	1	3	Number of leaves	No	No	3	50.45	14.4	290	CZE	Europe	TBM	A	Individual	Unmanipulated	W	2006	NA	NA	2007	NA	NA	Divided	Yes	Open habitat; Latitude, Longitude and Altitude extracted from Figure 1 in paper	Open habitat	5	1.115	Anthericum liliago
1853	AnthericumliliagoPLoSONE201332006MeanUnmanipulatedOpenhabitat;Latitude,LongitudeandAltitudeextractedfromFigure1inpaper[0.640005.8;0.050001.432;00.8670.8410.2140.189;000.17050.45950.163;000.01750.46150.8115]	Anthericum_liliago	NA	Anthericum	Asparagaceae	Asparagales	Liliopsida	Magnoliophyta	Plantae	Herbaceous perennial	Monocot	Angiosperm	Cerna; Munzbergova	PLoS ONE	2013	10.1371/journal.pone.0075563	NA	3	2006	2008	1	3	Number of leaves	No	No	3	50.45	14.4	290	CZE	Europe	TBM	A	Mean	Unmanipulated	W	2006	NA	NA	2008	NA	NA	Divided	Yes	Open habitat; Latitude, Longitude and Altitude extracted from Figure 1 in paper	Open habitat	5	1.029	Anthericum liliago
1854	AnthericumliliagoPLoSONE201332007IndividualUnmanipulatedOpenhabitat;Latitude,LongitudeandAltitudeextractedfromFigure1inpaper[0.640005.872;0.050001.36;00.8670.7780.1310.133;000.1650.6110.24;0000.3330.737]	Anthericum_liliago	NA	Anthericum	Asparagaceae	Asparagales	Liliopsida	Magnoliophyta	Plantae	Herbaceous perennial	Monocot	Angiosperm	Cerna; Munzbergova	PLoS ONE	2013	10.1371/journal.pone.0075563	NA	3	2006	2008	1	3	Number of leaves	No	No	3	50.45	14.4	290	CZE	Europe	TBM	A	Individual	Unmanipulated	W	2007	NA	NA	2008	NA	NA	Divided	Yes	Open habitat; Latitude, Longitude and Altitude extracted from Figure 1 in paper	Open habitat	5	0.944	Anthericum liliago
1855	AnthericumramosumPLoSONE201312006IndividualUnmanipulatedOpenhabitat;Survivalrateshigherthan1arepossiblebecauseofrounding[0.020006.663;0.690000.595;00.8330.8720.4310.273;000.1480.2790.325;000.0660.4710.553]	Anthericum_ramosum	NA	Anthericum	Asparagaceae	Asparagales	Liliopsida	Magnoliophyta	Plantae	Herbaceous perennial	Monocot	Angiosperm	Cerna; Munzbergova	PLoS ONE	2013	10.1371/journal.pone.0075563	NA	3	2006	2008	1	6	Number of leaves	No	No	1	50.1667	15.2833	230	CZE	Europe	TBM	A	Individual	Unmanipulated	W	2006	NA	NA	2007	NA	NA	Divided	Yes	Open habitat; Survival rates higher than 1 are possible because of rounding	Open habitat versus forest habitat	5	1.086	Anthericum ramosum
1856	AnthericumramosumPLoSONE201312006MeanUnmanipulatedOpenhabitat;Survivalrateshigherthan1arepossiblebecauseofrounding[0.020006.5685;0.690000.6895;00.8330.7420.3280.252;000.15850.29650.2315;000.0870.47350.6515]	Anthericum_ramosum	NA	Anthericum	Asparagaceae	Asparagales	Liliopsida	Magnoliophyta	Plantae	Herbaceous perennial	Monocot	Angiosperm	Cerna; Munzbergova	PLoS ONE	2013	10.1371/journal.pone.0075563	NA	3	2006	2008	1	6	Number of leaves	No	No	1	50.1667	15.2833	230	CZE	Europe	TBM	A	Mean	Unmanipulated	W	2006	NA	NA	2008	NA	NA	Divided	Yes	Open habitat; Survival rates higher than 1 are possible because of rounding	Open habitat versus forest habitat	5	0.9875	Anthericum ramosum
1857	AnthericumramosumPLoSONE201312007IndividualUnmanipulatedOpenhabitat;Survivalrateshigherthan1arepossiblebecauseofrounding[0.020006.474;0.690000.784;00.8330.6120.2250.231;000.1690.3140.138;000.1080.4760.75]	Anthericum_ramosum	NA	Anthericum	Asparagaceae	Asparagales	Liliopsida	Magnoliophyta	Plantae	Herbaceous perennial	Monocot	Angiosperm	Cerna; Munzbergova	PLoS ONE	2013	10.1371/journal.pone.0075563	NA	3	2006	2008	1	6	Number of leaves	No	No	1	50.1667	15.2833	230	CZE	Europe	TBM	A	Individual	Unmanipulated	W	2007	NA	NA	2008	NA	NA	Divided	Yes	Open habitat; Survival rates higher than 1 are possible because of rounding	Open habitat versus forest habitat	5	0.889	Anthericum ramosum
1858	AnthericumramosumPLoSONE201322006IndividualUnmanipulatedOpenhabitat;Survivalrateshigherthan1arepossiblebecauseofrounding[0.080005.096;0.310001.306;00.8330.8230.3950.295;000.2370.4210.306;000.0310.3680.583]	Anthericum_ramosum	NA	Anthericum	Asparagaceae	Asparagales	Liliopsida	Magnoliophyta	Plantae	Herbaceous perennial	Monocot	Angiosperm	Cerna; Munzbergova	PLoS ONE	2013	10.1371/journal.pone.0075563	NA	3	2006	2008	1	6	Number of leaves	No	No	2	50.15	14.05	320	CZE	Europe	TBM	A	Individual	Unmanipulated	W	2006	NA	NA	2007	NA	NA	Divided	Yes	Open habitat; Survival rates higher than 1 are possible because of rounding	Open habitat versus forest habitat	5	1.091	Anthericum ramosum
1859	AnthericumramosumPLoSONE201322006MeanUnmanipulatedOpenhabitat;Survivalrateshigherthan1arepossiblebecauseofrounding[0.080004.392;0.310002.01;00.8330.8230.3420.2485;000.1950.3670.2475;000.06650.46950.6785]	Anthericum_ramosum	NA	Anthericum	Asparagaceae	Asparagales	Liliopsida	Magnoliophyta	Plantae	Herbaceous perennial	Monocot	Angiosperm	Cerna; Munzbergova	PLoS ONE	2013	10.1371/journal.pone.0075563	NA	3	2006	2008	1	6	Number of leaves	No	No	2	50.15	14.05	320	CZE	Europe	TBM	A	Mean	Unmanipulated	W	2006	NA	NA	2008	NA	NA	Divided	Yes	Open habitat; Survival rates higher than 1 are possible because of rounding	Open habitat versus forest habitat	5	1.0845	Anthericum ramosum
1860	AnthericumramosumPLoSONE201322007IndividualUnmanipulatedOpenhabitat;Survivalrateshigherthan1arepossiblebecauseofrounding[0.080003.688;0.310002.714;00.8330.8230.2890.202;000.1530.3130.189;000.1020.5710.774]	Anthericum_ramosum	NA	Anthericum	Asparagaceae	Asparagales	Liliopsida	Magnoliophyta	Plantae	Herbaceous perennial	Monocot	Angiosperm	Cerna; Munzbergova	PLoS ONE	2013	10.1371/journal.pone.0075563	NA	3	2006	2008	1	6	Number of leaves	No	No	2	50.15	14.05	320	CZE	Europe	TBM	A	Individual	Unmanipulated	W	2007	NA	NA	2008	NA	NA	Divided	Yes	Open habitat; Survival rates higher than 1 are possible because of rounding	Open habitat versus forest habitat	5	1.078	Anthericum ramosum
1861	AnthericumramosumPLoSONE201332006IndividualUnmanipulatedOpenhabitat;Survivalrateshigherthan1arepossiblebecauseofrounding[0.6500015.961;0.040000;010.6970.2790.256;000.1210.1430.284;000.0760.6190.493]	Anthericum_ramosum	NA	Anthericum	Asparagaceae	Asparagales	Liliopsida	Magnoliophyta	Plantae	Herbaceous perennial	Monocot	Angiosperm	Cerna; Munzbergova	PLoS ONE	2013	10.1371/journal.pone.0075563	NA	3	2006	2008	1	6	Number of leaves	No	No	3	50.45	14.4	290	CZE	Europe	TBM	A	Individual	Unmanipulated	W	2006	NA	NA	2007	NA	NA	Divided	Yes	Open habitat; Survival rates higher than 1 are possible because of rounding	Open habitat versus forest habitat	5	1	Anthericum ramosum
1862	AnthericumramosumPLoSONE201332006MeanUnmanipulatedOpenhabitat;Survivalrateshigherthan1arepossiblebecauseofrounding[0.6500013.439;0.040002.522;010.81750.3060.2975;000.1620.1670.2035;000.0960.70950.6875]	Anthericum_ramosum	NA	Anthericum	Asparagaceae	Asparagales	Liliopsida	Magnoliophyta	Plantae	Herbaceous perennial	Monocot	Angiosperm	Cerna; Munzbergova	PLoS ONE	2013	10.1371/journal.pone.0075563	NA	3	2006	2008	1	6	Number of leaves	No	No	3	50.45	14.4	290	CZE	Europe	TBM	A	Mean	Unmanipulated	W	2006	NA	NA	2008	NA	NA	Divided	Yes	Open habitat; Survival rates higher than 1 are possible because of rounding	Open habitat versus forest habitat	5	1.0755	Anthericum ramosum
1863	AnthericumramosumPLoSONE201332007IndividualUnmanipulatedOpenhabitat;Survivalrateshigherthan1arepossiblebecauseofrounding[0.6500010.917;0.040005.044;010.9380.3330.339;000.2030.1910.123;000.1160.80.882]	Anthericum_ramosum	NA	Anthericum	Asparagaceae	Asparagales	Liliopsida	Magnoliophyta	Plantae	Herbaceous perennial	Monocot	Angiosperm	Cerna; Munzbergova	PLoS ONE	2013	10.1371/journal.pone.0075563	NA	3	2006	2008	1	6	Number of leaves	No	No	3	50.45	14.4	290	CZE	Europe	TBM	A	Individual	Unmanipulated	W	2007	NA	NA	2008	NA	NA	Divided	Yes	Open habitat; Survival rates higher than 1 are possible because of rounding	Open habitat versus forest habitat	5	1.257	Anthericum ramosum
1864	AnthericumramosumPLoSONE201342006IndividualUnmanipulatedForesthabitat;Survivalrateshigherthan1arepossiblebecauseofrounding[0.390001.601;0.070000.099;00.6150.8180.3160.308;000.1730.5340.727;000.0370.2410.091]	Anthericum_ramosum	NA	Anthericum	Asparagaceae	Asparagales	Liliopsida	Magnoliophyta	Plantae	Herbaceous perennial	Monocot	Angiosperm	Cerna; Munzbergova	PLoS ONE	2013	10.1371/journal.pone.0075563	NA	3	2006	2008	1	6	Number of leaves	No	No	4	50.3667	13.9167	280	CZE	Europe	TBM	A	Individual	Unmanipulated	W	2006	NA	NA	2007	NA	NA	Divided	Yes	Forest habitat; Survival rates higher than 1 are possible because of rounding	Open habitat versus forest habitat	5	1.028	Anthericum ramosum
1865	AnthericumramosumPLoSONE201342006MeanUnmanipulatedForesthabitat;Survivalrateshigherthan1arepossiblebecauseofrounding[0.390001.2765;0.070000.4235;00.6150.7730.36250.215;000.17750.550.719;000.01850.1580.1245]	Anthericum_ramosum	NA	Anthericum	Asparagaceae	Asparagales	Liliopsida	Magnoliophyta	Plantae	Herbaceous perennial	Monocot	Angiosperm	Cerna; Munzbergova	PLoS ONE	2013	10.1371/journal.pone.0075563	NA	3	2006	2008	1	6	Number of leaves	No	No	4	50.3667	13.9167	280	CZE	Europe	TBM	A	Mean	Unmanipulated	W	2006	NA	NA	2008	NA	NA	Divided	Yes	Forest habitat; Survival rates higher than 1 are possible because of rounding	Open habitat versus forest habitat	5	0.969	Anthericum ramosum
1866	AnthericumramosumPLoSONE201342007IndividualUnmanipulatedForesthabitat;Survivalrateshigherthan1arepossiblebecauseofrounding[0.390000.952;0.070000.748;00.6150.7280.4090.122;000.1820.5660.711;0000.0750.158]	Anthericum_ramosum	NA	Anthericum	Asparagaceae	Asparagales	Liliopsida	Magnoliophyta	Plantae	Herbaceous perennial	Monocot	Angiosperm	Cerna; Munzbergova	PLoS ONE	2013	10.1371/journal.pone.0075563	NA	3	2006	2008	1	6	Number of leaves	No	No	4	50.3667	13.9167	280	CZE	Europe	TBM	A	Individual	Unmanipulated	W	2007	NA	NA	2008	NA	NA	Divided	Yes	Forest habitat; Survival rates higher than 1 are possible because of rounding	Open habitat versus forest habitat	5	0.91	Anthericum ramosum
1867	AnthericumramosumPLoSONE201352006IndividualUnmanipulatedForesthabitat;Survivalrateshigherthan1arepossiblebecauseofrounding[0.6100010.3;0.080000;00.5580.4960.2170.072;000.2120.3850.626;000.030.3330.045]	Anthericum_ramosum	NA	Anthericum	Asparagaceae	Asparagales	Liliopsida	Magnoliophyta	Plantae	Herbaceous perennial	Monocot	Angiosperm	Cerna; Munzbergova	PLoS ONE	2013	10.1371/journal.pone.0075563	NA	3	2006	2008	1	6	Number of leaves	No	No	5	49.6333	14.2833	510	CZE	Europe	TBM	A	Individual	Unmanipulated	W	2006	NA	NA	2007	NA	NA	Divided	Yes	Forest habitat; Survival rates higher than 1 are possible because of rounding	Open habitat versus forest habitat	5	0.738	Anthericum ramosum
1868	AnthericumramosumPLoSONE201352006MeanUnmanipulatedForesthabitat;Survivalrateshigherthan1arepossiblebecauseofrounding[0.610007.869;0.080002.431;00.5580.5650.22250.115;000.2830.430.456;000.04650.330.3405]	Anthericum_ramosum	NA	Anthericum	Asparagaceae	Asparagales	Liliopsida	Magnoliophyta	Plantae	Herbaceous perennial	Monocot	Angiosperm	Cerna; Munzbergova	PLoS ONE	2013	10.1371/journal.pone.0075563	NA	3	2006	2008	1	6	Number of leaves	No	No	5	49.6333	14.2833	510	CZE	Europe	TBM	A	Mean	Unmanipulated	W	2006	NA	NA	2008	NA	NA	Divided	Yes	Forest habitat; Survival rates higher than 1 are possible because of rounding	Open habitat versus forest habitat	5	0.8945	Anthericum ramosum
1869	AnthericumramosumPLoSONE201352007IndividualUnmanipulatedForesthabitat;Survivalrateshigherthan1arepossiblebecauseofrounding[0.610005.438;0.080004.862;00.5580.6340.2280.158;000.3540.4750.286;000.0630.3270.636]	Anthericum_ramosum	NA	Anthericum	Asparagaceae	Asparagales	Liliopsida	Magnoliophyta	Plantae	Herbaceous perennial	Monocot	Angiosperm	Cerna; Munzbergova	PLoS ONE	2013	10.1371/journal.pone.0075563	NA	3	2006	2008	1	6	Number of leaves	No	No	5	49.6333	14.2833	510	CZE	Europe	TBM	A	Individual	Unmanipulated	W	2007	NA	NA	2008	NA	NA	Divided	Yes	Forest habitat; Survival rates higher than 1 are possible because of rounding	Open habitat versus forest habitat	5	1.051	Anthericum ramosum
1871	AnthericumramosumPLoSONE201362006IndividualUnmanipulatedForesthabitat;Survivalrateshigherthan1arepossiblebecauseofrounding[0.550001.75;0.070000;00.50.6750.3260.569;000.1320.1880.295;000.0440.3170]	Anthericum_ramosum	NA	Anthericum	Asparagaceae	Asparagales	Liliopsida	Magnoliophyta	Plantae	Herbaceous perennial	Monocot	Angiosperm	Cerna; Munzbergova	PLoS ONE	2013	10.1371/journal.pone.0075563	NA	3	2006	2008	1	6	Number of leaves	No	No	6	49.65	15.0833	460	CZE	Europe	TBM	A	Individual	Unmanipulated	W	2006	NA	NA	2007	NA	NA	Divided	Yes	Forest habitat; Survival rates higher than 1 are possible because of rounding	Open habitat versus forest habitat	5	0.851	Anthericum ramosum
1873	AnthericumramosumPLoSONE201362006MeanUnmanipulatedForesthabitat;Survivalrateshigherthan1arepossiblebecauseofrounding[0.550001.253;0.070000.497;00.50.75150.34550.5085;000.1540.3140.418;000.0340.29850.0675]	Anthericum_ramosum	NA	Anthericum	Asparagaceae	Asparagales	Liliopsida	Magnoliophyta	Plantae	Herbaceous perennial	Monocot	Angiosperm	Cerna; Munzbergova	PLoS ONE	2013	10.1371/journal.pone.0075563	NA	3	2006	2008	1	6	Number of leaves	No	No	6	49.65	15.0833	460	CZE	Europe	TBM	A	Mean	Unmanipulated	W	2006	NA	NA	2008	NA	NA	Divided	Yes	Forest habitat; Survival rates higher than 1 are possible because of rounding	Open habitat versus forest habitat	5	0.9395	Anthericum ramosum
1875	AnthericumramosumPLoSONE201362007IndividualUnmanipulatedForesthabitat;Survivalrateshigherthan1arepossiblebecauseofrounding[0.550000.756;0.070000.994;00.50.8280.3650.448;000.1760.440.541;000.0240.280.135]	Anthericum_ramosum	NA	Anthericum	Asparagaceae	Asparagales	Liliopsida	Magnoliophyta	Plantae	Herbaceous perennial	Monocot	Angiosperm	Cerna; Munzbergova	PLoS ONE	2013	10.1371/journal.pone.0075563	NA	3	2006	2008	1	6	Number of leaves	No	No	6	49.65	15.0833	460	CZE	Europe	TBM	A	Individual	Unmanipulated	W	2007	NA	NA	2008	NA	NA	Divided	Yes	Forest habitat; Survival rates higher than 1 are possible because of rounding	Open habitat versus forest habitat	5	1.028	Anthericum ramosum
1724	Anthericum_ramosum10.1371/journal.pone.00755631;2;32006NANAMeanUnmanipulated1.049166667	Anthericum_ramosum	NA	Anthericum	Asparagaceae	Asparagales	Liliopsida	Magnoliophyta	Plantae	Herbaceous perennial	Monocot	Angiosperm	Cerna; Munzbergova	PLoS ONE	2013	10.1371/journal.pone.0075563	NA	3	2006	2008	1	6	Number of leaves	No	No	1; 2; 3	NA	NA	NA	CZE	Europe	TBM	A	Mean	Unmanipulated	W	2006	NA	NA	2008	NA	NA	Divided	Yes	Open habitat; Survival rates higher than 1 are possible because of rounding	Open habitat versus forest habitat	5	1.04917	Anthericum ramosum
7780	Anthericum_ramosum10.1371/journal.pone.0075563Cerna;Munzbergova1;2;3;4;5;62006NANAMeanUnmanipulatedOpenhabitat;Survivalrateshigherthan1arepossiblebecauseofrounding0.99175[0.3833333333333330005.79966666666667;0.210001.42883333333333;00.7231666666666670.7453333333333330.317750.27275;000.1883333333333330.3540833333333330.37925;000.05808333333333330.40650.425]	Anthericum_ramosum	NA	Anthericum	Asparagaceae	Asparagales	Liliopsida	Magnoliophyta	Plantae	Herbaceous perennial	Monocot	Angiosperm	Cerna; Munzbergova	PLoS ONE	2013	10.1371/journal.pone.0075563	NA	3	2006	2008	1	6	Number of leaves	No	No	1; 2; 3; 4; 5; 6	NA	NA	NA	CZE	Europe	TBM	A	Mean	Unmanipulated	W	2006	NA	NA	2008	NA	NA	Divided	Yes	Open habitat; Survival rates higher than 1 are possible because of rounding	Open habitat versus forest habitat	5	0.99175	Anthericum ramosum
1726	Anthericum_ramosum10.1371/journal.pone.00755634;5;62006NANAMeanUnmanipulated0.934333333	Anthericum_ramosum	NA	Anthericum	Asparagaceae	Asparagales	Liliopsida	Magnoliophyta	Plantae	Herbaceous perennial	Monocot	Angiosperm	Cerna; Munzbergova	PLoS ONE	2013	10.1371/journal.pone.0075563	NA	3	2006	2008	1	6	Number of leaves	No	No	4; 5; 6	NA	NA	NA	CZE	Europe	TBM	A	Mean	Unmanipulated	W	2006	NA	NA	2008	NA	NA	Divided	Yes	Forest habitat; Survival rates higher than 1 are possible because of rounding	Open habitat versus forest habitat	5	0.934333	Anthericum ramosum
1877	AnthoxanthumodoratumPlantEcol2005LongHoos;Sawyersfield1997MeanCompetitionCompetitionwithpresownofLomatiummultiflorumandFestucarubra[035.66376;0.84415.49624]	Anthoxanthum_odoratum	NA	Anthoxanthum	Poaceae	Poales	Liliopsida	Magnoliophyta	Plantae	Herbaceous perennial	Monocot	Angiosperm	Freville; Silvertown	Plant Ecol	2005	10.1007/s11258-004-0017-1	NA	3	1997	1999	1	2	Plant height	No	No	Long Hoos; Sawyers field	51.8106	0.358056	120	GBR	Europe	TGS	A	Mean	Competition	W	1997	NA	NA	1999	NA	NA	Divided	Yes	Competition with presown of Lomatium multiflorum and Festuca rubra	Competition	2	1	Anthoxanthum odoratum
1879	AnthoxanthumodoratumPlantEcol2005LongHoos;Sawyersfield1997MeanUnmanipulatedNA[022.941738;1320.472262]	Anthoxanthum_odoratum	NA	Anthoxanthum	Poaceae	Poales	Liliopsida	Magnoliophyta	Plantae	Herbaceous perennial	Monocot	Angiosperm	Freville; Silvertown	Plant Ecol	2005	10.1007/s11258-004-0017-1	NA	3	1997	1999	1	2	Plant height	No	No	Long Hoos; Sawyers field	51.8106	0.358056	120	GBR	Europe	TGS	A	Mean	Unmanipulated	W	1997	NA	NA	1999	NA	NA	Divided	Yes	NA	Competition	2	1	Anthoxanthum odoratum
1895	AnthyllisvulnerariaJEcol1995CausseMejeanlimestoneplateau1986MeanGrazed;UnmanipulatedNA[0.10025.825;0.175006.175;00.10750.20450;00.14950.3740.175]	Anthyllis_vulneraria	Kidney vetch	Anthyllis	Leguminosae	Fabales	Magnoliopsida	Magnoliophyta	Plantae	Herbaceous perennial	Eudicot	Angiosperm	Bastrenta; Lebreton; Thompson	J Ecol	1995	10.2307/2261628	NA	3	1986	1988	1	5	No	Yes	Yes	Causse Mejean limestone plateau	44.3	3.56667	1067	FRA	Europe	TGS	A	Mean	Grazed; Unmanipulated	W	1986	NA	NA	1988	NA	NA	Divided	Yes	NA	Herbivory; Other: Seed germination	4	0.5785	Anthyllis vulneraria
1729	Anthyllis_vulneraria_210.2307/2261628NANANANAMeanFreegrazing0.72	Anthyllis_vulneraria_2	Kidney vetch	Anthyllis	Leguminosae	Fabales	Magnoliopsida	Magnoliophyta	Plantae	Herbaceous perennial	Eudicot	Angiosperm	Bastrenta; Lebreton; Thompson	J Ecol	1995	10.2307/2261628	NA	3	1986	1988	NA	2	No	Yes	Yes	0	NA	NA	NA	FRA	Europe	0	A	Mean	Free grazing	W	NA	NA	NA	NA	NA	NA	Indivisible	Yes	NA	Grazing	6	0.72	Anthyllis vulneraria
1731	Anthyllis_vulneraria_210.2307/2261628NANANANAMeanUnmanipulated0.7	Anthyllis_vulneraria_2	Kidney vetch	Anthyllis	Leguminosae	Fabales	Magnoliopsida	Magnoliophyta	Plantae	Herbaceous perennial	Eudicot	Angiosperm	Bastrenta; Lebreton; Thompson	J Ecol	1995	10.2307/2261628	NA	3	1986	1988	NA	2	No	Yes	Yes	0	NA	NA	NA	FRA	Europe	0	A	Mean	Unmanipulated	W	NA	NA	NA	NA	NA	NA	Indivisible	Yes	NA	Grazing	6	0.7	Anthyllis vulneraria
1732	Anthyllis_vulneraria_210.2307/2261628NANANANAMeanUnmanipulated0.77	Anthyllis_vulneraria_2	Kidney vetch	Anthyllis	Leguminosae	Fabales	Magnoliopsida	Magnoliophyta	Plantae	Herbaceous perennial	Eudicot	Angiosperm	Bastrenta; Lebreton; Thompson	J Ecol	1995	10.2307/2261628	NA	3	1986	1988	NA	2	No	Yes	Yes	0	NA	NA	NA	FRA	Europe	0	A	Mean	Unmanipulated	W	NA	NA	NA	NA	NA	NA	Indivisible	Yes	NA	Grazing	6	0.77	Anthyllis vulneraria
7807	Anthyllis_vulneraria_210.2307/2261628Bastrenta;Lebreton;ThompsonNANANANAMeanControlledgrazingNA0.84[0.340.40.840.840.50.5;0.3300000;00.40000;00.10000;0000.8400;000.84000]	Anthyllis_vulneraria_2	Kidney vetch	Anthyllis	Leguminosae	Fabales	Magnoliopsida	Magnoliophyta	Plantae	Herbaceous perennial	Eudicot	Angiosperm	Bastrenta; Lebreton; Thompson	J Ecol	1995	10.2307/2261628	NA	3	1986	1988	NA	2	No	Yes	Yes	0	NA	NA	NA	FRA	Europe	0	A	Mean	Controlled grazing	W	NA	NA	NA	NA	NA	NA	Indivisible	Yes	NA	Grazing	6	0.84	Anthyllis vulneraria
1883	AnthyllisvulnerariaalpicolaAnnalsBot2009Earlysuccessionalstage2004IndividualUnmanipulatedStagedesriptionofstage4and5isnotclearlyseperatedinpaper[0.0790.0050.0330.190.813;0.4040.3650.040.010;0.0450.3690.4680.0680.005;000.2760.3110.074;000.1030.4750.872]	Anthyllis_vulneraria_subsp._alpicola	NA	Anthyllis	Leguminosae	Fabales	Magnoliopsida	Magnoliophyta	Plantae	Herbaceous perennial	Eudicot	Angiosperm	Marcante; Winkler; Erschbamer	Annals Bot	2009	10.1093/aob/mcp047	NA	3	2004	2006	1	2	Number of shoots	No	No	Early successional stage	46.8167	11.0333	2350	AUT	Europe	TBM	A	Individual	Unmanipulated	W	2004	NA	NA	2005	NA	NA	Divided	Yes	Stage desription of stage 4 and 5 is not clearly seperated in paper	Unmanipulated	5	0.951	Anthyllis vulneraria alpicola
1885	AnthyllisvulnerariaalpicolaAnnalsBot2009Earlysuccessionalstage2004MeanUnmanipulatedStagedesriptionofstage4and5isnotclearlyseperatedinpaper[0.04350.00250.0550.19151.0115;0.4470.38950.0780.01750.008;0.0780.34150.50450.0960.0315;00.0150.2430.3860.1215;000.060.38650.777]	Anthyllis_vulneraria_subsp._alpicola	NA	Anthyllis	Leguminosae	Fabales	Magnoliopsida	Magnoliophyta	Plantae	Herbaceous perennial	Eudicot	Angiosperm	Marcante; Winkler; Erschbamer	Annals Bot	2009	10.1093/aob/mcp047	NA	3	2004	2006	1	2	Number of shoots	No	No	Early successional stage	46.8167	11.0333	2350	AUT	Europe	TBM	A	Mean	Unmanipulated	W	2004	NA	NA	2006	NA	NA	Divided	Yes	Stage desription of stage 4 and 5 is not clearly seperated in paper	Unmanipulated	5	0.938	Anthyllis vulneraria alpicola
1887	AnthyllisvulnerariaalpicolaAnnalsBot2009Earlysuccessionalstage2005IndividualUnmanipulatedStagedesriptionofstage4and5isnotclearlyseperatedinpaper[0.00800.0770.1931.21;0.490.4140.1160.0250.016;0.1110.3140.5410.1240.058;00.030.210.4610.169;000.0170.2980.682]	Anthyllis_vulneraria_subsp._alpicola	NA	Anthyllis	Leguminosae	Fabales	Magnoliopsida	Magnoliophyta	Plantae	Herbaceous perennial	Eudicot	Angiosperm	Marcante; Winkler; Erschbamer	Annals Bot	2009	10.1093/aob/mcp047	NA	3	2004	2006	1	2	Number of shoots	No	No	Early successional stage	46.8167	11.0333	2350	AUT	Europe	TBM	A	Individual	Unmanipulated	W	2005	NA	NA	2006	NA	NA	Divided	Yes	Stage desription of stage 4 and 5 is not clearly seperated in paper	Unmanipulated	5	0.925	Anthyllis vulneraria alpicola
1881	AnthyllisvulnerariaalpicolaAnnalsBot2009Earlysuccessionalstage;Latesuccessionalstage2004MeanUnmanipulatedStagedesriptionofstage4and5isnotclearlyseperatedinpaper[0.093250.013750.0930.26851.077;0.390250.3360.09050.020750.004;0.07550.359250.506750.1890.038;0.007250.018750.208250.3790.16925;0.0022500.050.27950.7095]	Anthyllis_vulneraria_subsp._alpicola	NA	Anthyllis	Leguminosae	Fabales	Magnoliopsida	Magnoliophyta	Plantae	Herbaceous perennial	Eudicot	Angiosperm	Marcante; Winkler; Erschbamer	Annals Bot	2009	10.1093/aob/mcp047	NA	3	2004	2006	1	2	Number of shoots	No	No	Early successional stage; Late successional stage	NA	NA	NA	AUT	Europe	TBM	A	Mean	Unmanipulated	W	2004	NA	NA	2006	NA	NA	Divided	Yes	Stage desription of stage 4 and 5 is not clearly seperated in paper	Unmanipulated	5	0.92075	Anthyllis vulneraria alpicola
1889	AnthyllisvulnerariaalpicolaAnnalsBot2009Latesuccessionalstage2004IndividualUnmanipulatedStagedesriptionofstage4and5isnotclearlyseperatedinpaper[0.2440.0310.110.2270.472;0.2390.2470.1440.0260;0.0720.3310.4530.2290.061;0.0200.1280.350.167;000.0280.1370.607]	Anthyllis_vulneraria_subsp._alpicola	NA	Anthyllis	Leguminosae	Fabales	Magnoliopsida	Magnoliophyta	Plantae	Herbaceous perennial	Eudicot	Angiosperm	Marcante; Winkler; Erschbamer	Annals Bot	2009	10.1093/aob/mcp047	NA	3	2004	2006	1	2	Number of shoots	No	No	Late successional stage	46.8167	11.0333	2350	AUT	Europe	TBM	A	Individual	Unmanipulated	W	2004	NA	NA	2005	NA	NA	Divided	Yes	Stage desription of stage 4 and 5 is not clearly seperated in paper	Unmanipulated	5	0.835	Anthyllis vulneraria alpicola
1891	AnthyllisvulnerariaalpicolaAnnalsBot2009Latesuccessionalstage2004MeanUnmanipulatedStagedesriptionofstage4and5isnotclearlyseperatedinpaper[0.1430.0250.1310.34551.1425;0.33350.28250.1030.0240;0.0730.3770.5090.2820.0445;0.01450.02250.17350.3720.217;0.004500.040.17250.642]	Anthyllis_vulneraria_subsp._alpicola	NA	Anthyllis	Leguminosae	Fabales	Magnoliopsida	Magnoliophyta	Plantae	Herbaceous perennial	Eudicot	Angiosperm	Marcante; Winkler; Erschbamer	Annals Bot	2009	10.1093/aob/mcp047	NA	3	2004	2006	1	2	Number of shoots	No	No	Late successional stage	46.8167	11.0333	2350	AUT	Europe	TBM	A	Mean	Unmanipulated	W	2004	NA	NA	2006	NA	NA	Divided	Yes	Stage desription of stage 4 and 5 is not clearly seperated in paper	Unmanipulated	5	0.9035	Anthyllis vulneraria alpicola
1893	AnthyllisvulnerariaalpicolaAnnalsBot2009Latesuccessionalstage2005IndividualUnmanipulatedStagedesriptionofstage4and5isnotclearlyseperatedinpaper[0.0420.0190.1520.4641.813;0.4280.3180.0620.0220;0.0740.4230.5650.3350.028;0.0090.0450.2190.3940.267;0.00900.0520.2080.677]	Anthyllis_vulneraria_subsp._alpicola	NA	Anthyllis	Leguminosae	Fabales	Magnoliopsida	Magnoliophyta	Plantae	Herbaceous perennial	Eudicot	Angiosperm	Marcante; Winkler; Erschbamer	Annals Bot	2009	10.1093/aob/mcp047	NA	3	2004	2006	1	2	Number of shoots	No	No	Late successional stage	46.8167	11.0333	2350	AUT	Europe	TBM	A	Individual	Unmanipulated	W	2005	NA	NA	2006	NA	NA	Divided	Yes	Stage desription of stage 4 and 5 is not clearly seperated in paper	Unmanipulated	5	0.972	Anthyllis vulneraria alpicola
1905	AntirrhinummollelopesianumBook2009Corporario2001IndividualUnmanipulatedTheGPScoordinateswereapproximatedtotheclosestgeographiclocationdescribedinthereference.Mostofthepopulationsinthisstudyareunderhighriskoflocalextinction,andthustheexactGPScoordinateswerenotpublic.Forfurtherinformationpleasecontacttheauthorsofthebook.[000.1730.514;0.7690.4710.2730.1;0.0770.4710.6670.3;00.0590.030.6]	Antirrhinum_lopesianum	NA	Antirrhinum	Acanthaceae	Malpighiales	Magnoliopsida	Magnoliophyta	Plantae	Herbaceous perennial	Eudicot	Angiosperm	Iriondo; Albert; Giminez; Lozano; Escudero	Book	2009	978-84-8014-746-0	NA	4	2001	2004	1	1	Plant diameter	Yes	No	Corporario	41.2	-5.4	700	ESP	Europe	MED	A	Individual	Unmanipulated	W	2001	NA	NA	2002	NA	NA	Divided	Yes	The GPS coordinates were approximated to the closest geographic location described in the reference. Most of the populations in this study are under high risk of local extinction, and thus the exact GPS coordinates were not public. For further information please contact the authors of the book.	Unmanipulated	4	1.001	Antirrhinum molle lopesianum
1734	Antirrhinum_lopesianum978-84-8014-746-0Corporario2001NANAMeanUnmanipulated0.958666667	Antirrhinum_lopesianum	NA	Antirrhinum	Acanthaceae	Malpighiales	Magnoliopsida	Magnoliophyta	Plantae	Herbaceous perennial	Eudicot	Angiosperm	Iriondo; Albert; Giminez; Lozano; Escudero	Book	2009	978-84-8014-746-0	NA	4	2001	2004	1	1	Plant diameter	Yes	No	Corporario	41.2	-5.4	700	ESP	Europe	MED	A	Mean	Unmanipulated	W	2001	NA	NA	2004	NA	NA	Divided	Yes	The GPS coordinates were approximated to the closest geographic location described in the reference. Most of the populations in this study are under high risk of local extinction, and thus the exact GPS coordinates were not public. For further information please contact the authors of the book.	Unmanipulated	4	0.958667	Antirrhinum molle lopesianum
1908	AntirrhinummollelopesianumBook2009Corporario2002IndividualUnmanipulatedTheGPScoordinateswereapproximatedtotheclosestgeographiclocationdescribedinthereference.Mostofthepopulationsinthisstudyareunderhighriskoflocalextinction,andthustheexactGPScoordinateswerenotpublic.Forfurtherinformationpleasecontacttheauthorsofthebook.[000.1150.29;00.3680.1160;00.4740.6050.214;00.1050.1160.714]	Antirrhinum_lopesianum	NA	Antirrhinum	Acanthaceae	Malpighiales	Magnoliopsida	Magnoliophyta	Plantae	Herbaceous perennial	Eudicot	Angiosperm	Iriondo; Albert; Giminez; Lozano; Escudero	Book	2009	978-84-8014-746-0	NA	4	2001	2004	1	1	Plant diameter	Yes	No	Corporario	41.2	-5.4	700	ESP	Europe	MED	A	Individual	Unmanipulated	W	2002	NA	NA	2003	NA	NA	Divided	Yes	The GPS coordinates were approximated to the closest geographic location described in the reference. Most of the populations in this study are under high risk of local extinction, and thus the exact GPS coordinates were not public. For further information please contact the authors of the book.	Unmanipulated	4	0.947	Antirrhinum molle lopesianum
1909	AntirrhinummollelopesianumBook2009Corporario2003IndividualUnmanipulatedTheGPScoordinateswereapproximatedtotheclosestgeographiclocationdescribedinthereference.Mostofthepopulationsinthisstudyareunderhighriskoflocalextinction,andthustheexactGPScoordinateswerenotpublic.Forfurtherinformationpleasecontacttheauthorsofthebook.[000.050.134;0.1670.2610.170.053;00.3910.4890.421;000.0640.474]	Antirrhinum_lopesianum	NA	Antirrhinum	Acanthaceae	Malpighiales	Magnoliopsida	Magnoliophyta	Plantae	Herbaceous perennial	Eudicot	Angiosperm	Iriondo; Albert; Giminez; Lozano; Escudero	Book	2009	978-84-8014-746-0	NA	4	2001	2004	1	1	Plant diameter	Yes	No	Corporario	41.2	-5.4	700	ESP	Europe	MED	A	Individual	Unmanipulated	W	2003	NA	NA	2004	NA	NA	Divided	Yes	The GPS coordinates were approximated to the closest geographic location described in the reference. Most of the populations in this study are under high risk of local extinction, and thus the exact GPS coordinates were not public. For further information please contact the authors of the book.	Unmanipulated	4	0.948	Antirrhinum molle lopesianum
1913	AntirrhinumsubbaeticumBook2009BenizaryHonduras2001MeanUnmanipulatedPooled;TheGPScoordinateswereapproximatedtotheclosestgeographiclocationdescribedinthereference.Mostofthepopulationsinthisstudyareunderhighriskoflocalextinction,andthustheexactGPScoordinateswerenotpublic.Forfurtherinformationpleasecontacttheauthorsofthebook.[000.0634;0.51580.66860.178;0.160.2830.8076]	Antirrhinum_subbaeticum	NA	Antirrhinum	Plantaginaceae	Malpighiales	Magnoliopsida	Magnoliophyta	Plantae	Herbaceous perennial	Eudicot	Angiosperm	Iriondo; Albert; Giminez; Lozano; Escudero	Book	2009	978-84-8014-746-0	NA	6	2001	2006	1	5	No	Yes	No	Benizar y Honduras	38.2333	-0.15	570	ESP	Europe	MED	A	Mean	Unmanipulated	W	2001	NA	NA	2006	NA	NA	Divided	Yes	Pooled; The GPS coordinates were approximated to the closest geographic location described in the reference. Most of the populations in this study are under high risk of local extinction, and thus the exact GPS coordinates were not public. For further information please contact the authors of the book.	Unmanipulated	3	0.9856	Antirrhinum subbaeticum
1915	AntirrhinumsubbaeticumBook2009BenizaryHonduras2001PooledUnmanipulatedTheGPScoordinateswereapproximatedtotheclosestgeographiclocationdescribedinthereference.Mostofthepopulationsinthisstudyareunderhighriskoflocalextinction,andthustheexactGPScoordinateswerenotpublic.Forfurtherinformationpleasecontacttheauthorsofthebook.[000.1;0.090.7120.08;00.2120.87]	Antirrhinum_subbaeticum	NA	Antirrhinum	Plantaginaceae	Malpighiales	Magnoliopsida	Magnoliophyta	Plantae	Herbaceous perennial	Eudicot	Angiosperm	Iriondo; Albert; Giminez; Lozano; Escudero	Book	2009	978-84-8014-746-0	NA	6	2001	2006	1	5	No	Yes	No	Benizar y Honduras	38.2333	-0.15	570	ESP	Europe	MED	A	Pooled	Unmanipulated	W	2001	NA	NA	2002	NA	NA	Divided	Yes	The GPS coordinates were approximated to the closest geographic location described in the reference. Most of the populations in this study are under high risk of local extinction, and thus the exact GPS coordinates were not public. For further information please contact the authors of the book.	Unmanipulated	3	0.95	Antirrhinum subbaeticum
1917	AntirrhinumsubbaeticumBook2009BenizaryHonduras2002PooledUnmanipulatedTheGPScoordinateswereapproximatedtotheclosestgeographiclocationdescribedinthereference.Mostofthepopulationsinthisstudyareunderhighriskoflocalextinction,andthustheexactGPScoordinateswerenotpublic.Forfurtherinformationpleasecontacttheauthorsofthebook.[000.061;0.60.6110.306;0.30.3330.694]	Antirrhinum_subbaeticum	NA	Antirrhinum	Plantaginaceae	Malpighiales	Magnoliopsida	Magnoliophyta	Plantae	Herbaceous perennial	Eudicot	Angiosperm	Iriondo; Albert; Giminez; Lozano; Escudero	Book	2009	978-84-8014-746-0	NA	6	2001	2006	1	5	No	Yes	No	Benizar y Honduras	38.2333	-0.15	570	ESP	Europe	MED	A	Pooled	Unmanipulated	W	2002	NA	NA	2003	NA	NA	Divided	Yes	The GPS coordinates were approximated to the closest geographic location described in the reference. Most of the populations in this study are under high risk of local extinction, and thus the exact GPS coordinates were not public. For further information please contact the authors of the book.	Unmanipulated	3	1	Antirrhinum subbaeticum
1919	AntirrhinumsubbaeticumBook2009BenizaryHonduras2003PooledUnmanipulatedTheGPScoordinateswereapproximatedtotheclosestgeographiclocationdescribedinthereference.Mostofthepopulationsinthisstudyareunderhighriskoflocalextinction,andthustheexactGPScoordinateswerenotpublic.Forfurtherinformationpleasecontacttheauthorsofthebook.[000.102;0.50.5070.236;0.50.4640.753]	Antirrhinum_subbaeticum	NA	Antirrhinum	Plantaginaceae	Malpighiales	Magnoliopsida	Magnoliophyta	Plantae	Herbaceous perennial	Eudicot	Angiosperm	Iriondo; Albert; Giminez; Lozano; Escudero	Book	2009	978-84-8014-746-0	NA	6	2001	2006	1	5	No	Yes	No	Benizar y Honduras	38.2333	-0.15	570	ESP	Europe	MED	A	Pooled	Unmanipulated	W	2003	NA	NA	2004	NA	NA	Divided	Yes	The GPS coordinates were approximated to the closest geographic location described in the reference. Most of the populations in this study are under high risk of local extinction, and thus the exact GPS coordinates were not public. For further information please contact the authors of the book.	Unmanipulated	3	1	Antirrhinum subbaeticum
1920	AntirrhinumsubbaeticumBook2009BenizaryHonduras2004PooledUnmanipulatedTheGPScoordinateswereapproximatedtotheclosestgeographiclocationdescribedinthereference.Mostofthepopulationsinthisstudyareunderhighriskoflocalextinction,andthustheexactGPScoordinateswerenotpublic.Forfurtherinformationpleasecontacttheauthorsofthebook.[000.02;0.8890.8640.167;00.0680.833]	Antirrhinum_subbaeticum	NA	Antirrhinum	Plantaginaceae	Malpighiales	Magnoliopsida	Magnoliophyta	Plantae	Herbaceous perennial	Eudicot	Angiosperm	Iriondo; Albert; Giminez; Lozano; Escudero	Book	2009	978-84-8014-746-0	NA	6	2001	2006	1	5	No	Yes	No	Benizar y Honduras	38.2333	-0.15	570	ESP	Europe	MED	A	Pooled	Unmanipulated	W	2004	NA	NA	2005	NA	NA	Divided	Yes	The GPS coordinates were approximated to the closest geographic location described in the reference. Most of the populations in this study are under high risk of local extinction, and thus the exact GPS coordinates were not public. For further information please contact the authors of the book.	Unmanipulated	3	1	Antirrhinum subbaeticum
1921	AntirrhinumsubbaeticumBook2009BenizaryHonduras2005PooledUnmanipulatedTheGPScoordinateswereapproximatedtotheclosestgeographiclocationdescribedinthereference.Mostofthepopulationsinthisstudyareunderhighriskoflocalextinction,andthustheexactGPScoordinateswerenotpublic.Forfurtherinformationpleasecontacttheauthorsofthebook.[000.034;0.50.6490.101;00.3380.888]	Antirrhinum_subbaeticum	NA	Antirrhinum	Plantaginaceae	Malpighiales	Magnoliopsida	Magnoliophyta	Plantae	Herbaceous perennial	Eudicot	Angiosperm	Iriondo; Albert; Giminez; Lozano; Escudero	Book	2009	978-84-8014-746-0	NA	6	2001	2006	1	5	No	Yes	No	Benizar y Honduras	38.2333	-0.15	570	ESP	Europe	MED	A	Pooled	Unmanipulated	W	2005	NA	NA	2006	NA	NA	Divided	Yes	The GPS coordinates were approximated to the closest geographic location described in the reference. Most of the populations in this study are under high risk of local extinction, and thus the exact GPS coordinates were not public. For further information please contact the authors of the book.	Unmanipulated	3	0.989	Antirrhinum subbaeticum
1911	AntirrhinumsubbaeticumBook2009BenizaryHonduras;Bogarra,PoticheyMundo2001MeanUnmanipulatedPooled;TheGPScoordinateswereapproximatedtotheclosestgeographiclocationdescribedinthereference.Mostofthepopulationsinthisstudyareunderhighriskoflocalextinction,andthustheexactGPScoordinateswerenotpublic.Forfurtherinformationpleasecontacttheauthorsofthebook.[000.1143;0.62220.67740.1753;0.17640.25460.8043]	Antirrhinum_subbaeticum	NA	Antirrhinum	Plantaginaceae	Malpighiales	Magnoliopsida	Magnoliophyta	Plantae	Herbaceous perennial	Eudicot	Angiosperm	Iriondo; Albert; Giminez; Lozano; Escudero	Book	2009	978-84-8014-746-0	NA	6	2001	2006	1	5	No	Yes	No	Benizar y Honduras; Bogarra, Potiche y Mundo	NA	NA	NA	ESP	Europe	MED	A	Mean	Unmanipulated	W	2001	NA	NA	2006	NA	NA	Divided	Yes	Pooled; The GPS coordinates were approximated to the closest geographic location described in the reference. Most of the populations in this study are under high risk of local extinction, and thus the exact GPS coordinates were not public. For further information please contact the authors of the book.	Unmanipulated	3	0.9796	Antirrhinum subbaeticum
1923	AntirrhinumsubbaeticumBook2009Bogarra,PoticheyMundo2001MeanUnmanipulatedPooled;TheGPScoordinateswereapproximatedtotheclosestgeographiclocationdescribedinthereference.Mostofthepopulationsinthisstudyareunderhighriskoflocalextinction,andthustheexactGPScoordinateswerenotpublic.Forfurtherinformationpleasecontacttheauthorsofthebook.[000.1652;0.72860.68620.1726;0.19280.22620.801]	Antirrhinum_subbaeticum	NA	Antirrhinum	Plantaginaceae	Malpighiales	Magnoliopsida	Magnoliophyta	Plantae	Herbaceous perennial	Eudicot	Angiosperm	Iriondo; Albert; Giminez; Lozano; Escudero	Book	2009	978-84-8014-746-0	NA	6	2001	2006	1	5	No	Yes	No	Bogarra, Potiche y Mundo	38.9833	-0.15	690	ESP	Europe	MED	A	Mean	Unmanipulated	W	2001	NA	NA	2006	NA	NA	Divided	Yes	Pooled; The GPS coordinates were approximated to the closest geographic location described in the reference. Most of the populations in this study are under high risk of local extinction, and thus the exact GPS coordinates were not public. For further information please contact the authors of the book.	Unmanipulated	3	0.9736	Antirrhinum subbaeticum
1925	AntirrhinumsubbaeticumBook2009Bogarra,PoticheyMundo2001PooledUnmanipulatedTheGPScoordinateswereapproximatedtotheclosestgeographiclocationdescribedinthereference.Mostofthepopulationsinthisstudyareunderhighriskoflocalextinction,andthustheexactGPScoordinateswerenotpublic.Forfurtherinformationpleasecontacttheauthorsofthebook.[000.444;0.6070.5780.222;0.0710.20.746]	Antirrhinum_subbaeticum	NA	Antirrhinum	Plantaginaceae	Malpighiales	Magnoliopsida	Magnoliophyta	Plantae	Herbaceous perennial	Eudicot	Angiosperm	Iriondo; Albert; Giminez; Lozano; Escudero	Book	2009	978-84-8014-746-0	NA	6	2001	2006	1	5	No	Yes	No	Bogarra, Potiche y Mundo	38.9833	-0.15	690	ESP	Europe	MED	A	Pooled	Unmanipulated	W	2001	NA	NA	2002	NA	NA	Divided	Yes	The GPS coordinates were approximated to the closest geographic location described in the reference. Most of the populations in this study are under high risk of local extinction, and thus the exact GPS coordinates were not public. For further information please contact the authors of the book.	Unmanipulated	3	0.968	Antirrhinum subbaeticum
1927	AntirrhinumsubbaeticumBook2009Bogarra,PoticheyMundo2002PooledUnmanipulatedTheGPScoordinateswereapproximatedtotheclosestgeographiclocationdescribedinthereference.Mostofthepopulationsinthisstudyareunderhighriskoflocalextinction,andthustheexactGPScoordinateswerenotpublic.Forfurtherinformationpleasecontacttheauthorsofthebook.[000.103;0.5360.6140.052;0.3930.2810.948]	Antirrhinum_subbaeticum	NA	Antirrhinum	Plantaginaceae	Malpighiales	Magnoliopsida	Magnoliophyta	Plantae	Herbaceous perennial	Eudicot	Angiosperm	Iriondo; Albert; Giminez; Lozano; Escudero	Book	2009	978-84-8014-746-0	NA	6	2001	2006	1	5	No	Yes	No	Bogarra, Potiche y Mundo	38.9833	-0.15	690	ESP	Europe	MED	A	Pooled	Unmanipulated	W	2002	NA	NA	2003	NA	NA	Divided	Yes	The GPS coordinates were approximated to the closest geographic location described in the reference. Most of the populations in this study are under high risk of local extinction, and thus the exact GPS coordinates were not public. For further information please contact the authors of the book.	Unmanipulated	3	1	Antirrhinum subbaeticum
1929	AntirrhinumsubbaeticumBook2009Bogarra,PoticheyMundo2003PooledUnmanipulatedTheGPScoordinateswereapproximatedtotheclosestgeographiclocationdescribedinthereference.Mostofthepopulationsinthisstudyareunderhighriskoflocalextinction,andthustheexactGPScoordinateswerenotpublic.Forfurtherinformationpleasecontacttheauthorsofthebook.[000.133;0.6670.7170.317;0.3330.2640.598]	Antirrhinum_subbaeticum	NA	Antirrhinum	Plantaginaceae	Malpighiales	Magnoliopsida	Magnoliophyta	Plantae	Herbaceous perennial	Eudicot	Angiosperm	Iriondo; Albert; Giminez; Lozano; Escudero	Book	2009	978-84-8014-746-0	NA	6	2001	2006	1	5	No	Yes	No	Bogarra, Potiche y Mundo	38.9833	-0.15	690	ESP	Europe	MED	A	Pooled	Unmanipulated	W	2003	NA	NA	2004	NA	NA	Divided	Yes	The GPS coordinates were approximated to the closest geographic location described in the reference. Most of the populations in this study are under high risk of local extinction, and thus the exact GPS coordinates were not public. For further information please contact the authors of the book.	Unmanipulated	3	1	Antirrhinum subbaeticum
1930	AntirrhinumsubbaeticumBook2009Bogarra,PoticheyMundo2004PooledUnmanipulatedTheGPScoordinateswereapproximatedtotheclosestgeographiclocationdescribedinthereference.Mostofthepopulationsinthisstudyareunderhighriskoflocalextinction,andthustheexactGPScoordinateswerenotpublic.Forfurtherinformationpleasecontacttheauthorsofthebook.[000.09;10.7110.147;00.1970.838]	Antirrhinum_subbaeticum	NA	Antirrhinum	Plantaginaceae	Malpighiales	Magnoliopsida	Magnoliophyta	Plantae	Herbaceous perennial	Eudicot	Angiosperm	Iriondo; Albert; Giminez; Lozano; Escudero	Book	2009	978-84-8014-746-0	NA	6	2001	2006	1	5	No	Yes	No	Bogarra, Potiche y Mundo	38.9833	-0.15	690	ESP	Europe	MED	A	Pooled	Unmanipulated	W	2004	NA	NA	2005	NA	NA	Divided	Yes	The GPS coordinates were approximated to the closest geographic location described in the reference. Most of the populations in this study are under high risk of local extinction, and thus the exact GPS coordinates were not public. For further information please contact the authors of the book.	Unmanipulated	3	1	Antirrhinum subbaeticum
1931	AntirrhinumsubbaeticumBook2009Bogarra,PoticheyMundo2005PooledUnmanipulatedTheGPScoordinateswereapproximatedtotheclosestgeographiclocationdescribedinthereference.Mostofthepopulationsinthisstudyareunderhighriskoflocalextinction,andthustheexactGPScoordinateswerenotpublic.Forfurtherinformationpleasecontacttheauthorsofthebook.[000.056;0.8330.8110.125;0.1670.1890.875]	Antirrhinum_subbaeticum	NA	Antirrhinum	Plantaginaceae	Malpighiales	Magnoliopsida	Magnoliophyta	Plantae	Herbaceous perennial	Eudicot	Angiosperm	Iriondo; Albert; Giminez; Lozano; Escudero	Book	2009	978-84-8014-746-0	NA	6	2001	2006	1	5	No	Yes	No	Bogarra, Potiche y Mundo	38.9833	-0.15	690	ESP	Europe	MED	A	Pooled	Unmanipulated	W	2005	NA	NA	2006	NA	NA	Divided	Yes	The GPS coordinates were approximated to the closest geographic location described in the reference. Most of the populations in this study are under high risk of local extinction, and thus the exact GPS coordinates were not public. For further information please contact the authors of the book.	Unmanipulated	3	1	Antirrhinum subbaeticum
1932	AquilariacrassnaBiolCons2008KhaoYaiNationalPark2000MeanUnmanipulatedNA[0.41670.0037000002.4912;0.41670.7940.03970.00310000;00.11240.78570.02480.0090.018700;000.14680.83540000;0000.09940.8552000;00000.0950.87500;000000.08130.89850;0000000.03210.959]	Aquilaria_crassna	NA	Aquilaria	Thymelaeaceae	Malvales	Magnoliopsida	Magnoliophyta	Plantae	Tree	Eudicot	Angiosperm	Zhang; Brockelman; Allen	Biol Cons	2008	10.1016/j.biocon.2008.04.015	NA	6	2000	2005	0.4	2	DBH	Yes	No	Khao Yai National Park	14.0833	101.833	31	THA	Asia	TMB	A	Mean	Unmanipulated	W	2000	NA	NA	2005	NA	NA	Divided	Yes	NA	Unmanipulated	8	0.975	Aquilaria crassna
1736	Aquilaria_malaccensis10.1016/S0006-3207(00)00089-6Riau;Jambi;WestKalimantan;NortheastKalimantan1997NANAMeanUnmanipulated0.72	Aquilaria_malaccensis	NA	Aquilaria	Thymelaeaceae	Malvales	Magnoliopsida	Magnoliophyta	Plantae	Tree	Eudicot	Angiosperm	Soehartono; Newton	Biol Cons	2001	10.1016/S0006-3207(00)00089-6	NA	1	1997	1997	2	1	DBH; plant height; canopy area	Yes	No	Riau; Jambi; West Kalimantan; Northeast Kalimantan	NA	NA	NA	IND	Asia	TMB	A	Mean	Unmanipulated	W	1997	NA	NA	1997	NA	NA	Divided	Yes	Geolocations/ Altitudes from descriptor: 1'' 15' N 102'' 56' E; 1'' 35' N 101'' 10' E; 0'' 40' N 109'' 55' E; 2'' 45' N 116'' E / 0 m; 12 m; 103 m; 1087 m	Harvesting	9	0.72	Aquilaria malaccensis
1737	Aquilaria_microcarpa10.1016/S0006-3207(00)00089-6Riau;Jambi;WestKalimantan;NortheastKalimantan1996NANAMeanUnmanipulated1	Aquilaria_microcarpa	NA	Aquilaria	Thymelaeaceae	Malvales	Magnoliopsida	Magnoliophyta	Plantae	Tree	Eudicot	Angiosperm	Soehartono; Newton	Biol Cons	2001	10.1016/S0006-3207(00)00089-6	NA	2	1996	1997	1	1	DBH; plant height; canopy area	Yes	No	Riau; Jambi; West Kalimantan; Northeast Kalimantan	NA	NA	NA	IND	Asia	TMB	A	Mean	Unmanipulated	W	1996	NA	NA	1997	NA	NA	Divided	Yes	Geolocations/ Altitudes from descriptor: 1'' 15' N 102'' 56' E; 1'' 35' N 101'' 10' E; 0'' 40' N 109'' 55' E; 2'' 45' N 116'' E / 0 m; 12 m; 103 m; 1087 m	Harvesting	9	1	Aquilaria microcarpa
1933	AquilegiachrysanthaPhDthesis2007FillmoreCanyon1995MeanUnmanipulatedNA[0.12600039.1695;0.01050003.3456;00.2110.42720.2060.1764;000.05890.33230.2289;00.00430.1130.23070.2929]	Aquilegia_chrysantha	NA	Aquilegia	Ranunculaceae	Ranunculales	Magnoliopsida	Magnoliophyta	Plantae	Herbaceous perennial	Eudicot	Angiosperm	Stubben	PhD thesis	2007	None	Stubben SW R and E Plants 2001	12	1995	2006	1	1	Number of rosettes	Yes	Yes	Fillmore Canyon	32.3261	-105.444	2454	USA	N America	MON	A	Mean	Unmanipulated	W	1995	NA	NA	2006	NA	NA	Divided	Yes	NA	Unmanipulated	5	0.769	Aquilegia chrysantha
1934	Aquilegiasp.JStatSoft2007FillmoreCanyonNAMeanUnmanipulatedSimulatedvalues[0.12600048.0426;0.008530003.253;00.50.4030.1760.3065;000.2390.4710.4839;0000.1180.0806]	Aquilegia_sp.	NA	Aquilegia	Ranunculaceae	Ranunculales	Magnoliopsida	Magnoliophyta	Plantae	Herbaceous perennial	Eudicot	Angiosperm	Stubben; Milligan	J Stat Soft	2007	None	Stubben PhD thesis 2007	NA	NA	NA	1	1	Number of rosettes	Yes	No	Fillmore Canyon	32.3333	-105.433	1980	USA	N America	MON	A	Mean	Unmanipulated	W	NA	NA	NA	NA	NA	NA	Divided	Yes	Simulated values	Unmanipulated	5	0.871	Aquilegia sp.
1740	Arabis_fecunda10.2307/2445615CharleysGulch1987NANAIndividualUnmanipulated0.85	Arabis_fecunda	NA	Boechera	Brassicaceae	Brassicales	Magnoliopsida	Magnoliophyta	Plantae	Herbaceous perennial	Eudicot	Angiosperm	Lesica; Shelly	Am J Bot	1995	10.2307/2445615	Ellis Ecol 2012; Crone Cons Biol 2013	7	1987	1993	1	3	Number of rosettes	No	No	Charleys Gulch	46.2594	-113.981	1288	USA	N America	TGS	A	Individual	Unmanipulated	W	1987	NA	NA	1988	NA	NA	Divided	Yes	NA	Unmanipulated	4	0.85	Boechera fecunda
1742	Arabis_fecunda10.2307/2445615CharleysGulch1987NANAMeanUnmanipulated0.793885983	Arabis_fecunda	NA	Boechera	Brassicaceae	Brassicales	Magnoliopsida	Magnoliophyta	Plantae	Herbaceous perennial	Eudicot	Angiosperm	Lesica; Shelly	Am J Bot	1995	10.2307/2445615	Ellis Ecol 2012; Crone Cons Biol 2013	7	1987	1993	1	3	Number of rosettes	No	No	Charleys Gulch	46.2594	-113.981	1288	USA	N America	TGS	A	Mean	Unmanipulated	W	1987	NA	NA	1993	NA	NA	Divided	Yes	NA	Unmanipulated	4	0.793886	Boechera fecunda
7837	Arabis_fecunda10.2307/2445615Lesica;ShellyCharleysGulch1988NANAIndividualUnmanipulatedNA0.846153846[0.133333333333333001.61538461492308;0.06666666666666670.3478260869565220.06382978723404250.92307692276923;0.06666666666666670.05797101449275360.3404255319148940.0769230769230769;00.3913043478260870.4042553191489360.538461538538462]	Arabis_fecunda	NA	Boechera	Brassicaceae	Brassicales	Magnoliopsida	Magnoliophyta	Plantae	Herbaceous perennial	Eudicot	Angiosperm	Lesica; Shelly	Am J Bot	1995	10.2307/2445615	Ellis Ecol 2012; Crone Cons Biol 2013	7	1987	1993	1	3	Number of rosettes	No	No	Charleys Gulch	46.2594	-113.981	1288	USA	N America	TGS	A	Individual	Unmanipulated	W	1988	NA	NA	1989	NA	NA	Divided	Yes	NA	Unmanipulated	4	0.846154	Boechera fecunda
1746	Arabis_fecunda10.2307/2445615CharleysGulch1989NANAIndividualUnmanipulated0.79245283	Arabis_fecunda	NA	Boechera	Brassicaceae	Brassicales	Magnoliopsida	Magnoliophyta	Plantae	Herbaceous perennial	Eudicot	Angiosperm	Lesica; Shelly	Am J Bot	1995	10.2307/2445615	Ellis Ecol 2012; Crone Cons Biol 2013	7	1987	1993	1	3	Number of rosettes	No	No	Charleys Gulch	46.2594	-113.981	1288	USA	N America	TGS	A	Individual	Unmanipulated	W	1989	NA	NA	1990	NA	NA	Divided	Yes	NA	Unmanipulated	4	0.792453	Boechera fecunda
7839	Arabis_fecunda10.2307/2445615Lesica;ShellyCharleysGulch1990NANAIndividualUnmanipulatedNA0.833333333[0.3157894736842110.05555555555555560.07692307692307690.523809524;0.1578947368421050.55555555555555600.476190475714286;00.07407407407407410.5384615384615380.206349206730159;00.1481481481481480.1538461538461540.285714285714286]	Arabis_fecunda	NA	Boechera	Brassicaceae	Brassicales	Magnoliopsida	Magnoliophyta	Plantae	Herbaceous perennial	Eudicot	Angiosperm	Lesica; Shelly	Am J Bot	1995	10.2307/2445615	Ellis Ecol 2012; Crone Cons Biol 2013	7	1987	1993	1	3	Number of rosettes	No	No	Charleys Gulch	46.2594	-113.981	1288	USA	N America	TGS	A	Individual	Unmanipulated	W	1990	NA	NA	1991	NA	NA	Divided	Yes	NA	Unmanipulated	4	0.833333	Boechera fecunda
1750	Arabis_fecunda10.2307/2445615CharleysGulch1991NANAIndividualUnmanipulated0.875	Arabis_fecunda	NA	Boechera	Brassicaceae	Brassicales	Magnoliopsida	Magnoliophyta	Plantae	Herbaceous perennial	Eudicot	Angiosperm	Lesica; Shelly	Am J Bot	1995	10.2307/2445615	Ellis Ecol 2012; Crone Cons Biol 2013	7	1987	1993	1	3	Number of rosettes	No	No	Charleys Gulch	46.2594	-113.981	1288	USA	N America	TGS	A	Individual	Unmanipulated	W	1991	NA	NA	1992	NA	NA	Divided	Yes	NA	Unmanipulated	4	0.875	Boechera fecunda
1752	Arabis_fecunda10.2307/2445615CharleysGulch1992NANAIndividualUnmanipulated0.78125	Arabis_fecunda	NA	Boechera	Brassicaceae	Brassicales	Magnoliopsida	Magnoliophyta	Plantae	Herbaceous perennial	Eudicot	Angiosperm	Lesica; Shelly	Am J Bot	1995	10.2307/2445615	Ellis Ecol 2012; Crone Cons Biol 2013	7	1987	1993	1	3	Number of rosettes	No	No	Charleys Gulch	46.2594	-113.981	1288	USA	N America	TGS	A	Individual	Unmanipulated	W	1992	NA	NA	1993	NA	NA	Divided	Yes	NA	Unmanipulated	4	0.78125	Boechera fecunda
1738	Arabis_fecunda10.2307/2445615CharleysGulch;LimeGulch;VipondPark1987NANAMeanUnmanipulated0.765136159	Arabis_fecunda	NA	Boechera	Brassicaceae	Brassicales	Magnoliopsida	Magnoliophyta	Plantae	Herbaceous perennial	Eudicot	Angiosperm	Lesica; Shelly	Am J Bot	1995	10.2307/2445615	Ellis Ecol 2012; Crone Cons Biol 2013	7	1987	1993	1	3	Number of rosettes	No	No	Charleys Gulch; Lime Gulch; Vipond Park	NA	NA	NA	USA	N America	TGS	A	Mean	Unmanipulated	W	1987	NA	NA	1993	NA	NA	Divided	Yes	NA	Unmanipulated	4	0.765136	Boechera fecunda
7843	Arabis_fecunda10.2307/2445615Lesica;ShellyLimeGulch1989NANAIndividualUnmanipulatedNA0.834782609[0.190476190476190.02173913043478260.02272727272727278.428571429;0.5119047619047620.2478260869565220.02272727272727278.571428571;0.03571428571428570.06956521739130430.3409090909090911.285714286;0.03571428571428570.4956521739130440.3863636363636363.66666666666667]	Arabis_fecunda	NA	Boechera	Brassicaceae	Brassicales	Magnoliopsida	Magnoliophyta	Plantae	Herbaceous perennial	Eudicot	Angiosperm	Lesica; Shelly	Am J Bot	1995	10.2307/2445615	Ellis Ecol 2012; Crone Cons Biol 2013	7	1987	1993	1	3	Number of rosettes	No	No	Lime Gulch	45.3981	-111.187	1850	USA	N America	TGS	A	Individual	Unmanipulated	W	1989	NA	NA	1990	NA	NA	Divided	Yes	NA	Unmanipulated	4	0.834783	Boechera fecunda
1756	Arabis_fecunda10.2307/2445615LimeGulch1989NANAMeanUnmanipulated0.808453028	Arabis_fecunda	NA	Boechera	Brassicaceae	Brassicales	Magnoliopsida	Magnoliophyta	Plantae	Herbaceous perennial	Eudicot	Angiosperm	Lesica; Shelly	Am J Bot	1995	10.2307/2445615	Ellis Ecol 2012; Crone Cons Biol 2013	7	1987	1993	1	3	Number of rosettes	No	No	Lime Gulch	45.3981	-111.187	1850	USA	N America	TGS	A	Mean	Unmanipulated	W	1989	NA	NA	1993	NA	NA	Divided	Yes	NA	Unmanipulated	4	0.808453	Boechera fecunda
1758	Arabis_fecunda10.2307/2445615LimeGulch1990NANAIndividualUnmanipulated0.84375	Arabis_fecunda	NA	Boechera	Brassicaceae	Brassicales	Magnoliopsida	Magnoliophyta	Plantae	Herbaceous perennial	Eudicot	Angiosperm	Lesica; Shelly	Am J Bot	1995	10.2307/2445615	Ellis Ecol 2012; Crone Cons Biol 2013	7	1987	1993	1	3	Number of rosettes	No	No	Lime Gulch	45.3981	-111.187	1850	USA	N America	TGS	A	Individual	Unmanipulated	W	1990	NA	NA	1991	NA	NA	Divided	Yes	NA	Unmanipulated	4	0.84375	Boechera fecunda
1760	Arabis_fecunda10.2307/2445615LimeGulch1991NANAIndividualUnmanipulated0.769565217	Arabis_fecunda	NA	Boechera	Brassicaceae	Brassicales	Magnoliopsida	Magnoliophyta	Plantae	Herbaceous perennial	Eudicot	Angiosperm	Lesica; Shelly	Am J Bot	1995	10.2307/2445615	Ellis Ecol 2012; Crone Cons Biol 2013	7	1987	1993	1	3	Number of rosettes	No	No	Lime Gulch	45.3981	-111.187	1850	USA	N America	TGS	A	Individual	Unmanipulated	W	1991	NA	NA	1992	NA	NA	Divided	Yes	NA	Unmanipulated	4	0.769565	Boechera fecunda
1762	Arabis_fecunda10.2307/2445615LimeGulch1992NANAIndividualUnmanipulated0.8125	Arabis_fecunda	NA	Boechera	Brassicaceae	Brassicales	Magnoliopsida	Magnoliophyta	Plantae	Herbaceous perennial	Eudicot	Angiosperm	Lesica; Shelly	Am J Bot	1995	10.2307/2445615	Ellis Ecol 2012; Crone Cons Biol 2013	7	1987	1993	1	3	Number of rosettes	No	No	Lime Gulch	45.3981	-111.187	1850	USA	N America	TGS	A	Individual	Unmanipulated	W	1992	NA	NA	1993	NA	NA	Divided	Yes	NA	Unmanipulated	4	0.8125	Boechera fecunda
1764	Arabis_fecunda10.2307/2445615Vipondpark1989NANAIndividualUnmanipulated0.776397516	Arabis_fecunda	NA	Boechera	Brassicaceae	Brassicales	Magnoliopsida	Magnoliophyta	Plantae	Herbaceous perennial	Eudicot	Angiosperm	Lesica; Shelly	Am J Bot	1995	10.2307/2445615	Ellis Ecol 2012; Crone Cons Biol 2013	7	1987	1993	1	3	Number of rosettes	No	No	Vipond park	45.685	-111.128	2221	USA	N America	TGS	A	Individual	Unmanipulated	W	1989	NA	NA	1990	NA	NA	Divided	Yes	NA	Unmanipulated	4	0.776398	Boechera fecunda
1766	Arabis_fecunda10.2307/2445615Vipondpark1989NANAMeanUnmanipulated0.721270227	Arabis_fecunda	NA	Boechera	Brassicaceae	Brassicales	Magnoliopsida	Magnoliophyta	Plantae	Herbaceous perennial	Eudicot	Angiosperm	Lesica; Shelly	Am J Bot	1995	10.2307/2445615	Ellis Ecol 2012; Crone Cons Biol 2013	7	1987	1993	1	3	Number of rosettes	No	No	Vipond park	45.685	-111.128	2221	USA	N America	TGS	A	Mean	Unmanipulated	W	1989	NA	NA	1993	NA	NA	Divided	Yes	NA	Unmanipulated	4	0.72127	Boechera fecunda
1768	Arabis_fecunda10.2307/2445615Vipondpark1990NANAIndividualUnmanipulated0.669064748	Arabis_fecunda	NA	Boechera	Brassicaceae	Brassicales	Magnoliopsida	Magnoliophyta	Plantae	Herbaceous perennial	Eudicot	Angiosperm	Lesica; Shelly	Am J Bot	1995	10.2307/2445615	Ellis Ecol 2012; Crone Cons Biol 2013	7	1987	1993	1	3	Number of rosettes	No	No	Vipond park	45.685	-111.128	2221	USA	N America	TGS	A	Individual	Unmanipulated	W	1990	NA	NA	1991	NA	NA	Divided	Yes	NA	Unmanipulated	4	0.669065	Boechera fecunda
1770	Arabis_fecunda10.2307/2445615Vipondpark1991NANAIndividualUnmanipulated0.8125	Arabis_fecunda	NA	Boechera	Brassicaceae	Brassicales	Magnoliopsida	Magnoliophyta	Plantae	Herbaceous perennial	Eudicot	Angiosperm	Lesica; Shelly	Am J Bot	1995	10.2307/2445615	Ellis Ecol 2012; Crone Cons Biol 2013	7	1987	1993	1	3	Number of rosettes	No	No	Vipond park	45.685	-111.128	2221	USA	N America	TGS	A	Individual	Unmanipulated	W	1991	NA	NA	1992	NA	NA	Divided	Yes	NA	Unmanipulated	4	0.8125	Boechera fecunda
7851	Arabis_fecunda10.2307/2445615Lesica;ShellyVipondpark1992NANAIndividualUnmanipulatedNA0.627118644[0.1206030150753770.04237288135593220.04705882352941180.551757357820809;0.3015075376884420.262711864406780.01176470588235290.91422496867052;0.07537688442211050.05932203389830510.3764705882352940.339313002745665;0.02512562814070350.262711864406780.1294117647058820.386984253606936]	Arabis_fecunda	NA	Boechera	Brassicaceae	Brassicales	Magnoliopsida	Magnoliophyta	Plantae	Herbaceous perennial	Eudicot	Angiosperm	Lesica; Shelly	Am J Bot	1995	10.2307/2445615	Ellis Ecol 2012; Crone Cons Biol 2013	7	1987	1993	1	3	Number of rosettes	No	No	Vipond park	45.685	-111.128	2221	USA	N America	TGS	A	Individual	Unmanipulated	W	1992	NA	NA	1993	NA	NA	Divided	Yes	NA	Unmanipulated	4	0.627119	Boechera fecunda
13441	Araucaria_araucanaNoneBekessy;Newton;Fox;Lara;Premoli;Cortes;Gonzalez;Burns;Gallo;Izguierdo;BurgmanChile1999NANAMeanUnmanipulatedNA0.95[000000000000000000004.8331.8253.4388.36172.08290341412.5;0.6000000000000000000000000000;00.9500000000000000000000000000;000.120650000000000000000000000000;0000.12054000000000000000000000000;00000.1205400000000000000000000000;000000.120540000000000000000000000;000…	Araucaria_araucana	NA	Araucaria	Araucariaceae	Pinales	Pinopsida	Pinophyta	Plantae	Tree	NA	Gymnosperm	Bekessy; Newton; Fox; Lara; Premoli; Cortes; Gonzalez; Burns; Gallo; Izguierdo; Burgman	Book	2004	None	Burns 1991; Munoz 1984	3	1999	2001	NA	1	Plant height	Yes	No	Chile	NA	NA	NA	CHL	S America	MED; TBM	A	Mean	Unmanipulated	W	1999	NA	NA	2001	NA	NA	Divided	Yes	NA	Unmanipulated	28	0.95	Araucaria araucana
1935	AraucariacunninghamiiAustJEcol1979Bulolo,PapuaNewGuinea:Site201975MeanUnmanipulatedNA[0000001200030000210001900015000;0.01950.039000000000;00.0120.92100000000;000.030.9670000000;0000.0180.914000000;00000.030.96900000;000000.0140.9770000;0000000.0170.983000;00000000.0120.98400;000000000.0080.9840;0000000000.0120.972]	Araucaria_cunninghamii	NA	Araucaria	Araucariaceae	Pinales	Pinopsida	Pinophyta	Plantae	Tree	NA	Gymnosperm	Enright; Ogden	Aust J Ecol	1979	10.1111/j.1442-9993.1979.tb01195.x	Enright Watson Aust J Ecol 1991	3	1975	1977	NA	1	DBH	No	No	Bulolo, Papua New Guinea: Site 20	-6.79533	146.632	690	PNG	Oceania	TMB	A	Mean	Unmanipulated	W	1975	NA	NA	1976	NA	NA	Divided	Yes	NA	Unmanipulated	11	0.996	Araucaria cunninghamii
1937	AraucariahunsteiniiAustJEcol1982Plot131975MeanUnmanipulatedNA[0000001319626391;0.00770.181000000;00.0420.89100000;000.0510.9310000;0000.0690.916000;00000.0410.9600;000000.020.9750;0000000.0150.989]	Araucaria_hunsteinii	NA	Araucaria	Araucariaceae	Pinales	Pinopsida	Pinophyta	Plantae	Tree	NA	Gymnosperm	Enright	Aust J Ecol	1982	10.1111/j.1442-9993.1982.tb01304.x	NA	3	1975	1977	NA	1	DBH	No	No	Plot 13	-6.79533	146.632	693	PNG	Oceania	TMB	A	Mean	Unmanipulated	W	1975	NA	NA	1977	NA	NA	Divided	Yes	NA	Unmanipulated	8	1	Araucaria hunsteinii
1936	AraucariahunsteiniiAustJEcol1982Plot13;Plot151975MeanUnmanipulatedNA[00006596.513195.519793.526391;0.00385080.5475000000;00.0350.910500000;000.0370.9290000;0000.070.9405000;00000.02650.96400;000000.0180.97150;0000000.0140.9845]	Araucaria_hunsteinii	NA	Araucaria	Araucariaceae	Pinales	Pinopsida	Pinophyta	Plantae	Tree	NA	Gymnosperm	Enright	Aust J Ecol	1982	10.1111/j.1442-9993.1982.tb01304.x	NA	3	1975	1977	NA	1	DBH	No	No	Plot 13; Plot 15	-6.79533	146.632	693	PNG	Oceania	TMB	A	Mean	Unmanipulated	W	1975	NA	NA	1977	NA	NA	Divided	Yes	NA	Unmanipulated	8	0.999	Araucaria hunsteinii
1940	AraucariahunsteiniiAustJEcol1982Plot151975MeanUnmanipulatedNA[000013193263912639126391;1.6e-060.914000000;00.0280.9300000;000.0230.9270000;0000.0710.965000;00000.0120.96800;000000.0160.9680;0000000.0130.98]	Araucaria_hunsteinii	NA	Araucaria	Araucariaceae	Pinales	Pinopsida	Pinophyta	Plantae	Tree	NA	Gymnosperm	Enright	Aust J Ecol	1982	10.1111/j.1442-9993.1982.tb01304.x	NA	3	1975	1977	NA	1	DBH	No	No	Plot 15	-6.79533	146.632	693	PNG	Oceania	TMB	A	Mean	Unmanipulated	W	1975	NA	NA	1977	NA	NA	Divided	Yes	NA	Unmanipulated	8	0.998	Araucaria hunsteinii
13446	Araucaria_hunsteinii_210.1111/j.1442-9993.1982.tb01304.xEnrightPlot201975NANAMeanUnmanipulatedNA0.996[0000001200030000210001900015000;0.01950.039000000000;00.0120.921NA0000000;000.030.9670000000;0000.0180.914000000;00000.030.96900000;000000.0140.9770000;0000000.0170.983000;00000000.0120.98400;000000000.0080.9840;0000000000.0120.972]	Araucaria_hunsteinii_2	NA	Araucaria	Araucariaceae	Pinales	Pinopsida	Pinophyta	Plantae	Tree	NA	Gymnosperm	Enright	Aust J Ecol	1982	10.1111/j.1442-9993.1982.tb01304.x	NA	3	1975	1977	NA	1	DBH	No	No	Plot 20	-6.79533	146.632	693	PNG	Oceania	TMB	A	Mean	Unmanipulated	W	1975	NA	NA	1977	NA	NA	Divided	Yes	NA	Unmanipulated	11	0.996	Araucaria hunsteinii
13447	Araucaria_hunsteinii_310.1111/j.1442-9993.1982.tb01304.xEnrightPlot141975NANAMeanUnmanipulatedNA1[00000131962639126391263912639126391263912639126391;5e-040.333000000000000;000.91800000000000;000.0540.9360000000000;0000.0310.969000000000;0000.0080.0220.96200000000;000000.0230.9670000000;000000.0030.0260.981000000;00000000.0190.95900000;000000000.0320.9750000;0000000000.0230.962000;00000000000.020.…	Araucaria_hunsteinii_3	NA	Araucaria	Araucariaceae	Pinales	Pinopsida	Pinophyta	Plantae	Tree	NA	Gymnosperm	Enright	Aust J Ecol	1982	10.1111/j.1442-9993.1982.tb01304.x	NA	3	1975	1977	NA	1	DBH	No	No	Plot 14	-6.79533	146.632	693	PNG	Oceania	TMB	A	Mean	Unmanipulated	W	1975	NA	NA	1977	NA	NA	Divided	Yes	NA	Unmanipulated	14	1	Araucaria hunsteinii
13457	Araucaria_laubenfelsii10.1111/j.1744-7429.2009.00615.xRigg;Enright;Jaffre;PerryF11995NANAMeanMastfecundF1Mastfecundity1[0.93340075;0.01110.981200;00.00490.99480;000.00331]	Araucaria_laubenfelsii	NA	Araucaria	Araucariaceae	Pinales	Pinopsida	Pinophyta	Plantae	Tree	NA	Gymnosperm	Rigg; Enright; Jaffre; Perry	Biotrop	2010	10.1111/j.1744-7429.2009.00615.x	NA	11	1995	2005	1	6	DBH	No	No	F1	-20.25	166	1025	NCL	Oceania	TMB	A	Mean	Mast fecund F1	W	1995	NA	NA	2005	NA	NA	Divided	Yes	Mast fecundity	Unmanipulated	4	1	Araucaria laubenfelsii
13469	Araucaria_laubenfelsii10.1111/j.1744-7429.2009.00615.xRigg;Enright;Jaffre;PerryF11995NANAMeanNon-mastfecundF1Non-mastfecundity1[0.9334000.0881;0.01110.981200;00.00490.99480;000.00331]	Araucaria_laubenfelsii	NA	Araucaria	Araucariaceae	Pinales	Pinopsida	Pinophyta	Plantae	Tree	NA	Gymnosperm	Rigg; Enright; Jaffre; Perry	Biotrop	2010	10.1111/j.1744-7429.2009.00615.x	NA	11	1995	2005	1	6	DBH	No	No	F1	-20.25	166	1025	NCL	Oceania	TMB	A	Mean	Non-mast fecund F1	W	1995	NA	NA	2005	NA	NA	Divided	Yes	Non-mast fecundity	Unmanipulated	4	1	Araucaria laubenfelsii
13456	Araucaria_laubenfelsii10.1111/j.1744-7429.2009.00615.xRigg;Enright;Jaffre;PerryF1;F2;F31995NANAMeanMastfecundF1;F2;F3Mastfecundity0.999366667[0.9476666666666670043.6982;0.01363333333333330.981500;00.006433333333333330.9962666666666670;000.00310.998566666666667]	Araucaria_laubenfelsii	NA	Araucaria	Araucariaceae	Pinales	Pinopsida	Pinophyta	Plantae	Tree	NA	Gymnosperm	Rigg; Enright; Jaffre; Perry	Biotrop	2010	10.1111/j.1744-7429.2009.00615.x	NA	11	1995	2005	1	6	DBH	No	No	F1; F2; F3	-20.25	166	1025	NCL	Oceania	TMB	A	Mean	Mast fecund F1; F2; F3	W	1995	NA	NA	2005	NA	NA	Divided	Yes	Mast fecundity	Unmanipulated	4	0.999367	Araucaria laubenfelsii
13468	Araucaria_laubenfelsii10.1111/j.1744-7429.2009.00615.xRigg;Enright;Jaffre;PerryF1;F2;F31995NANAMeanNon-mastfecundF1;F2;F3Non-mastfecundity0.999366667[0.947666666666667000.0881;0.01363333333333330.981500;00.006433333333333330.9962666666666670;000.00310.998566666666667]	Araucaria_laubenfelsii	NA	Araucaria	Araucariaceae	Pinales	Pinopsida	Pinophyta	Plantae	Tree	NA	Gymnosperm	Rigg; Enright; Jaffre; Perry	Biotrop	2010	10.1111/j.1744-7429.2009.00615.x	NA	11	1995	2005	1	6	DBH	No	No	F1; F2; F3	-20.25	166	1025	NCL	Oceania	TMB	A	Mean	Non-mast fecund F1; F2; F3	W	1995	NA	NA	2005	NA	NA	Divided	Yes	Non-mast fecundity	Unmanipulated	4	0.999367	Araucaria laubenfelsii
13458	Araucaria_laubenfelsii10.1111/j.1744-7429.2009.00615.xRigg;Enright;Jaffre;PerryF21995NANAMeanMastfecundF2Mastfecundity1[0.95680044.1329;0.01760.984800;00.00760.99680;000.00320.9957]	Araucaria_laubenfelsii	NA	Araucaria	Araucariaceae	Pinales	Pinopsida	Pinophyta	Plantae	Tree	NA	Gymnosperm	Rigg; Enright; Jaffre; Perry	Biotrop	2010	10.1111/j.1744-7429.2009.00615.x	NA	11	1995	2005	1	6	DBH	No	No	F2	-20.25	166	1025	NCL	Oceania	TMB	A	Mean	Mast fecund F2	W	1995	NA	NA	2005	NA	NA	Divided	Yes	Mast fecundity	Unmanipulated	4	1	Araucaria laubenfelsii
13470	Araucaria_laubenfelsii10.1111/j.1744-7429.2009.00615.xRigg;Enright;Jaffre;PerryF21995NANAMeanNon-mastfecundF2Non-mastfecundity1[0.9568000.0881;0.01760.984800;00.00760.99680;000.00320.9957]	Araucaria_laubenfelsii	NA	Araucaria	Araucariaceae	Pinales	Pinopsida	Pinophyta	Plantae	Tree	NA	Gymnosperm	Rigg; Enright; Jaffre; Perry	Biotrop	2010	10.1111/j.1744-7429.2009.00615.x	NA	11	1995	2005	1	6	DBH	No	No	F2	-20.25	166	1025	NCL	Oceania	TMB	A	Mean	Non-mast fecund F2	W	1995	NA	NA	2005	NA	NA	Divided	Yes	Non-mast fecundity	Unmanipulated	4	1	Araucaria laubenfelsii
13459	Araucaria_laubenfelsii10.1111/j.1744-7429.2009.00615.xRigg;Enright;Jaffre;PerryF31995NANAMeanMastfecundF3Mastfecundity1[0.95280011.9617;0.01220.978500;00.00680.99720;000.00281]	Araucaria_laubenfelsii	NA	Araucaria	Araucariaceae	Pinales	Pinopsida	Pinophyta	Plantae	Tree	NA	Gymnosperm	Rigg; Enright; Jaffre; Perry	Biotrop	2010	10.1111/j.1744-7429.2009.00615.x	NA	11	1995	2005	1	6	DBH	No	No	F3	-20.25	166	1025	NCL	Oceania	TMB	A	Mean	Mast fecund F3	W	1995	NA	NA	2005	NA	NA	Divided	Yes	Mast fecundity	Unmanipulated	4	1	Araucaria laubenfelsii
13471	Araucaria_laubenfelsii10.1111/j.1744-7429.2009.00615.xRigg;Enright;Jaffre;PerryF31995NANAMeanNon-mastfecundF3Non-mastfecundity1[0.9528000.0881;0.01220.978500;00.00680.99720;000.00281]	Araucaria_laubenfelsii	NA	Araucaria	Araucariaceae	Pinales	Pinopsida	Pinophyta	Plantae	Tree	NA	Gymnosperm	Rigg; Enright; Jaffre; Perry	Biotrop	2010	10.1111/j.1744-7429.2009.00615.x	NA	11	1995	2005	1	6	DBH	No	No	F3	-20.25	166	1025	NCL	Oceania	TMB	A	Mean	Non-mast fecund F3	W	1995	NA	NA	2005	NA	NA	Divided	Yes	Non-mast fecundity	Unmanipulated	4	1	Araucaria laubenfelsii
13449	Araucaria_laubenfelsii10.1111/j.1744-7429.2009.00615.xRigg;Enright;Jaffre;PerryM11995NANAMeanMastfecundM1Mastfecundity1[0.95070074.0132;0.01130.990200;00.00980.99410;000.00591]	Araucaria_laubenfelsii	NA	Araucaria	Araucariaceae	Pinales	Pinopsida	Pinophyta	Plantae	Tree	NA	Gymnosperm	Rigg; Enright; Jaffre; Perry	Biotrop	2010	10.1111/j.1744-7429.2009.00615.x	NA	11	1995	2005	1	6	DBH	No	No	M1	-20.25	166	1025	NCL	Oceania	TMB	A	Mean	Mast fecund M1	W	1995	NA	NA	2005	NA	NA	Divided	Yes	Mast fecundity	Unmanipulated	4	1	Araucaria laubenfelsii
13461	Araucaria_laubenfelsii10.1111/j.1744-7429.2009.00615.xRigg;Enright;Jaffre;PerryM11995NANAMeanNon-mastfecundM1Non-mastfecundity1[0.9507000.0881;0.01130.990200;00.00980.99410;000.00591]	Araucaria_laubenfelsii	NA	Araucaria	Araucariaceae	Pinales	Pinopsida	Pinophyta	Plantae	Tree	NA	Gymnosperm	Rigg; Enright; Jaffre; Perry	Biotrop	2010	10.1111/j.1744-7429.2009.00615.x	NA	11	1995	2005	1	6	DBH	No	No	M1	-20.25	166	1025	NCL	Oceania	TMB	A	Mean	Non-mast fecund M1	W	1995	NA	NA	2005	NA	NA	Divided	Yes	Non-mast fecundity	Unmanipulated	4	1	Araucaria laubenfelsii
13448	Araucaria_laubenfelsii10.1111/j.1744-7429.2009.00615.xRigg;Enright;Jaffre;PerryM1;M2;M3;M41995NANAMeanMastfecundM1;M2;M3;M4Mastfecundity0.99925[0.96692500412.1044;0.0150250.97997500;00.0188750.984950;000.01430.9981]	Araucaria_laubenfelsii	NA	Araucaria	Araucariaceae	Pinales	Pinopsida	Pinophyta	Plantae	Tree	NA	Gymnosperm	Rigg; Enright; Jaffre; Perry	Biotrop	2010	10.1111/j.1744-7429.2009.00615.x	NA	11	1995	2005	1	6	DBH	No	No	M1; M2; M3; M4	-20.25	166	1025	NCL	Oceania	TMB	A	Mean	Mast fecund M1; M2; M3; M4	W	1995	NA	NA	2005	NA	NA	Divided	Yes	Mast fecundity	Unmanipulated	4	0.99925	Araucaria laubenfelsii
13460	Araucaria_laubenfelsii10.1111/j.1744-7429.2009.00615.xRigg;Enright;Jaffre;PerryM1;M2;M3;M41995NANAMeanNon-mastfecundM1;M2;M3;M4Non-mastfecundity0.99925[0.966925000.0881;0.0150250.97997500;00.0188750.984950;000.01430.9981]	Araucaria_laubenfelsii	NA	Araucaria	Araucariaceae	Pinales	Pinopsida	Pinophyta	Plantae	Tree	NA	Gymnosperm	Rigg; Enright; Jaffre; Perry	Biotrop	2010	10.1111/j.1744-7429.2009.00615.x	NA	11	1995	2005	1	6	DBH	No	No	M1; M2; M3; M4	-20.25	166	1025	NCL	Oceania	TMB	A	Mean	Non-mast fecund M1; M2; M3; M4	W	1995	NA	NA	2005	NA	NA	Divided	Yes	Non-mast fecundity	Unmanipulated	4	0.99925	Araucaria laubenfelsii
13450	Araucaria_laubenfelsii10.1111/j.1744-7429.2009.00615.xRigg;Enright;Jaffre;PerryM21995NANAMeanMastfecundM2Mastfecundity1[0.970800437.5;0.01250.979200;00.02080.98020;000.01680.9974]	Araucaria_laubenfelsii	NA	Araucaria	Araucariaceae	Pinales	Pinopsida	Pinophyta	Plantae	Tree	NA	Gymnosperm	Rigg; Enright; Jaffre; Perry	Biotrop	2010	10.1111/j.1744-7429.2009.00615.x	NA	11	1995	2005	1	6	DBH	No	No	M2	-20.25	166	1025	NCL	Oceania	TMB	A	Mean	Mast fecund M2	W	1995	NA	NA	2005	NA	NA	Divided	Yes	Mast fecundity	Unmanipulated	4	1	Araucaria laubenfelsii
13462	Araucaria_laubenfelsii10.1111/j.1744-7429.2009.00615.xRigg;Enright;Jaffre;PerryM21995NANAMeanNon-mastfecundM2Non-mastfecundity1[0.9708000.0881;0.01250.979200;00.02080.98020;000.01680.9974]	Araucaria_laubenfelsii	NA	Araucaria	Araucariaceae	Pinales	Pinopsida	Pinophyta	Plantae	Tree	NA	Gymnosperm	Rigg; Enright; Jaffre; Perry	Biotrop	2010	10.1111/j.1744-7429.2009.00615.x	NA	11	1995	2005	1	6	DBH	No	No	M2	-20.25	166	1025	NCL	Oceania	TMB	A	Mean	Non-mast fecund M2	W	1995	NA	NA	2005	NA	NA	Divided	Yes	Non-mast fecundity	Unmanipulated	4	1	Araucaria laubenfelsii
13451	Araucaria_laubenfelsii10.1111/j.1744-7429.2009.00615.xRigg;Enright;Jaffre;PerryM31995NANAMeanMastfecundM3Mastfecundity1[0.9713001083.333;0.01510.969800;00.02870.97760;000.02241]	Araucaria_laubenfelsii	NA	Araucaria	Araucariaceae	Pinales	Pinopsida	Pinophyta	Plantae	Tree	NA	Gymnosperm	Rigg; Enright; Jaffre; Perry	Biotrop	2010	10.1111/j.1744-7429.2009.00615.x	NA	11	1995	2005	1	6	DBH	No	No	M3	-20.25	166	1025	NCL	Oceania	TMB	A	Mean	Mast fecund M3	W	1995	NA	NA	2005	NA	NA	Divided	Yes	Mast fecundity	Unmanipulated	4	1	Araucaria laubenfelsii
13463	Araucaria_laubenfelsii10.1111/j.1744-7429.2009.00615.xRigg;Enright;Jaffre;PerryM31995NANAMeanNon-mastfecundM3Non-mastfecundity1[0.9713000.0881;0.01510.969800;00.02870.97760;000.02241]	Araucaria_laubenfelsii	NA	Araucaria	Araucariaceae	Pinales	Pinopsida	Pinophyta	Plantae	Tree	NA	Gymnosperm	Rigg; Enright; Jaffre; Perry	Biotrop	2010	10.1111/j.1744-7429.2009.00615.x	NA	11	1995	2005	1	6	DBH	No	No	M3	-20.25	166	1025	NCL	Oceania	TMB	A	Mean	Non-mast fecund M3	W	1995	NA	NA	2005	NA	NA	Divided	Yes	Non-mast fecundity	Unmanipulated	4	1	Araucaria laubenfelsii
13452	Araucaria_laubenfelsii10.1111/j.1744-7429.2009.00615.xRigg;Enright;Jaffre;PerryM41995NANAMeanMastfecundM4Mastfecundity1[0.97490053.5714;0.02120.980700;00.01620.98790;000.01210.995]	Araucaria_laubenfelsii	NA	Araucaria	Araucariaceae	Pinales	Pinopsida	Pinophyta	Plantae	Tree	NA	Gymnosperm	Rigg; Enright; Jaffre; Perry	Biotrop	2010	10.1111/j.1744-7429.2009.00615.x	NA	11	1995	2005	1	6	DBH	No	No	M4	-20.25	166	1025	NCL	Oceania	TMB	A	Mean	Mast fecund M4	W	1995	NA	NA	2005	NA	NA	Divided	Yes	Mast fecundity	Unmanipulated	4	1	Araucaria laubenfelsii
13464	Araucaria_laubenfelsii10.1111/j.1744-7429.2009.00615.xRigg;Enright;Jaffre;PerryM41995NANAMeanNon-mastfecundM4Non-mastfecundity1[0.9749000.0881;0.02120.980700;00.01620.98790;000.01210.995]	Araucaria_laubenfelsii	NA	Araucaria	Araucariaceae	Pinales	Pinopsida	Pinophyta	Plantae	Tree	NA	Gymnosperm	Rigg; Enright; Jaffre; Perry	Biotrop	2010	10.1111/j.1744-7429.2009.00615.x	NA	11	1995	2005	1	6	DBH	No	No	M4	-20.25	166	1025	NCL	Oceania	TMB	A	Mean	Non-mast fecund M4	W	1995	NA	NA	2005	NA	NA	Divided	Yes	Non-mast fecundity	Unmanipulated	4	1	Araucaria laubenfelsii
13454	Araucaria_laubenfelsii10.1111/j.1744-7429.2009.00615.xRigg;Enright;Jaffre;PerryTM11995NANAMeanMastfecundTM1Mastfecundity1[0.96640025.9946;0.00960.987600;00.01080.99130;000.00631]	Araucaria_laubenfelsii	NA	Araucaria	Araucariaceae	Pinales	Pinopsida	Pinophyta	Plantae	Tree	NA	Gymnosperm	Rigg; Enright; Jaffre; Perry	Biotrop	2010	10.1111/j.1744-7429.2009.00615.x	NA	11	1995	2005	1	6	DBH	No	No	TM1	-20.25	166	1025	NCL	Oceania	TMB	A	Mean	Mast fecund TM1	W	1995	NA	NA	2005	NA	NA	Divided	Yes	Mast fecundity	Unmanipulated	4	1	Araucaria laubenfelsii
13466	Araucaria_laubenfelsii10.1111/j.1744-7429.2009.00615.xRigg;Enright;Jaffre;PerryTM11995NANAMeanNon-mastfecundTM1Non-mastfecundity1[0.9664000.0881;0.00960.987600;00.01080.99130;000.00631]	Araucaria_laubenfelsii	NA	Araucaria	Araucariaceae	Pinales	Pinopsida	Pinophyta	Plantae	Tree	NA	Gymnosperm	Rigg; Enright; Jaffre; Perry	Biotrop	2010	10.1111/j.1744-7429.2009.00615.x	NA	11	1995	2005	1	6	DBH	No	No	TM1	-20.25	166	1025	NCL	Oceania	TMB	A	Mean	Non-mast fecund TM1	W	1995	NA	NA	2005	NA	NA	Divided	Yes	Non-mast fecundity	Unmanipulated	4	1	Araucaria laubenfelsii
13453	Araucaria_laubenfelsii10.1111/j.1744-7429.2009.00615.xRigg;Enright;Jaffre;PerryTM1;TM21995NANAMeanMastfecundTM1;TM2Mastfecundity0.9982[0.967150043.32695;0.01170.9808500;00.01570.97760;000.01010.9982]	Araucaria_laubenfelsii	NA	Araucaria	Araucariaceae	Pinales	Pinopsida	Pinophyta	Plantae	Tree	NA	Gymnosperm	Rigg; Enright; Jaffre; Perry	Biotrop	2010	10.1111/j.1744-7429.2009.00615.x	NA	11	1995	2005	1	6	DBH	No	No	TM1; TM2	-20.25	166	1025	NCL	Oceania	TMB	A	Mean	Mast fecund TM1; TM2	W	1995	NA	NA	2005	NA	NA	Divided	Yes	Mast fecundity	Unmanipulated	4	0.9982	Araucaria laubenfelsii
13465	Araucaria_laubenfelsii10.1111/j.1744-7429.2009.00615.xRigg;Enright;Jaffre;PerryTM1;TM21995NANAMeanNon-mastfecundTM1;TM2Non-mastfecundity0.9982[0.96715000.0881;0.01170.9808500;00.01570.97760;000.01010.9982]	Araucaria_laubenfelsii	NA	Araucaria	Araucariaceae	Pinales	Pinopsida	Pinophyta	Plantae	Tree	NA	Gymnosperm	Rigg; Enright; Jaffre; Perry	Biotrop	2010	10.1111/j.1744-7429.2009.00615.x	NA	11	1995	2005	1	6	DBH	No	No	TM1; TM2	-20.25	166	1025	NCL	Oceania	TMB	A	Mean	Non-mast fecund TM1; TM2	W	1995	NA	NA	2005	NA	NA	Divided	Yes	Non-mast fecundity	Unmanipulated	4	0.9982	Araucaria laubenfelsii
13455	Araucaria_laubenfelsii10.1111/j.1744-7429.2009.00615.xRigg;Enright;Jaffre;PerryTM21995NANAMeanMastfecundTM2Mastfecundity0.9964[0.96790060.6593;0.01380.974100;00.02060.96390;000.01390.9964]	Araucaria_laubenfelsii	NA	Araucaria	Araucariaceae	Pinales	Pinopsida	Pinophyta	Plantae	Tree	NA	Gymnosperm	Rigg; Enright; Jaffre; Perry	Biotrop	2010	10.1111/j.1744-7429.2009.00615.x	NA	11	1995	2005	1	6	DBH	No	No	TM2	-20.25	166	1025	NCL	Oceania	TMB	A	Mean	Mast fecund TM2	W	1995	NA	NA	2005	NA	NA	Divided	Yes	Mast fecundity	Unmanipulated	4	0.9964	Araucaria laubenfelsii
13467	Araucaria_laubenfelsii10.1111/j.1744-7429.2009.00615.xRigg;Enright;Jaffre;PerryTM21995NANAMeanNon-mastfecundTM2Non-mastfecundity0.9964[0.9679000.0881;0.01380.974100;00.02060.96390;000.01390.9964]	Araucaria_laubenfelsii	NA	Araucaria	Araucariaceae	Pinales	Pinopsida	Pinophyta	Plantae	Tree	NA	Gymnosperm	Rigg; Enright; Jaffre; Perry	Biotrop	2010	10.1111/j.1744-7429.2009.00615.x	NA	11	1995	2005	1	6	DBH	No	No	TM2	-20.25	166	1025	NCL	Oceania	TMB	A	Mean	Non-mast fecund TM2	W	1995	NA	NA	2005	NA	NA	Divided	Yes	Non-mast fecundity	Unmanipulated	4	0.9964	Araucaria laubenfelsii
1969	AraucariamuelleriAustEcol2014Lake1996MeanControlTheGPScoordinateswereapproximatedtotheclosestgeographiclocationdescribedinthereference.[0.9426000.042390.1263;0.03520.9924000;00.00380.998100;000.00190.99150;0000.00430.9931]	Araucaria_muelleri	NA	Araucaria	Araucariaceae	Pinales	Pinopsida	Pinophyta	Plantae	Tree	NA	Gymnosperm	Enright; Miller; Perry; Goldblum; Jaffre	Aust Ecol	2014	10.1111/aec.12045	Enright Austral Ecol 2013 S1	10	1996	2005	0.11	4	DBH	Yes	No	Lake	-21.8667	166.783	280	NCL	Oceania	TBM	A	Mean	Control	W	1996	NA	NA	2005	NA	NA	Divided	Yes	The GPS coordinates were approximated to the closest geographic location described in the reference.	Unmanipulated	5	1	Araucaria muelleri
1968	AraucariamuelleriAustEcol2014Lake;Reserve;North;Road1996PooledControlNA[0.9596000.05460.2325;0.02750.9925000;00.00260.996600;000.00190.99610;0000.00160.9931]	Araucaria_muelleri	NA	Araucaria	Araucariaceae	Pinales	Pinopsida	Pinophyta	Plantae	Tree	NA	Gymnosperm	Enright; Miller; Perry; Goldblum; Jaffre	Aust Ecol	2014	10.1111/aec.12045	Enright Austral Ecol 2013 S1	10	1996	2005	0.11	4	DBH	Yes	No	Lake; Reserve; North; Road	NA	NA	NA	NCL	Oceania	TBM	A	Pooled	Control	W	1996	NA	NA	2005	NA	NA	Divided	Yes	NA	Unmanipulated	5	0.9985	Araucaria muelleri
1970	AraucariamuelleriAustEcol2014North1996MeanControlNA[0.9632000.08570.7738;0.02450.9945000;04e-040.997200;000.00130.99580;0000.0020.9931]	Araucaria_muelleri	NA	Araucaria	Araucariaceae	Pinales	Pinopsida	Pinophyta	Plantae	Tree	NA	Gymnosperm	Enright; Miller; Perry; Goldblum; Jaffre	Aust Ecol	2014	10.1111/aec.12045	Enright Austral Ecol 2013 S1	10	1996	2005	0.11	4	DBH	Yes	No	North	-21.775	166.948	354.787	NCL	Oceania	TBM	A	Mean	Control	W	1996	NA	NA	2005	NA	NA	Divided	Yes	NA	Unmanipulated	5	0.9985	Araucaria muelleri
1971	AraucariamuelleriAustEcol2014Reserve1996MeanControlNA[0.958000.050270.06832;0.03330.9887000;00.00620.998100;000.00190.99770;0000.00230.9931]	Araucaria_muelleri	NA	Araucaria	Araucariaceae	Pinales	Pinopsida	Pinophyta	Plantae	Tree	NA	Gymnosperm	Enright; Miller; Perry; Goldblum; Jaffre	Aust Ecol	2014	10.1111/aec.12045	Enright Austral Ecol 2013 S1	10	1996	2005	0.11	4	DBH	Yes	No	Reserve	-21.719	166.98	241.706	NCL	Oceania	TBM	A	Mean	Control	W	1996	NA	NA	2005	NA	NA	Divided	Yes	NA	Unmanipulated	5	1	Araucaria muelleri
1972	AraucariamuelleriAustEcol2014Road1996MeanControlNA[0.9599000.0064940.01299;0.01960.989000;00.00250.987100;000.0040.98990;0000.00510.9931]	Araucaria_muelleri	NA	Araucaria	Araucariaceae	Pinales	Pinopsida	Pinophyta	Plantae	Tree	NA	Gymnosperm	Enright; Miller; Perry; Goldblum; Jaffre	Aust Ecol	2014	10.1111/aec.12045	Enright Austral Ecol 2013 S1	10	1996	2005	0.11	4	DBH	Yes	No	Road	-21.718	166.989	244.754	NCL	Oceania	TBM	A	Mean	Control	W	1996	NA	NA	2005	NA	NA	Divided	Yes	NA	Unmanipulated	5	0.995	Araucaria muelleri
1974	ArctophilafulvaApplVegSci2004Hydric1992MeanUnmanipulatedNA[0.820.380.18;0.230.70.16;00.150.87]	Arctophila_fulva_var._pendulina	NA	Arctophila	Poaceae	Poales	Liliopsida	Magnoliophyta	Plantae	Herbaceous perennial	Monocot	Angiosperm	Rautiainen; Laine; Aikio; Aspi; Siira; Hyvarinen	Appl Veg Sci	2004	10.1111/j.1654-109X.2004.tb00613.x	NA	8	1992	1999	1	1	Patch size (m2)	No	No	Hydric	64.8525	25.3519	0	FIN	Europe	BOR	A	Mean	Unmanipulated	W	1992	NA	NA	1999	NA	NA	Indivisible	Yes	NA	Unmanipulated	3	NA	Arctophila fulva
1973	ArctophilafulvaApplVegSci2004Hydric;Nonhydric1992MeanUnmanipulatedNA[0.830.3050.09;0.160.7250.245;00.0850.77]	Arctophila_fulva_var._pendulina	NA	Arctophila	Poaceae	Poales	Liliopsida	Magnoliophyta	Plantae	Herbaceous perennial	Monocot	Angiosperm	Rautiainen; Laine; Aikio; Aspi; Siira; Hyvarinen	Appl Veg Sci	2004	10.1111/j.1654-109X.2004.tb00613.x	NA	8	1992	1999	1	1	Patch size (m2)	No	No	Hydric; Non hydric	64.8525	25.3519	0	FIN	Europe	BOR	A	Mean	Unmanipulated	W	1992	NA	NA	1999	NA	NA	Divided	Yes	NA	Unmanipulated	3	0.99	Arctophila fulva
1975	ArctophilafulvaApplVegSci2004Nonhydric1992MeanUnmanipulatedNA[0.840.230;0.090.750.33;00.020.67]	Arctophila_fulva_var._pendulina	NA	Arctophila	Poaceae	Poales	Liliopsida	Magnoliophyta	Plantae	Herbaceous perennial	Monocot	Angiosperm	Rautiainen; Laine; Aikio; Aspi; Siira; Hyvarinen	Appl Veg Sci	2004	10.1111/j.1654-109X.2004.tb00613.x	NA	8	1992	1999	1	1	Patch size (m2)	No	No	Non hydric	64.8525	25.3519	0	FIN	Europe	BOR	A	Mean	Unmanipulated	W	1992	NA	NA	1999	NA	NA	Indivisible	Yes	NA	Unmanipulated	3	NA	Arctophila fulva
1976	ArdisiaellipticaEcology2005ArdisiaThicket1999IndividualUnmanipulatedRelativelydisturbedhabitat[000000.74623.82490.769;0.280.741000000;00.0370.9250.0120000;000.0190.9160000;0000.0720.909000;00000.0910.91700;000000.0830.9180.017;0000000.0820.978]	Ardisia_elliptica	Shoebutton Ardisia	Ardisia	Primulaceae	Ericales	Magnoliopsida	Magnoliophyta	Plantae	Shrub	Eudicot	Angiosperm	Koop; Horvitz	Ecology	2005	10.1890/04-1483	NA	3	1999	2001	1	5	Plant height	No	No	Ardisia Thicket	NA	NA	NA	USA	N America	TMB	A	Individual	Unmanipulated	W	1999	NA	NA	2000	NA	NA	Divided	Yes	Relatively disturbed habitat	Unmanipulated	8	1	Ardisia elliptica
1778	Ardisia_elliptica10.1890/04-1483ArdisiaThicket1999NANAMeanUnmanipulated1	Ardisia_elliptica	Shoebutton Ardisia	Ardisia	Primulaceae	Ericales	Magnoliopsida	Magnoliophyta	Plantae	Shrub	Eudicot	Angiosperm	Koop; Horvitz	Ecology	2005	10.1890/04-1483	NA	3	1999	2001	1	5	Plant height	No	No	Ardisia Thicket	NA	NA	NA	USA	N America	TMB	A	Mean	Unmanipulated	W	1999	NA	NA	2002	NA	NA	Divided	Yes	Relatively disturbed habitat	Unmanipulated	8	1	Ardisia elliptica
1977	ArdisiaellipticaEcology2005ArdisiaThicket2000IndividualUnmanipulatedRelativelydisturbedhabitat[000002.10414.727141.06;0.3570.609000000;00.0870.8970.0120000;000.0690.9170000;0000.0650.9760.07100;0000.0060.0240.78600;000000.1430.9180.017;0000000.0820.978]	Ardisia_elliptica	Shoebutton Ardisia	Ardisia	Primulaceae	Ericales	Magnoliopsida	Magnoliophyta	Plantae	Shrub	Eudicot	Angiosperm	Koop; Horvitz	Ecology	2005	10.1890/04-1483	NA	3	1999	2001	1	5	Plant height	No	No	Ardisia Thicket	NA	NA	NA	USA	N America	TMB	A	Individual	Unmanipulated	W	2000	NA	NA	2001	NA	NA	Divided	Yes	Relatively disturbed habitat	Unmanipulated	8	1	Ardisia elliptica
1978	ArdisiaellipticaEcology2005ArdisiaThicket2001IndividualUnmanipulatedRelativelydisturbedhabitat[00000027.104143.08;0.2040.542000000;00.0420.7070.0510000;000.0170.9270.093000;0000.0040.87000;00000.0370.99600;000000.0040.9180.017;0000000.0820.978]	Ardisia_elliptica	Shoebutton Ardisia	Ardisia	Primulaceae	Ericales	Magnoliopsida	Magnoliophyta	Plantae	Shrub	Eudicot	Angiosperm	Koop; Horvitz	Ecology	2005	10.1890/04-1483	NA	3	1999	2001	1	5	Plant height	No	No	Ardisia Thicket	NA	NA	NA	USA	N America	TMB	A	Individual	Unmanipulated	W	2001	NA	NA	2002	NA	NA	Divided	Yes	Relatively disturbed habitat	Unmanipulated	8	1	Ardisia elliptica
1979	ArdisiaellipticaEcology2005ForestEdge1999IndividualUnmanipulatedRelativelyundisturbedhardwood[000002.77722.543170;0.0990.3640.0380.0270000;00.3410.7590.0820.0690.02300;000.090.6850.052000;0000.0960.7070.1140.0560;0000.0140.1210.72700;000000.1360.8750.017;0000000.0280.978]	Ardisia_elliptica	Shoebutton Ardisia	Ardisia	Primulaceae	Ericales	Magnoliopsida	Magnoliophyta	Plantae	Shrub	Eudicot	Angiosperm	Koop; Horvitz	Ecology	2005	10.1890/04-1483	NA	3	1999	2001	1	5	Plant height	No	No	Forest Edge	NA	NA	NA	USA	N America	TMB	A	Individual	Unmanipulated	W	1999	NA	NA	2000	NA	NA	Divided	Yes	Relatively undisturbed hardwood	Unmanipulated	8	1	Ardisia elliptica
12571	Ardisia_elliptica10.1890/04-1483Koop;HorvitzForestEdge1999NANAMeanUnmanipulatedRelativelyundisturbedhardwood0.999666667[000000.9839.1856666666666772.8433333333333;0.0990.4790.02566666666666670.01933333333333330.00566666666666667000;00.2343333333333330.8246666666666670.06733333333333330.05166666666666670.015666666666666700;000.0580.7340.04033333333333330.01600;0000.09766666666666670.76566666666666…	Ardisia_elliptica	Shoebutton Ardisia	Ardisia	Primulaceae	Ericales	Magnoliopsida	Magnoliophyta	Plantae	Shrub	Eudicot	Angiosperm	Koop; Horvitz	Ecology	2005	10.1890/04-1483	NA	3	1999	2001	1	5	Plant height	No	No	Forest Edge	NA	NA	NA	USA	N America	TMB	A	Mean	Unmanipulated	W	1999	NA	NA	2002	NA	NA	Divided	Yes	Relatively undisturbed hardwood	Unmanipulated	8	0.999667	Ardisia elliptica
1980	ArdisiaellipticaEcology2005ForestEdge2000IndividualUnmanipulatedRelativelyundisturbedhardwood[000000.1313.0425.333;0.0180.5350.01500.017000;00.0930.8590.0740.052000;000.0520.8090.0520.02400;0000.0590.810.1670.0140;0000.0150.0690.76200;000000.0480.9720.017;0000000.0140.978]	Ardisia_elliptica	Shoebutton Ardisia	Ardisia	Primulaceae	Ericales	Magnoliopsida	Magnoliophyta	Plantae	Shrub	Eudicot	Angiosperm	Koop; Horvitz	Ecology	2005	10.1890/04-1483	NA	3	1999	2001	1	5	Plant height	No	No	Forest Edge	NA	NA	NA	USA	N America	TMB	A	Individual	Unmanipulated	W	2000	NA	NA	2001	NA	NA	Divided	Yes	Relatively undisturbed hardwood	Unmanipulated	8	1.001	Ardisia elliptica
1981	ArdisiaellipticaEcology2005ForestEdge2001IndividualUnmanipulatedRelativelyundisturbedhardwood[000000.0411.97423.197;0.180.5380.0240.0310000;00.2690.8560.0460.0340.02400;000.0320.7080.0170.02400;0000.1380.780.0240.0420;00000.1360.90200;000000.0240.9440.017;0000000.0140.978]	Ardisia_elliptica	Shoebutton Ardisia	Ardisia	Primulaceae	Ericales	Magnoliopsida	Magnoliophyta	Plantae	Shrub	Eudicot	Angiosperm	Koop; Horvitz	Ecology	2005	10.1890/04-1483	NA	3	1999	2001	1	5	Plant height	No	No	Forest Edge	NA	NA	NA	USA	N America	TMB	A	Individual	Unmanipulated	W	2001	NA	NA	2002	NA	NA	Divided	Yes	Relatively undisturbed hardwood	Unmanipulated	8	1	Ardisia elliptica
1779	Ardisia_elliptica10.1890/04-1483ForestEdge;HardwoodForest;TransitionalForest;ArdisiaThicket1999NANAMeanUnmanipulated0.995	Ardisia_elliptica	Shoebutton Ardisia	Ardisia	Primulaceae	Ericales	Magnoliopsida	Magnoliophyta	Plantae	Shrub	Eudicot	Angiosperm	Koop; Horvitz	Ecology	2005	10.1890/04-1483	NA	3	1999	2001	1	5	Plant height	No	No	Forest Edge; Hardwood Forest; Transitional Forest; Ardisia Thicket	NA	NA	NA	USA	N America	TMB	A	Mean	Unmanipulated	W	1999	NA	NA	2002	NA	NA	Divided	Yes	Relatively undisturbed hardwood	Unmanipulated	8	0.995	Ardisia elliptica
1982	ArdisiaellipticaEcology2005HardwoodForest1999IndividualUnmanipulatedRelativelyundisturbedhardwood[000002.73326.81399;0.170.37000000;00.5430.9960.0290000;000.0040.7350.017000;0000.1760.8810.08300;00000.1020.7500;000000.1670.8480.017;0000000.130.978]	Ardisia_elliptica	Shoebutton Ardisia	Ardisia	Primulaceae	Ericales	Magnoliopsida	Magnoliophyta	Plantae	Shrub	Eudicot	Angiosperm	Koop; Horvitz	Ecology	2005	10.1890/04-1483	NA	3	1999	2001	1	5	Plant height	No	No	Hardwood Forest	NA	NA	NA	USA	N America	TMB	A	Individual	Unmanipulated	W	1999	NA	NA	2000	NA	NA	Divided	Yes	Relatively undisturbed hardwood	Unmanipulated	8	1	Ardisia elliptica
1780	Ardisia_elliptica10.1890/04-1483HardwoodForest1999NANAMeanUnmanipulated1	Ardisia_elliptica	Shoebutton Ardisia	Ardisia	Primulaceae	Ericales	Magnoliopsida	Magnoliophyta	Plantae	Shrub	Eudicot	Angiosperm	Koop; Horvitz	Ecology	2005	10.1890/04-1483	NA	3	1999	2001	1	5	Plant height	No	No	Hardwood Forest	NA	NA	NA	USA	N America	TMB	A	Mean	Unmanipulated	W	1999	NA	NA	2002	NA	NA	Divided	Yes	Relatively undisturbed hardwood	Unmanipulated	8	1	Ardisia elliptica
1984	ArdisiaellipticaEcology2005HardwoodForest2000IndividualUnmanipulatedRelativelyundisturbedhardwood[00000010.59251.676;0.1180.4000000;00.50.8770.0750.017000;000.0920.7750.0330.04200;0000.150.750.12500;00000.1670.82900;000000.0040.9070.017;0000000.0930.978]	Ardisia_elliptica	Shoebutton Ardisia	Ardisia	Primulaceae	Ericales	Magnoliopsida	Magnoliophyta	Plantae	Shrub	Eudicot	Angiosperm	Koop; Horvitz	Ecology	2005	10.1890/04-1483	NA	3	1999	2001	1	5	Plant height	No	No	Hardwood Forest	NA	NA	NA	USA	N America	TMB	A	Individual	Unmanipulated	W	2000	NA	NA	2001	NA	NA	Divided	Yes	Relatively undisturbed hardwood	Unmanipulated	8	1	Ardisia elliptica
1986	ArdisiaellipticaEcology2005HardwoodForest2001IndividualUnmanipulatedRelativelyundisturbedhardwood[000000.05210.872125.17;0.2220.571000000;00.2860.91700.019000;000.0690.7730000;0000.1590.889000;00000.0740.96800;000000.0320.9250.017;0000000.0750.978]	Ardisia_elliptica	Shoebutton Ardisia	Ardisia	Primulaceae	Ericales	Magnoliopsida	Magnoliophyta	Plantae	Shrub	Eudicot	Angiosperm	Koop; Horvitz	Ecology	2005	10.1890/04-1483	NA	3	1999	2001	1	5	Plant height	No	No	Hardwood Forest	NA	NA	NA	USA	N America	TMB	A	Individual	Unmanipulated	W	2001	NA	NA	2002	NA	NA	Divided	Yes	Relatively undisturbed hardwood	Unmanipulated	8	1	Ardisia elliptica
1988	ArdisiaellipticaEcology2005Schinusthicket1999IndividualUnmanipulatedRelativelydisturbedhabitat[000028.986.7124.69213.33;0.0170.312000000;00.6240.7380.0340000;000.240.5170000;000.0040.1720.167000;000.0090.2760.5000;00000.33310.70.017;0000000.30.978]	Ardisia_elliptica	Shoebutton Ardisia	Ardisia	Primulaceae	Ericales	Magnoliopsida	Magnoliophyta	Plantae	Shrub	Eudicot	Angiosperm	Koop; Horvitz	Ecology	2005	10.1890/04-1483	NA	3	1999	2001	1	5	Plant height	No	No	Schinus thicket	NA	NA	NA	USA	N America	TMB	A	Individual	Unmanipulated	W	1999	NA	NA	2000	NA	NA	Divided	Yes	Relatively disturbed habitat	Unmanipulated	8	1	Ardisia elliptica
1990	ArdisiaellipticaEcology2005Schinusthicket1999MeanUnmanipulatedRelativelydisturbedhabitat[000028.986.7124.69213.33;0.0170.312000000;00.6240.7380.0340000;000.240.5170000;000.0040.1720.167000;000.0090.2760.5000;00000.33310.70.017;0000000.30.978]	Ardisia_elliptica	Shoebutton Ardisia	Ardisia	Primulaceae	Ericales	Magnoliopsida	Magnoliophyta	Plantae	Shrub	Eudicot	Angiosperm	Koop; Horvitz	Ecology	2005	10.1890/04-1483	NA	3	1999	2001	1	5	Plant height	No	No	Schinus thicket	NA	NA	NA	USA	N America	TMB	A	Mean	Unmanipulated	W	1999	NA	NA	2002	NA	NA	Divided	Yes	Relatively disturbed habitat	Unmanipulated	8	1	Ardisia elliptica
1992	ArdisiaellipticaEcology2005Schinusthicket2000IndividualUnmanipulatedRelativelydisturbedhabitat[000028.986.7124.69213.33;0.0170.312000000;00.6240.7380.0340000;000.240.5170000;000.0040.1720.167000;000.0090.2760.5000;00000.33310.70.017;0000000.30.978]	Ardisia_elliptica	Shoebutton Ardisia	Ardisia	Primulaceae	Ericales	Magnoliopsida	Magnoliophyta	Plantae	Shrub	Eudicot	Angiosperm	Koop; Horvitz	Ecology	2005	10.1890/04-1483	NA	3	1999	2001	1	5	Plant height	No	No	Schinus thicket	NA	NA	NA	USA	N America	TMB	A	Individual	Unmanipulated	W	2000	NA	NA	2001	NA	NA	Divided	Yes	Relatively disturbed habitat	Unmanipulated	8	1	Ardisia elliptica
1994	ArdisiaellipticaEcology2005TransitionalForest1999IndividualUnmanipulatedRelativelydisturbedhabitat[00001.02711.29245.248199.06;0.0980.5000000;00.3950.66700000;000.3060.530.01600.0290;0000.3640.6940.03200;0000.0910.2420.61300;00000.0320.3550.8860.017;0000000.0860.978]	Ardisia_elliptica	Shoebutton Ardisia	Ardisia	Primulaceae	Ericales	Magnoliopsida	Magnoliophyta	Plantae	Shrub	Eudicot	Angiosperm	Koop; Horvitz	Ecology	2005	10.1890/04-1483	NA	3	1999	2001	1	5	Plant height	No	No	Transitional Forest	NA	NA	NA	USA	N America	TMB	A	Individual	Unmanipulated	W	1999	NA	NA	2000	NA	NA	Divided	Yes	Relatively disturbed habitat	Unmanipulated	8	1.001	Ardisia elliptica
1781	Ardisia_elliptica10.1890/04-1483TransitionalForest1999NANAMeanUnmanipulated0.995	Ardisia_elliptica	Shoebutton Ardisia	Ardisia	Primulaceae	Ericales	Magnoliopsida	Magnoliophyta	Plantae	Shrub	Eudicot	Angiosperm	Koop; Horvitz	Ecology	2005	10.1890/04-1483	NA	3	1999	2001	1	5	Plant height	No	No	Transitional Forest	NA	NA	NA	USA	N America	TMB	A	Mean	Unmanipulated	W	1999	NA	NA	2002	NA	NA	Divided	Yes	Relatively disturbed habitat	Unmanipulated	8	0.995	Ardisia elliptica
1996	ArdisiaellipticaEcology2005TransitionalForest2000IndividualUnmanipulatedRelativelydisturbedhabitat[000000.1587.74977.52;0.0640.435000.013000;00.4350.8170.0090.013000;000.1460.710.013000;000.0120.2520.7110.0250.0220;0000.0090.1070.84200;000000.0250.9330.017;0000000.0220.978]	Ardisia_elliptica	Shoebutton Ardisia	Ardisia	Primulaceae	Ericales	Magnoliopsida	Magnoliophyta	Plantae	Shrub	Eudicot	Angiosperm	Koop; Horvitz	Ecology	2005	10.1890/04-1483	NA	3	1999	2001	1	5	Plant height	No	No	Transitional Forest	NA	NA	NA	USA	N America	TMB	A	Individual	Unmanipulated	W	2000	NA	NA	2001	NA	NA	Divided	Yes	Relatively disturbed habitat	Unmanipulated	8	0.995	Ardisia elliptica
1998	ArdisiaellipticaEcology2005TransitionalForest2001IndividualUnmanipulatedRelativelydisturbedhabitat[00000.2312.38722.154136.13;0.1320.50.0200000;00.2780.8040.0090.012000;000.1470.7250000;0000.2390.8690.01800;0000.0090.1070.84200;00000.0120.1230.9770.017;0000000.0230.978]	Ardisia_elliptica	Shoebutton Ardisia	Ardisia	Primulaceae	Ericales	Magnoliopsida	Magnoliophyta	Plantae	Shrub	Eudicot	Angiosperm	Koop; Horvitz	Ecology	2005	10.1890/04-1483	NA	3	1999	2001	1	5	Plant height	No	No	Transitional Forest	NA	NA	NA	USA	N America	TMB	A	Individual	Unmanipulated	W	2001	NA	NA	2002	NA	NA	Divided	Yes	Relatively disturbed habitat	Unmanipulated	8	1	Ardisia elliptica
2000	ArdisiaescallonioidesEcology1998CAS1992Individual65%fullsunlight(opencanopy)NA[0011.4110790.71450.63126.24066.9;0.10000000;00.70.570.20.01000;000.120.40.11000;000.010.40.10.100;00000.50.4800;00000.130.290.330;00000.030.140.671]	Ardisia_escallonioides	NA	Ardisia	Primulaceae	Ericales	Magnoliopsida	Magnoliophyta	Plantae	Shrub	Eudicot	Angiosperm	Pascarella; Horvitz	Ecology	1998	10.2307/176952	Horvitz Ecol 2005; Pascarella Ecol 1998	3	1992	1994	1	4	Plant height; DBH	No	No	CAS	25.5	-79.5	2	USA	N America	TMB	A	Individual	65% full sunlight (open canopy)	W	1992	NA	NA	1993	NA	NA	Divided	Yes	NA	Different canopy types; Hurricane	8	1.01	Ardisia escallonioides
2002	ArdisiaescallonioidesEcology1998CAS1993Individual45%fullsunlightNA[00.71.362.1306.9579.7890.61843;0.10000000;00.70.4300000;000.220.550000;0000.270.4300.10;0000.050.450.640.150.13;00000.060.310.50.13;000000.030.20.75]	Ardisia_escallonioides	NA	Ardisia	Primulaceae	Ericales	Magnoliopsida	Magnoliophyta	Plantae	Shrub	Eudicot	Angiosperm	Pascarella; Horvitz	Ecology	1998	10.2307/176952	Horvitz Ecol 2005; Pascarella Ecol 1998	3	1992	1994	1	4	Plant height; DBH	No	No	CAS	25.5	-79.5	2	USA	N America	TMB	A	Individual	45% full sunlight	W	1993	NA	NA	1994	NA	NA	Divided	Yes	NA	Different canopy types; Hurricane	8	1.01	Ardisia escallonioides
2003	ArdisiaescallonioidesEcology1998DEE1992Individual55%fullsunlightNA[001.158.6190.3481.57021508.1;0.10000000;00.70.70.10000;000.080.490.07000;000.010.270.50.030.030;0000.120.230.510.210;00000.070.330.380;00000.030.10.280.94]	Ardisia_escallonioides	NA	Ardisia	Primulaceae	Ericales	Magnoliopsida	Magnoliophyta	Plantae	Shrub	Eudicot	Angiosperm	Pascarella; Horvitz	Ecology	1998	10.2307/176952	Horvitz Ecol 2005; Pascarella Ecol 1998	3	1992	1994	1	4	Plant height; DBH	No	No	DEE	25.5	-79.5	2	USA	N America	TMB	A	Individual	55% full sunlight	W	1992	NA	NA	1993	NA	NA	Divided	Yes	NA	Different canopy types; Hurricane	8	0.98	Ardisia escallonioides
2004	ArdisiaescallonioidesEcology1998DEE1993Individual35%fullsunlightNA[001.814.318.161.2125.2179.4;0.10000000;00.70.520.040000.08;000.190.320.06000;000.030.160.420.050.020;000.030.360.380.430.10;00000.020.30.240;000000.160.560.92]	Ardisia_escallonioides	NA	Ardisia	Primulaceae	Ericales	Magnoliopsida	Magnoliophyta	Plantae	Shrub	Eudicot	Angiosperm	Pascarella; Horvitz	Ecology	1998	10.2307/176952	Horvitz Ecol 2005; Pascarella Ecol 1998	3	1992	1994	1	4	Plant height; DBH	No	No	DEE	25.5	-79.5	2	USA	N America	TMB	A	Individual	35% full sunlight	W	1993	NA	NA	1994	NA	NA	Divided	Yes	NA	Different canopy types; Hurricane	8	1	Ardisia escallonioides
2006	ArdisiaescallonioidesEcology1998JPS1993Individual5%fullsunlight(closedcanopy)NA[00000.92.32.60.8;0.10000000;00.70.950.170000;000.010.660000;0000.170.96000;00000.040.880.040;0000000.960;00000001]	Ardisia_escallonioides	NA	Ardisia	Primulaceae	Ericales	Magnoliopsida	Magnoliophyta	Plantae	Shrub	Eudicot	Angiosperm	Pascarella; Horvitz	Ecology	1998	10.2307/176952	Horvitz Ecol 2005; Pascarella Ecol 1998	3	1992	1994	1	4	Plant height; DBH	No	No	JPS	25.5	-79.5	2	USA	N America	TMB	A	Individual	5% full sunlight (closed canopy)	W	1993	NA	NA	1994	NA	NA	Divided	Yes	NA	Different canopy types; Hurricane	8	1	Ardisia escallonioides
2008	ArdisiaescallonioidesEcology1998MAT1993Individual15%fullsunlightNA[01.82.313.673.4153.4568.91431.7;0.10000000;00.70.760.050.040.0200;000.090.660.06000;0000.290.560.040.070;00000.290.6700;00000.040.270.60;0000000.331]	Ardisia_escallonioides	NA	Ardisia	Primulaceae	Ericales	Magnoliopsida	Magnoliophyta	Plantae	Shrub	Eudicot	Angiosperm	Pascarella; Horvitz	Ecology	1998	10.2307/176952	Horvitz Ecol 2005; Pascarella Ecol 1998	3	1992	1994	1	4	Plant height; DBH	No	No	MAT	25.5	-79.5	2	USA	N America	TMB	A	Individual	15% full sunlight	W	1993	NA	NA	1994	NA	NA	Divided	Yes	NA	Different canopy types; Hurricane	8	1	Ardisia escallonioides
2009	ArdisiaescallonioidesEcology1998MAT1993Individual25%fullsunlightNA[00.07565.3189.1330.7679.71142.8;0.10000000;00.070.660.040000;000.250.50000;000.020.330.52000;0000.080.320.760.170;00000.030.170.50.17;00000.020.030.330.83]	Ardisia_escallonioides	NA	Ardisia	Primulaceae	Ericales	Magnoliopsida	Magnoliophyta	Plantae	Shrub	Eudicot	Angiosperm	Pascarella; Horvitz	Ecology	1998	10.2307/176952	Horvitz Ecol 2005; Pascarella Ecol 1998	3	1992	1994	1	4	Plant height; DBH	No	No	MAT	25.5	-79.5	2	USA	N America	TMB	A	Individual	25% full sunlight	W	1993	NA	NA	1994	NA	NA	Divided	Yes	NA	Different canopy types; Hurricane	8	1	Ardisia escallonioides
2010	ArenariagrandiflorabolosiiBook2009PuigdeMassanella2001IndividualUnmanipulatedTheGPScoordinateswereapproximatedtotheclosestgeographiclocationdescribedinthereference.Mostofthepopulationsinthisstudyareunderhighriskoflocalextinction,andthustheexactGPScoordinateswerenotpublic.Forfurtherinformationpleasecontacttheauthorsofthebook.[0.50.0540.072;0.250.80.043;0.250.040.913]	Arenaria_bolosii	NA	Arenaria	Caryophyllaceae	Caryophyllales	Magnoliopsida	Magnoliophyta	Plantae	Herbaceous perennial	Eudicot	Angiosperm	Iriondo; Albert; Giminez; Lozano; Escudero	Book	2009	978-84-8014-746-0	NA	6	2001	2006	1	1	Plant diameter	Yes	No	Puig de Massanella	39.8	2.8	900	ESP	Europe	MED	A	Individual	Unmanipulated	W	2001	NA	NA	2002	NA	NA	Divided	Yes	The GPS coordinates were approximated to the closest geographic location described in the reference. Most of the populations in this study are under high risk of local extinction, and thus the exact GPS coordinates were not public. For further information please contact the authors of the book.	Unmanipulated	3	1	Arenaria grandiflora bolosii
2011	ArenariagrandiflorabolosiiBook2009PuigdeMassanella2001MeanUnmanipulatedTheGPScoordinateswereapproximatedtotheclosestgeographiclocationdescribedinthereference.Mostofthepopulationsinthisstudyareunderhighriskoflocalextinction,andthustheexactGPScoordinateswerenotpublic.Forfurtherinformationpleasecontacttheauthorsofthebook.[0.40.04940.0144;0.50.84640.055;0.050.08320.9362]	Arenaria_bolosii	NA	Arenaria	Caryophyllaceae	Caryophyllales	Magnoliopsida	Magnoliophyta	Plantae	Herbaceous perennial	Eudicot	Angiosperm	Iriondo; Albert; Giminez; Lozano; Escudero	Book	2009	978-84-8014-746-0	NA	6	2001	2006	1	1	Plant diameter	Yes	No	Puig de Massanella	39.8	2.8	900	ESP	Europe	MED	A	Mean	Unmanipulated	W	2001	NA	NA	2006	NA	NA	Divided	Yes	The GPS coordinates were approximated to the closest geographic location described in the reference. Most of the populations in this study are under high risk of local extinction, and thus the exact GPS coordinates were not public. For further information please contact the authors of the book.	Unmanipulated	3	0.9912	Arenaria grandiflora bolosii
2012	ArenariagrandiflorabolosiiBook2009PuigdeMassanella2002IndividualUnmanipulatedTheGPScoordinateswereapproximatedtotheclosestgeographiclocationdescribedinthereference.Mostofthepopulationsinthisstudyareunderhighriskoflocalextinction,andthustheexactGPScoordinateswerenotpublic.Forfurtherinformationpleasecontacttheauthorsofthebook.[0.500;0.250.9130;00.0871]	Arenaria_bolosii	NA	Arenaria	Caryophyllaceae	Caryophyllales	Magnoliopsida	Magnoliophyta	Plantae	Herbaceous perennial	Eudicot	Angiosperm	Iriondo; Albert; Giminez; Lozano; Escudero	Book	2009	978-84-8014-746-0	NA	6	2001	2006	1	1	Plant diameter	Yes	No	Puig de Massanella	39.8	2.8	900	ESP	Europe	MED	A	Individual	Unmanipulated	W	2002	NA	NA	2003	NA	NA	Divided	Yes	The GPS coordinates were approximated to the closest geographic location described in the reference. Most of the populations in this study are under high risk of local extinction, and thus the exact GPS coordinates were not public. For further information please contact the authors of the book.	Unmanipulated	3	1	Arenaria grandiflora bolosii
2014	ArenariagrandiflorabolosiiBook2009PuigdeMassanella2003IndividualUnmanipulatedTheGPScoordinateswereapproximatedtotheclosestgeographiclocationdescribedinthereference.Mostofthepopulationsinthisstudyareunderhighriskoflocalextinction,andthustheexactGPScoordinateswerenotpublic.Forfurtherinformationpleasecontacttheauthorsofthebook.[10.0450;00.8640.04;00.0910.96]	Arenaria_bolosii	NA	Arenaria	Caryophyllaceae	Caryophyllales	Magnoliopsida	Magnoliophyta	Plantae	Herbaceous perennial	Eudicot	Angiosperm	Iriondo; Albert; Giminez; Lozano; Escudero	Book	2009	978-84-8014-746-0	NA	6	2001	2006	1	1	Plant diameter	Yes	No	Puig de Massanella	39.8	2.8	900	ESP	Europe	MED	A	Individual	Unmanipulated	W	2003	NA	NA	2004	NA	NA	Divided	Yes	The GPS coordinates were approximated to the closest geographic location described in the reference. Most of the populations in this study are under high risk of local extinction, and thus the exact GPS coordinates were not public. For further information please contact the authors of the book.	Unmanipulated	3	1	Arenaria grandiflora bolosii
2015	ArenariagrandiflorabolosiiBook2009PuigdeMassanella2004IndividualUnmanipulatedTheGPScoordinateswereapproximatedtotheclosestgeographiclocationdescribedinthereference.Mostofthepopulationsinthisstudyareunderhighriskoflocalextinction,andthustheexactGPScoordinateswerenotpublic.Forfurtherinformationpleasecontacttheauthorsofthebook.[00.10;10.750.115;00.150.885]	Arenaria_bolosii	NA	Arenaria	Caryophyllaceae	Caryophyllales	Magnoliopsida	Magnoliophyta	Plantae	Herbaceous perennial	Eudicot	Angiosperm	Iriondo; Albert; Giminez; Lozano; Escudero	Book	2009	978-84-8014-746-0	NA	6	2001	2006	1	1	Plant diameter	Yes	No	Puig de Massanella	39.8	2.8	900	ESP	Europe	MED	A	Individual	Unmanipulated	W	2004	NA	NA	2005	NA	NA	Divided	Yes	The GPS coordinates were approximated to the closest geographic location described in the reference. Most of the populations in this study are under high risk of local extinction, and thus the exact GPS coordinates were not public. For further information please contact the authors of the book.	Unmanipulated	3	1	Arenaria grandiflora bolosii
2016	ArenariagrandiflorabolosiiBook2009PuigdeMassanella2005IndividualUnmanipulatedTheGPScoordinateswereapproximatedtotheclosestgeographiclocationdescribedinthereference.Mostofthepopulationsinthisstudyareunderhighriskoflocalextinction,andthustheexactGPScoordinateswerenotpublic.Forfurtherinformationpleasecontacttheauthorsofthebook.[00.0480;10.9050.077;00.0480.923]	Arenaria_bolosii	NA	Arenaria	Caryophyllaceae	Caryophyllales	Magnoliopsida	Magnoliophyta	Plantae	Herbaceous perennial	Eudicot	Angiosperm	Iriondo; Albert; Giminez; Lozano; Escudero	Book	2009	978-84-8014-746-0	NA	6	2001	2006	1	1	Plant diameter	Yes	No	Puig de Massanella	39.8	2.8	900	ESP	Europe	MED	A	Individual	Unmanipulated	W	2005	NA	NA	2006	NA	NA	Divided	Yes	The GPS coordinates were approximated to the closest geographic location described in the reference. Most of the populations in this study are under high risk of local extinction, and thus the exact GPS coordinates were not public. For further information please contact the authors of the book.	Unmanipulated	3	1	Arenaria grandiflora bolosii
7122	Arenaria_serpyllifolia10.1658/1100-9233(2007)18[91:PDOAIP]2.0.CO;2DostalType1:_40%barsoil2000NANAIndividualUnmanipulatedNA0.35324[3.192490.03659;27.627710.31665]	Arenaria_serpyllifolia	Thyme-leaved Sandwort	Arenaria	Caryophyllaceae	Caryophyllales	Magnoliopsida	Magnoliophyta	Plantae	Annual	Eudicot	Angiosperm	Dostal	J Veg Sci	2007	10.1658/1100-9233(2007)18[91:PDOAIP]2.0.CO;2	NA	3	2000	2002	1	1	No	Yes	No	Type 1: _ 40 % bar soil	50.5167	13.9833	446	CZE	Europe	TBM	A	Individual	Unmanipulated	W	2000	NA	NA	2001	NA	NA	Divided	Yes	NA	Percentage of bare soil	2	0.35324	Arenaria serpyllifolia
7121	Arenaria_serpyllifolia10.1658/1100-9233(2007)18[91:PDOAIP]2.0.CO;2DostalType1:_40%barsoil2000NANAMeanUnmanipulatedNA0.183285[2.0133250.02181;14.18760250.161475]	Arenaria_serpyllifolia	Thyme-leaved Sandwort	Arenaria	Caryophyllaceae	Caryophyllales	Magnoliopsida	Magnoliophyta	Plantae	Annual	Eudicot	Angiosperm	Dostal	J Veg Sci	2007	10.1658/1100-9233(2007)18[91:PDOAIP]2.0.CO;2	NA	3	2000	2002	1	1	No	Yes	No	Type 1: _ 40 % bar soil	50.5167	13.9833	446	CZE	Europe	TBM	A	Mean	Unmanipulated	W	2000	NA	NA	2002	NA	NA	Divided	Yes	NA	Percentage of bare soil	2	0.183285	Arenaria serpyllifolia
7123	Arenaria_serpyllifolia10.1658/1100-9233(2007)18[91:PDOAIP]2.0.CO;2DostalType1:_40%barsoil2001NANAIndividualUnmanipulatedNA0.01333[0.834160.00703;0.7474950.0063]	Arenaria_serpyllifolia	Thyme-leaved Sandwort	Arenaria	Caryophyllaceae	Caryophyllales	Magnoliopsida	Magnoliophyta	Plantae	Annual	Eudicot	Angiosperm	Dostal	J Veg Sci	2007	10.1658/1100-9233(2007)18[91:PDOAIP]2.0.CO;2	NA	3	2000	2002	1	1	No	Yes	No	Type 1: _ 40 % bar soil	50.5167	13.9833	446	CZE	Europe	TBM	A	Individual	Unmanipulated	W	2001	NA	NA	2002	NA	NA	Divided	Yes	NA	Percentage of bare soil	2	0.01333	Arenaria serpyllifolia
7120	Arenaria_serpyllifolia10.1658/1100-9233(2007)18[91:PDOAIP]2.0.CO;2DostalType1:_40%barsoil;Type2:25.1-39.9%barsoil;Type3:10.1-25%barsoil;Type4:5.1-10%barsoil;Type5:0-5%barsoil2000NANAMeanUnmanipulatedNA0.2183448[1.24417710.0137822;21.6515510.2045626]	Arenaria_serpyllifolia	Thyme-leaved Sandwort	Arenaria	Caryophyllaceae	Caryophyllales	Magnoliopsida	Magnoliophyta	Plantae	Annual	Eudicot	Angiosperm	Dostal	J Veg Sci	2007	10.1658/1100-9233(2007)18[91:PDOAIP]2.0.CO;2	NA	3	2000	2002	1	1	No	Yes	No	Type 1: _ 40 % bar soil; Type 2: 25.1-39.9 % bar soil; Type 3: 10.1-25 % bar soil; Type 4: 5.1-10 % bar soil; Type 5: 0-5 % bar soil	50.5167	13.9833	446	CZE	Europe	TBM	A	Mean	Unmanipulated	W	2000	NA	NA	2002	NA	NA	Divided	Yes	NA	Percentage of bare soil	2	0.218345	Arenaria serpyllifolia
2020	ArenariaserpyllifoliaJVegSci2007Type2:25.1-39.9%barsoil2000IndividualUnmanipulatedNA[2.3180440.026568;33.533450.384338]	Arenaria_serpyllifolia	NA	Arenaria	Caryophyllaceae	Caryophyllales	Magnoliopsida	Magnoliophyta	Plantae	Annual	Eudicot	Angiosperm	Dostal	J Veg Sci	2007	10.1658/1100-9233(2007)18[91:PDOAIP]2.0.CO;2	NA	3	2000	2002	1	1	No	Yes	No	Type 2: 25.1-39.9% bar soil	50.5167	13.9833	446	CZE	Europe	TBM	A	Individual	Unmanipulated	W	2000	NA	NA	2001	NA	NA	Divided	Yes	NA	Percentage of bare soil	2	0.410906	Arenaria serpyllifolia
2022	ArenariaserpyllifoliaJVegSci2007Type2:25.1-39.9%barsoil2000MeanUnmanipulatedNA[1.37236850.015311;17.3851880.1973815]	Arenaria_serpyllifolia	NA	Arenaria	Caryophyllaceae	Caryophyllales	Magnoliopsida	Magnoliophyta	Plantae	Annual	Eudicot	Angiosperm	Dostal	J Veg Sci	2007	10.1658/1100-9233(2007)18[91:PDOAIP]2.0.CO;2	NA	3	2000	2002	1	1	No	Yes	No	Type 2: 25.1-39.9% bar soil	50.5167	13.9833	446	CZE	Europe	TBM	A	Mean	Unmanipulated	W	2000	NA	NA	2002	NA	NA	Divided	Yes	NA	Percentage of bare soil	2	0.212693	Arenaria serpyllifolia
2024	ArenariaserpyllifoliaJVegSci2007Type2:25.1-39.9%barsoil2001IndividualUnmanipulatedNA[0.4266930.004054;1.2369260.010425]	Arenaria_serpyllifolia	NA	Arenaria	Caryophyllaceae	Caryophyllales	Magnoliopsida	Magnoliophyta	Plantae	Annual	Eudicot	Angiosperm	Dostal	J Veg Sci	2007	10.1658/1100-9233(2007)18[91:PDOAIP]2.0.CO;2	NA	3	2000	2002	1	1	No	Yes	No	Type 2: 25.1-39.9% bar soil	50.5167	13.9833	446	CZE	Europe	TBM	A	Individual	Unmanipulated	W	2001	NA	NA	2002	NA	NA	Divided	Yes	NA	Percentage of bare soil	2	0.014479	Arenaria serpyllifolia
2025	ArenariaserpyllifoliaJVegSci2007Type3:10.1-25%barsoil2000IndividualUnmanipulatedNA[1.9682660.022559;35.895740.411413]	Arenaria_serpyllifolia	NA	Arenaria	Caryophyllaceae	Caryophyllales	Magnoliopsida	Magnoliophyta	Plantae	Annual	Eudicot	Angiosperm	Dostal	J Veg Sci	2007	10.1658/1100-9233(2007)18[91:PDOAIP]2.0.CO;2	NA	3	2000	2002	1	1	No	Yes	No	Type 3: 10.1-25% bar soil	50.5167	13.9833	446	CZE	Europe	TBM	A	Individual	Unmanipulated	W	2000	NA	NA	2001	NA	NA	Divided	Yes	NA	Percentage of bare soil	2	0.433972	Arenaria serpyllifolia
2026	ArenariaserpyllifoliaJVegSci2007Type3:10.1-25%barsoil2000MeanUnmanipulatedNA[1.1159860.012391;18.66421950.211744]	Arenaria_serpyllifolia	NA	Arenaria	Caryophyllaceae	Caryophyllales	Magnoliopsida	Magnoliophyta	Plantae	Annual	Eudicot	Angiosperm	Dostal	J Veg Sci	2007	10.1658/1100-9233(2007)18[91:PDOAIP]2.0.CO;2	NA	3	2000	2002	1	1	No	Yes	No	Type 3: 10.1-25% bar soil	50.5167	13.9833	446	CZE	Europe	TBM	A	Mean	Unmanipulated	W	2000	NA	NA	2002	NA	NA	Divided	Yes	NA	Percentage of bare soil	2	0.224135	Arenaria serpyllifolia
2027	ArenariaserpyllifoliaJVegSci2007Type3:10.1-25%barsoil2001IndividualUnmanipulatedNA[0.2637060.002223;1.4326990.012075]	Arenaria_serpyllifolia	NA	Arenaria	Caryophyllaceae	Caryophyllales	Magnoliopsida	Magnoliophyta	Plantae	Annual	Eudicot	Angiosperm	Dostal	J Veg Sci	2007	10.1658/1100-9233(2007)18[91:PDOAIP]2.0.CO;2	NA	3	2000	2002	1	1	No	Yes	No	Type 3: 10.1-25% bar soil	50.5167	13.9833	446	CZE	Europe	TBM	A	Individual	Unmanipulated	W	2001	NA	NA	2002	NA	NA	Divided	Yes	NA	Percentage of bare soil	2	0.014298	Arenaria serpyllifolia
2028	ArenariaserpyllifoliaJVegSci2007Type4:5.1-10%barsoil2000IndividualUnmanipulatedNA[1.6767840.019218;37.864320.433975]	Arenaria_serpyllifolia	NA	Arenaria	Caryophyllaceae	Caryophyllales	Magnoliopsida	Magnoliophyta	Plantae	Annual	Eudicot	Angiosperm	Dostal	J Veg Sci	2007	10.1658/1100-9233(2007)18[91:PDOAIP]2.0.CO;2	NA	3	2000	2002	1	1	No	Yes	No	Type 4: 5.1-10% bar soil	50.5167	13.9833	446	CZE	Europe	TBM	A	Individual	Unmanipulated	W	2000	NA	NA	2001	NA	NA	Divided	Yes	NA	Percentage of bare soil	2	0.453193	Arenaria serpyllifolia
2029	ArenariaserpyllifoliaJVegSci2007Type4:5.1-10%barsoil2000MeanUnmanipulatedNA[0.90233350.010148;37.864320.2237125]	Arenaria_serpyllifolia	NA	Arenaria	Caryophyllaceae	Caryophyllales	Magnoliopsida	Magnoliophyta	Plantae	Annual	Eudicot	Angiosperm	Dostal	J Veg Sci	2007	10.1658/1100-9233(2007)18[91:PDOAIP]2.0.CO;2	NA	3	2000	2002	1	1	No	Yes	No	Type 4: 5.1-10% bar soil	50.5167	13.9833	446	CZE	Europe	TBM	A	Mean	Unmanipulated	W	2000	NA	NA	2002	NA	NA	Divided	Yes	NA	Percentage of bare soil	2	0.23386	Arenaria serpyllifolia
2030	ArenariaserpyllifoliaJVegSci2007Type4:5.1-10%barsoil2001IndividualUnmanipulatedNA[0.1278830.001078;37.864320.01345]	Arenaria_serpyllifolia	NA	Arenaria	Caryophyllaceae	Caryophyllales	Magnoliopsida	Magnoliophyta	Plantae	Annual	Eudicot	Angiosperm	Dostal	J Veg Sci	2007	10.1658/1100-9233(2007)18[91:PDOAIP]2.0.CO;2	NA	3	2000	2002	1	1	No	Yes	No	Type 4: 5.1-10% bar soil	50.5167	13.9833	446	CZE	Europe	TBM	A	Individual	Unmanipulated	W	2001	NA	NA	2002	NA	NA	Divided	Yes	NA	Percentage of bare soil	2	0.014528	Arenaria serpyllifolia
2032	ArenariaserpyllifoliaJVegSci2007Type5:0-5%barsoil2000IndividualUnmanipulatedNA[1.5601910.017882;38.651750.443]	Arenaria_serpyllifolia	NA	Arenaria	Caryophyllaceae	Caryophyllales	Magnoliopsida	Magnoliophyta	Plantae	Annual	Eudicot	Angiosperm	Dostal	J Veg Sci	2007	10.1658/1100-9233(2007)18[91:PDOAIP]2.0.CO;2	NA	3	2000	2002	1	1	No	Yes	No	Type 5: 0-5% bar soil	50.5167	13.9833	446	CZE	Europe	TBM	A	Individual	Unmanipulated	W	2000	NA	NA	2001	NA	NA	Divided	Yes	NA	Percentage of bare soil	2	0.460882	Arenaria serpyllifolia
2034	ArenariaserpyllifoliaJVegSci2007Type5:0-5%barsoil2000MeanUnmanipulatedNA[0.81687250.009251;20.1564250.2285]	Arenaria_serpyllifolia	NA	Arenaria	Caryophyllaceae	Caryophyllales	Magnoliopsida	Magnoliophyta	Plantae	Annual	Eudicot	Angiosperm	Dostal	J Veg Sci	2007	10.1658/1100-9233(2007)18[91:PDOAIP]2.0.CO;2	NA	3	2000	2002	1	1	No	Yes	No	Type 5: 0-5% bar soil	50.5167	13.9833	446	CZE	Europe	TBM	A	Mean	Unmanipulated	W	2000	NA	NA	2002	NA	NA	Divided	Yes	NA	Percentage of bare soil	2	0.237751	Arenaria serpyllifolia
2035	ArenariaserpyllifoliaJVegSci2007Type5:0-5%barsoil2001IndividualUnmanipulatedNA[0.0735540.00062;1.66110.014]	Arenaria_serpyllifolia	NA	Arenaria	Caryophyllaceae	Caryophyllales	Magnoliopsida	Magnoliophyta	Plantae	Annual	Eudicot	Angiosperm	Dostal	J Veg Sci	2007	10.1658/1100-9233(2007)18[91:PDOAIP]2.0.CO;2	NA	3	2000	2002	1	1	No	Yes	No	Type 5: 0-5% bar soil	50.5167	13.9833	446	CZE	Europe	TBM	A	Individual	Unmanipulated	W	2001	NA	NA	2002	NA	NA	Divided	Yes	NA	Percentage of bare soil	2	0.01462	Arenaria serpyllifolia
2036	ArgyroxiphiumsandwicenseOeco2003Maui1997MeanUnmanipulatedNA[0.49000028.5171;0.00100001.27.2;00.5880.80.022000;000.0910.8950.02500;0000.040.89300;0000.003000;00000.0700]	Argyroxiphium_sandwicense_subsp._macrocephalum	Haleakala silversword	Dubautia	Compositae	Asterales	Magnoliopsida	Magnoliophyta	Plantae	Shrub	Eudicot	Angiosperm	Forsyth	Oeco	2003	10.1007/s00442-003-1295-3	Forsyth PhD thesis 2002	5	1997	2001	NA	NA	Rosette diameter	No	No	Maui	20.7333	-155.783	2200	USA	N America	TBM	A	Mean	Unmanipulated	W	1997	NA	NA	2001	NA	NA	Divided	Yes	NA	Pollination	7	0.988	Argyroxiphium sandwicense
2038	AriocarpusfissuratusMScthesis2012A2005IndividualHighpopulationdensityNA[0.013.5564.30116.27330.63738.637;0.0002890.4430.0180.014400;00.330.6380.0720.0340.026;00.0340.2230.5540.2840.051;00.0340.0150.1730.50420.2308;0000.0020.04660.462]	Ariocarpus_fissuratus	NA	Ariocarpus	Cactaceae	Caryophyllales	Magnoliopsida	Magnoliophyta	Plantae	Succulent	Eudicot	Angiosperm	Mancilla Ramirez	MSc thesis	2012	None	NA	5	2005	2009	1	2	Plant diameter	No	No	A	26.9119	-101.877	747	MEX	N America	DES	A	Individual	High population density	W	2005	NA	NA	2006	NA	NA	Divided	Yes	NA	Density of population	6	39.4068	Ariocarpus fissuratus
2040	AriocarpusfissuratusMScthesis2012A2005MeanHighpopulationdensityNA[0.011.17553.03232516.0612528.443559.46275;0.000819250.610750.04710.008850.002750;00.267750.72430.0870.022250.0065;00.019250.1780.705750.314250.03675;00.010750.005750.13550.568050.23845;000.0010.0010.04740.64]	Ariocarpus_fissuratus	NA	Ariocarpus	Cactaceae	Caryophyllales	Magnoliopsida	Magnoliophyta	Plantae	Succulent	Eudicot	Angiosperm	Mancilla Ramirez	MSc thesis	2012	None	NA	5	2005	2009	1	2	Plant diameter	No	No	A	26.9119	-101.877	747	MEX	N America	DES	A	Mean	High population density	W	2005	NA	NA	2009	NA	NA	Divided	Yes	NA	Density of population	6	60.3845	Ariocarpus fissuratus
2042	AriocarpusfissuratusMScthesis2012A2006IndividualHighpopulationdensityNA[0.010.612.12717.83230.8274.66;0.00270.630.0590.01600;00.2130.760.1150.0250;00.0190.1510.7310.2770.033;00.0090.0040.1150.6290.167;000.00400.0450.767]	Ariocarpus_fissuratus	NA	Ariocarpus	Cactaceae	Caryophyllales	Magnoliopsida	Magnoliophyta	Plantae	Succulent	Eudicot	Angiosperm	Mancilla Ramirez	MSc thesis	2012	None	NA	5	2005	2009	1	2	Plant diameter	No	No	A	26.9119	-101.877	747	MEX	N America	DES	A	Individual	High population density	W	2006	NA	NA	2007	NA	NA	Divided	Yes	NA	Density of population	6	75.627	Ariocarpus fissuratus
2044	AriocarpusfissuratusMScthesis2012A2007IndividualHighpopulationdensityNA[0.010.5363.805318.87330.53466.909;0.0001050.6910.06140.0030.0110;00.2360.77620.090.0220;00.0240.1440.8040.4380.063;0000.090.4940.406;00000.0170.531]	Ariocarpus_fissuratus	NA	Ariocarpus	Cactaceae	Caryophyllales	Magnoliopsida	Magnoliophyta	Plantae	Succulent	Eudicot	Angiosperm	Mancilla Ramirez	MSc thesis	2012	None	NA	5	2005	2009	1	2	Plant diameter	No	No	A	26.9119	-101.877	747	MEX	N America	DES	A	Individual	High population density	W	2007	NA	NA	2008	NA	NA	Divided	Yes	NA	Density of population	6	67.909	Ariocarpus fissuratus
2046	AriocarpusfissuratusMScthesis2012A2008IndividualHighpopulationdensityNA[0.0101.89611.26721.78357.645;0.0001830.6790.050.00200;00.2920.7230.0710.0080;000.1940.7340.2580;000.0040.1640.6450.15;0000.0020.0810.8]	Ariocarpus_fissuratus	NA	Ariocarpus	Cactaceae	Caryophyllales	Magnoliopsida	Magnoliophyta	Plantae	Succulent	Eudicot	Angiosperm	Mancilla Ramirez	MSc thesis	2012	None	NA	5	2005	2009	1	2	Plant diameter	No	No	A	26.9119	-101.877	747	MEX	N America	DES	A	Individual	High population density	W	2008	NA	NA	2009	NA	NA	Divided	Yes	NA	Density of population	6	58.595	Ariocarpus fissuratus
2048	AriocarpusfissuratusMScthesis2012B2005IndividualLowpopulationdensityNA[0.0100.42210.73316.51115.243;0.0003310.5560.064000;00.1110.4680.0660.0070.012;000.2340.6070.1210.037;00.1110.0210.1890.570.098;000.0210.0250.2210.78]	Ariocarpus_fissuratus	NA	Ariocarpus	Cactaceae	Caryophyllales	Magnoliopsida	Magnoliophyta	Plantae	Succulent	Eudicot	Angiosperm	Mancilla Ramirez	MSc thesis	2012	None	NA	5	2005	2009	1	2	Plant diameter	No	No	B	26.9119	-101.877	747	MEX	N America	DES	A	Individual	Low population density	W	2005	NA	NA	2006	NA	NA	Divided	Yes	NA	Density of population	6	17.43	Ariocarpus fissuratus
2050	AriocarpusfissuratusMScthesis2012B2005MeanLowpopulationdensityNA[0.0105.2247522.9457535.42243.423;0.000185750.3532250.031750.00400;00.4920750.535750.05850.0060.003;00.035750.324750.6980.1360.02275;00.027750.01350.188250.68650.22975;000.005250.008250.14950.71075]	Ariocarpus_fissuratus	NA	Ariocarpus	Cactaceae	Caryophyllales	Magnoliopsida	Magnoliophyta	Plantae	Succulent	Eudicot	Angiosperm	Mancilla Ramirez	MSc thesis	2012	None	NA	5	2005	2009	1	2	Plant diameter	No	No	B	26.9111	-101.873	768	MEX	N America	DES	A	Mean	Low population density	W	2005	NA	NA	2009	NA	NA	Divided	Yes	NA	Density of population	6	44.3892	Ariocarpus fissuratus
2051	AriocarpusfissuratusMScthesis2012B2006IndividualLowpopulationdensityNA[0.0103.113.22731.20134.864;0.000190.7140.063000;00.1430.6250.0560.0090;00.1430.250.8060.1030.039;0000.1020.7440.243;00000.1450.709]	Ariocarpus_fissuratus	NA	Ariocarpus	Cactaceae	Caryophyllales	Magnoliopsida	Magnoliophyta	Plantae	Succulent	Eudicot	Angiosperm	Mancilla Ramirez	MSc thesis	2012	None	NA	5	2005	2009	1	2	Plant diameter	No	No	B	26.9119	-101.877	747	MEX	N America	DES	A	Individual	Low population density	W	2006	NA	NA	2007	NA	NA	Divided	Yes	NA	Density of population	6	35.855	Ariocarpus fissuratus
2052	AriocarpusfissuratusMScthesis2012B2007IndividualLowpopulationdensityNA[0.01011.90431.89242.1856.434;0.0001170.14290000;00.71430.5670.06500;000.3670.8040.2440;000.0330.1310.6690.378;00000.0870.6]	Ariocarpus_fissuratus	NA	Ariocarpus	Cactaceae	Caryophyllales	Magnoliopsida	Magnoliophyta	Plantae	Succulent	Eudicot	Angiosperm	Mancilla Ramirez	MSc thesis	2012	None	NA	5	2005	2009	1	2	Plant diameter	No	No	B	26.9119	-101.877	747	MEX	N America	DES	A	Individual	Low population density	W	2007	NA	NA	2008	NA	NA	Divided	Yes	NA	Density of population	6	57.412	Ariocarpus fissuratus
2053	AriocarpusfissuratusMScthesis2012B2008IndividualLowpopulationdensityNA[0.0105.47335.93151.79667.151;0.000105000.01600;010.4830.0470.0080;000.4480.5750.0760.015;0000.3310.7630.2;0000.0080.1450.754]	Ariocarpus_fissuratus	NA	Ariocarpus	Cactaceae	Caryophyllales	Magnoliopsida	Magnoliophyta	Plantae	Succulent	Eudicot	Angiosperm	Mancilla Ramirez	MSc thesis	2012	None	NA	5	2005	2009	1	2	Plant diameter	No	No	B	26.9119	-101.877	747	MEX	N America	DES	A	Individual	Low population density	W	2008	NA	NA	2009	NA	NA	Divided	Yes	NA	Density of population	6	68.12	Ariocarpus fissuratus
12963	Ariocarpus_scaphirostris10.1086/519008Mandujano;Verhulst;Carrillo-Angeles;GolubovValleyofRayones,SierraMadreOrientalmountain2004NANAIndividualUnmanipulatedNA1[0.10024188517;0.0340.9290.047000;00.0710.930.15100;000.0230.83700;0000.0120.990;00000.010.999]	Ariocarpus_scaphirostris	NA	Ariocarpus	Cactaceae	Caryophyllales	Magnoliopsida	Magnoliophyta	Plantae	Succulent	Eudicot	Angiosperm	Mandujano; Verhulst; Carrillo-Angeles; Golubov	Int J Plant Sci	2007	10.1086/519008	NA	2	2005	2006	1	1	Plant diameter; number of tubercles	No	No	Valley of Rayones, Sierra Madre Oriental mountain	NA	NA	800	MEX	N America	0	A	Individual	Unmanipulated	W	2004	NA	NA	2005	NA	NA	Divided	Yes	NA	Simulation of changes in survival	6	1	Ariocarpus scaphirostris
12964	Ariocarpus_scaphirostris10.1086/519008Mandujano;Verhulst;Carrillo-Angeles;GolubovValleyofRayones,SierraMadreOrientalmountain2004NANAIndividualSimulationofmortalityNA0.935[0.10024188517;0.0340.5110.047000;00.0710.7320.15100;000.0230.73400;0000.0120.8570;00000.010.935]	Ariocarpus_scaphirostris	NA	Ariocarpus	Cactaceae	Caryophyllales	Magnoliopsida	Magnoliophyta	Plantae	Succulent	Eudicot	Angiosperm	Mandujano; Verhulst; Carrillo-Angeles; Golubov	Int J Plant Sci	2007	10.1086/519008	NA	2	2005	2006	1	1	Plant diameter; number of tubercles	No	No	Valley of Rayones, Sierra Madre Oriental mountain	NA	NA	800	MEX	N America	0	A	Individual	Simulation of mortality	W	2004	NA	NA	2005	NA	NA	Divided	Yes	NA	Simulation of changes in survival	6	0.935	Ariocarpus scaphirostris
2056	ArisaemaserratumPlantSppBiol1987TajiriShrine1981MeanUnmanipulatedMatrixClassAuthorisnotclarified[00000000000003.42.95.36.88.518.2;0.340.320.050000000000000000;0.090.20.180.03000000000000000;0.010.030.20.160.03000.140.010.01000000000;000.060.280.060.300.140.040.010.0100000000;0000.020.090000.050.01000000000;00000.010.030.20000000000.0100;000.010.01000000000000000;0000.130.09000.290.160.040.01000.3…	Arisaema_serratum	NA	Arisaema	Araceae	Alismatales	Liliopsida	Magnoliophyta	Plantae	Herbaceous perennial	Monocot	Angiosperm	Kinoshita	Plant Spp Biol	1987	10.1111/j.1442-1984.1987.tb00030.x	NA	6	1981	1986	1	1	Pseudostem diameter	No	No	Tajiri Shrine	36.2333	137.867	660	JPN	Asia	TBM	M/F	Mean	Unmanipulated	W	1981	NA	NA	1986	NA	NA	Divided	Yes	MatrixClassAuthor is not clarified	Unmanipulated	19	1	Arisaema serratum
2058	ArisaematriphyllumEcolMonog1982Brooktondale1977IndividualUnmanipulatedNA[0000.250.824.515.99;0.20.580.320.060.060.110.06;00.10.630.190.020.050.09;000.090.470.130.050;000.020.230.40.230.09;0000.050.420.360.45;00000.020.270.36]	Arisaema_triphyllum	Jack-in-the-Pulpit	Arisaema	Araceae	Alismatales	Liliopsida	Magnoliophyta	Plantae	Herbaceous perennial	Monocot	Angiosperm	Bierzychudek	Ecol Monog	1982	10.2307/2937350	Bierzychudek 1982 New Phytologist	3	1977	1979	1	2	Leaf area	Yes	No	Brooktondale	42.3667	-75.6167	280	USA	N America	TBM	M/F	Individual	Unmanipulated	W	1977	NA	NA	1978	NA	NA	Indivisible	Yes	NA	Unmanipulated	7	NA	Arisaema triphyllum
2060	ArisaematriphyllumEcolMonog1982Brooktondale1977MeanUnmanipulatedNA[0000.2150.7253.0754.745;0.20.580.330.080.090.0850.06;00.0950.6350.3050.1550.1050.09;000.060.3750.150.1750.045;000.0150.190.2750.1550.045;000.0050.0550.3350.290.27;00000.010.230.5]	Arisaema_triphyllum	Jack-in-the-Pulpit	Arisaema	Araceae	Alismatales	Liliopsida	Magnoliophyta	Plantae	Herbaceous perennial	Monocot	Angiosperm	Bierzychudek	Ecol Monog	1982	10.2307/2937350	Bierzychudek 1982 New Phytologist	3	1977	1979	1	2	Leaf area	Yes	No	Brooktondale	42.3667	-75.6167	280	USA	N America	TBM	M/F	Mean	Unmanipulated	W	1977	NA	NA	1979	NA	NA	Indivisible	Yes	NA	Unmanipulated	7	NA	Arisaema triphyllum
2061	ArisaematriphyllumEcolMonog1982Brooktondale1978IndividualUnmanipulatedNA[0000.180.631.643.5;0.20.580.340.10.120.060.06;00.090.640.420.290.160.09;000.030.280.170.30.09;000.010.150.150.080;000.010.060.250.220.09;000000.190.64]	Arisaema_triphyllum	Jack-in-the-Pulpit	Arisaema	Araceae	Alismatales	Liliopsida	Magnoliophyta	Plantae	Herbaceous perennial	Monocot	Angiosperm	Bierzychudek	Ecol Monog	1982	10.2307/2937350	Bierzychudek 1982 New Phytologist	3	1977	1979	1	2	Leaf area	Yes	No	Brooktondale	42.3667	-75.6167	280	USA	N America	TBM	M/F	Individual	Unmanipulated	W	1978	NA	NA	1979	NA	NA	Indivisible	Yes	NA	Unmanipulated	7	NA	Arisaema triphyllum
2063	ArisaematriphyllumEcolMonog1982FallCreek1977IndividualUnmanipulatedNA[000.071.824.696.517;0.21.170.560.490.470.470.47;00.080.60.060.060.130;00.020.040.6800.070;000.030.090.1200.14;000.010.090.290.270.14;000.010.040.410.530.71]	Arisaema_triphyllum	Jack-in-the-Pulpit	Arisaema	Araceae	Alismatales	Liliopsida	Magnoliophyta	Plantae	Herbaceous perennial	Monocot	Angiosperm	Bierzychudek	Ecol Monog	1982	10.2307/2937350	Bierzychudek 1982 New Phytologist	3	1977	1979	1	2	Leaf area	Yes	No	Fall Creek	42.45	-75.55	290	USA	N America	TBM	M/F	Individual	Unmanipulated	W	1977	NA	NA	1978	NA	NA	Indivisible	Yes	NA	Unmanipulated	7	NA	Arisaema triphyllum
2064	ArisaematriphyllumEcolMonog1982FallCreek1977MeanUnmanipulatedNA[000.0351.0152.5354.7555.25;0.21.1750.560.4850.470.470.47;00.0750.6150.080.10.1050.035;00.020.0350.6750.090.0750.015;000.020.090.1950.060.085;000.0050.050.280.250.07;000.0050.0250.2050.4750.77]	Arisaema_triphyllum	Jack-in-the-Pulpit	Arisaema	Araceae	Alismatales	Liliopsida	Magnoliophyta	Plantae	Herbaceous perennial	Monocot	Angiosperm	Bierzychudek	Ecol Monog	1982	10.2307/2937350	Bierzychudek 1982 New Phytologist	3	1977	1979	1	2	Leaf area	Yes	No	Fall Creek	42.45	-75.55	290	USA	N America	TBM	M/F	Mean	Unmanipulated	W	1977	NA	NA	1979	NA	NA	Indivisible	Yes	NA	Unmanipulated	7	NA	Arisaema triphyllum
2065	ArisaematriphyllumEcolMonog1982FallCreek1978IndividualUnmanipulatedNA[0000.210.3833.5;0.21.180.560.480.470.470.47;00.070.630.10.140.080.07;00.020.030.670.180.080.03;000.010.090.270.120.03;0000.010.270.230;0000.0100.420.83]	Arisaema_triphyllum	Jack-in-the-Pulpit	Arisaema	Araceae	Alismatales	Liliopsida	Magnoliophyta	Plantae	Herbaceous perennial	Monocot	Angiosperm	Bierzychudek	Ecol Monog	1982	10.2307/2937350	Bierzychudek 1982 New Phytologist	3	1977	1979	1	2	Leaf area	Yes	No	Fall Creek	42.45	-75.55	290	USA	N America	TBM	M/F	Individual	Unmanipulated	W	1978	NA	NA	1979	NA	NA	Indivisible	Yes	NA	Unmanipulated	7	NA	Arisaema triphyllum
2062	ArisaematriphyllumEcolMonog1982FallCreek;Brooktondale1977MeanUnmanipulatedNA[000.01750.6151.633.9154.9975;0.20.87750.4450.28250.280.27750.265;00.0850.6250.19250.12750.1050.0625;00.010.04750.5250.120.1250.03;000.01750.140.2350.10750.065;000.0050.05250.30750.270.17;000.00250.01250.10750.35250.635]	Arisaema_triphyllum	Jack-in-the-Pulpit	Arisaema	Araceae	Alismatales	Liliopsida	Magnoliophyta	Plantae	Herbaceous perennial	Monocot	Angiosperm	Bierzychudek	Ecol Monog	1982	10.2307/2937350	Bierzychudek 1982 New Phytologist	3	1977	1979	1	2	Leaf area	Yes	No	Fall Creek; Brooktondale	NA	NA	NA	USA	N America	TBM	M/F	Mean	Unmanipulated	W	1977	NA	NA	1979	NA	NA	Indivisible	Yes	NA	Unmanipulated	7	NA	Arisaema triphyllum
2067	AristidabipartitaJApplEcol1993Heavilygrazed1985IndividualGrazingSurvivalrateshigherthan1insomecolumnsarecurrentlyunexplainable[0.810.811.09;0.380.740.44;00.090.56]	Aristida_bipartita	NA	Aristida	Poaceae	Poales	Liliopsida	Magnoliophyta	Plantae	Herbaceous perennial	Monocot	Angiosperm	O'Connor	J Appl Ecol	1993	10.2307/2404276	O'Connor and Pickett J Appl Ecol 1992 (find paper); "O'Connor TG 1994 Composition and population responses of an African savanna grassland to rainfall and grazing. J Applied Ecology 31; 155-171	5	1985	1989	1	2	Tuft circumference	No	No	Heavily grazed	-23.3667	31.4	689	ZAF	Africa	TGS	A	Individual	Grazing	W	1985	NA	NA	1986	NA	NA	Divided	Yes	Survival rates higher than 1 in some columns are currently unexplainable	Grazing	3	1.04	Aristida bipartita
2068	AristidabipartitaJApplEcol1993Heavilygrazed1985MeanGrazingSurvivalrateshigherthan1insomecolumnsarecurrentlyunexplainable[1.0350.9951.545;0.18250.60.6125;0.00250.0750.3625]	Aristida_bipartita	NA	Aristida	Poaceae	Poales	Liliopsida	Magnoliophyta	Plantae	Herbaceous perennial	Monocot	Angiosperm	O'Connor	J Appl Ecol	1993	10.2307/2404276	O'Connor and Pickett J Appl Ecol 1992 (find paper); "O'Connor TG 1994 Composition and population responses of an African savanna grassland to rainfall and grazing. J Applied Ecology 31; 155-171	5	1985	1989	1	2	Tuft circumference	No	No	Heavily grazed	-23.3667	31.4	689	ZAF	Africa	TGS	A	Mean	Grazing	W	1985	NA	NA	1989	NA	NA	Divided	Yes	Survival rates higher than 1 in some columns are currently unexplainable	Grazing	3	1.125	Aristida bipartita
2069	AristidabipartitaJApplEcol1993Heavilygrazed1986IndividualGrazingSurvivalrateshigherthan1insomecolumnsarecurrentlyunexplainable[0.950.81.08;0.140.60.56;0.010.140.44]	Aristida_bipartita	NA	Aristida	Poaceae	Poales	Liliopsida	Magnoliophyta	Plantae	Herbaceous perennial	Monocot	Angiosperm	O'Connor	J Appl Ecol	1993	10.2307/2404276	O'Connor and Pickett J Appl Ecol 1992 (find paper); "O'Connor TG 1994 Composition and population responses of an African savanna grassland to rainfall and grazing. J Applied Ecology 31; 155-171	5	1985	1989	1	2	Tuft circumference	No	No	Heavily grazed	-23.3667	31.4	689	ZAF	Africa	TGS	A	Individual	Grazing	W	1986	NA	NA	1987	NA	NA	Divided	Yes	Survival rates higher than 1 in some columns are currently unexplainable	Grazing	3	1	Aristida bipartita
2070	AristidabipartitaJApplEcol1993Heavilygrazed1987IndividualGrazingSurvivalrateshigherthan1insomecolumnsarecurrentlyunexplainable[1.411.091.82;0.180.630.45;00.070.45]	Aristida_bipartita	NA	Aristida	Poaceae	Poales	Liliopsida	Magnoliophyta	Plantae	Herbaceous perennial	Monocot	Angiosperm	O'Connor	J Appl Ecol	1993	10.2307/2404276	O'Connor and Pickett J Appl Ecol 1992 (find paper); "O'Connor TG 1994 Composition and population responses of an African savanna grassland to rainfall and grazing. J Applied Ecology 31; 155-171	5	1985	1989	1	2	Tuft circumference	No	No	Heavily grazed	-23.3667	31.4	689	ZAF	Africa	TGS	A	Individual	Grazing	W	1987	NA	NA	1988	NA	NA	Divided	Yes	Survival rates higher than 1 in some columns are currently unexplainable	Grazing	3	1	Aristida bipartita
2071	AristidabipartitaJApplEcol1993Heavilygrazed1988IndividualGrazingSurvivalrateshigherthan1insomecolumnsarecurrentlyunexplainable[0.971.282.19;0.030.431;000]	Aristida_bipartita	NA	Aristida	Poaceae	Poales	Liliopsida	Magnoliophyta	Plantae	Herbaceous perennial	Monocot	Angiosperm	O'Connor	J Appl Ecol	1993	10.2307/2404276	O'Connor and Pickett J Appl Ecol 1992 (find paper); "O'Connor TG 1994 Composition and population responses of an African savanna grassland to rainfall and grazing. J Applied Ecology 31; 155-171	5	1985	1989	1	2	Tuft circumference	No	No	Heavily grazed	-23.3667	31.4	689	ZAF	Africa	TGS	A	Individual	Grazing	W	1988	NA	NA	1989	NA	NA	Divided	Yes	Survival rates higher than 1 in some columns are currently unexplainable	Grazing	3	1.5	Aristida bipartita
2066	AristidabipartitaJApplEcol1993Heavilygrazed;Lightlygrazed1985MeanGrazingSurvivalrateshigherthan1insomecolumnsarecurrentlyunexplainable[0.978750.99251.49375;0.143750.61750.45625;0.001250.0650.4125]	Aristida_bipartita	NA	Aristida	Poaceae	Poales	Liliopsida	Magnoliophyta	Plantae	Herbaceous perennial	Monocot	Angiosperm	O'Connor	J Appl Ecol	1993	10.2307/2404276	O'Connor and Pickett J Appl Ecol 1992 (find paper); "O'Connor TG 1994 Composition and population responses of an African savanna grassland to rainfall and grazing. J Applied Ecology 31; 155-171	5	1985	1989	1	2	Tuft circumference	No	No	Heavily grazed; Lightly grazed	-23.3667	31.4	689	ZAF	Africa	TGS	A	Mean	Grazing	W	1985	NA	NA	1989	NA	NA	Divided	Yes	Survival rates higher than 1 in some columns are currently unexplainable	Grazing	3	1.07375	Aristida bipartita
2072	AristidabipartitaJApplEcol1993Lightlygrazed1985IndividualGrazingSurvivalrateshigherthan1insomecolumnsarecurrentlyunexplainable[1.070.791.45;0.130.760.43;00.020.57]	Aristida_bipartita	NA	Aristida	Poaceae	Poales	Liliopsida	Magnoliophyta	Plantae	Herbaceous perennial	Monocot	Angiosperm	O'Connor	J Appl Ecol	1993	10.2307/2404276	O'Connor and Pickett J Appl Ecol 1992 (find paper); "O'Connor TG 1994 Composition and population responses of an African savanna grassland to rainfall and grazing. J Applied Ecology 31; 155-171	5	1985	1989	1	2	Tuft circumference	No	No	Lightly grazed	-23.3667	31.4	689	ZAF	Africa	TGS	A	Individual	Grazing	W	1985	NA	NA	1986	NA	NA	Divided	Yes	Survival rates higher than 1 in some columns are currently unexplainable	Grazing	3	1	Aristida bipartita
2073	AristidabipartitaJApplEcol1993Lightlygrazed1985MeanGrazingSurvivalrateshigherthan1insomecolumnsarecurrentlyunexplainable[0.92250.991.4425;0.1050.6350.3;00.0550.4625]	Aristida_bipartita	NA	Aristida	Poaceae	Poales	Liliopsida	Magnoliophyta	Plantae	Herbaceous perennial	Monocot	Angiosperm	O'Connor	J Appl Ecol	1993	10.2307/2404276	O'Connor and Pickett J Appl Ecol 1992 (find paper); "O'Connor TG 1994 Composition and population responses of an African savanna grassland to rainfall and grazing. J Applied Ecology 31; 155-171	5	1985	1989	1	2	Tuft circumference	No	No	Lightly grazed	-23.3667	31.4	689	ZAF	Africa	TGS	A	Mean	Grazing	W	1985	NA	NA	1989	NA	NA	Divided	Yes	Survival rates higher than 1 in some columns are currently unexplainable	Grazing	3	1.0225	Aristida bipartita
2074	AristidabipartitaJApplEcol1993Lightlygrazed1986IndividualGrazingSurvivalrateshigherthan1insomecolumnsarecurrentlyunexplainable[0.70.570.67;0.080.560.24;00.10.52]	Aristida_bipartita	NA	Aristida	Poaceae	Poales	Liliopsida	Magnoliophyta	Plantae	Herbaceous perennial	Monocot	Angiosperm	O'Connor	J Appl Ecol	1993	10.2307/2404276	O'Connor and Pickett J Appl Ecol 1992 (find paper); "O'Connor TG 1994 Composition and population responses of an African savanna grassland to rainfall and grazing. J Applied Ecology 31; 155-171	5	1985	1989	1	2	Tuft circumference	No	No	Lightly grazed	-23.3667	31.4	689	ZAF	Africa	TGS	A	Individual	Grazing	W	1986	NA	NA	1987	NA	NA	Divided	Yes	Survival rates higher than 1 in some columns are currently unexplainable	Grazing	3	0.95	Aristida bipartita
2075	AristidabipartitaJApplEcol1993Lightlygrazed1987IndividualGrazingSurvivalrateshigherthan1insomecolumnsarecurrentlyunexplainable[1.031.22.19;0.140.710.13;00.060.56]	Aristida_bipartita	NA	Aristida	Poaceae	Poales	Liliopsida	Magnoliophyta	Plantae	Herbaceous perennial	Monocot	Angiosperm	O'Connor	J Appl Ecol	1993	10.2307/2404276	O'Connor and Pickett J Appl Ecol 1992 (find paper); "O'Connor TG 1994 Composition and population responses of an African savanna grassland to rainfall and grazing. J Applied Ecology 31; 155-171	5	1985	1989	1	2	Tuft circumference	No	No	Lightly grazed	-23.3667	31.4	689	ZAF	Africa	TGS	A	Individual	Grazing	W	1987	NA	NA	1988	NA	NA	Divided	Yes	Survival rates higher than 1 in some columns are currently unexplainable	Grazing	3	0.94	Aristida bipartita
2076	AristidabipartitaJApplEcol1993Lightlygrazed1988IndividualGrazingSurvivalrateshigherthan1insomecolumnsarecurrentlyunexplainable[0.891.41.46;0.070.510.4;00.040.2]	Aristida_bipartita	NA	Aristida	Poaceae	Poales	Liliopsida	Magnoliophyta	Plantae	Herbaceous perennial	Monocot	Angiosperm	O'Connor	J Appl Ecol	1993	10.2307/2404276	O'Connor and Pickett J Appl Ecol 1992 (find paper); "O'Connor TG 1994 Composition and population responses of an African savanna grassland to rainfall and grazing. J Applied Ecology 31; 155-171	5	1985	1989	1	2	Tuft circumference	No	No	Lightly grazed	-23.3667	31.4	689	ZAF	Africa	TGS	A	Individual	Grazing	W	1988	NA	NA	1989	NA	NA	Divided	Yes	Survival rates higher than 1 in some columns are currently unexplainable	Grazing	3	1.2	Aristida bipartita
7909	Armeria_caespitosa10.1080/17550874.2012.662534Garcia-Camacho;Albert;EscuderoLomadeCabezasdeHierro-Plot1(10%emergingfromseedbank)2005NANAIndividualSeedlingsemergingfromseedbankscenarioNA0.75[0.41200.6433.0525.076;0.04200.2371.1251.871;00.3820.44200;00.1470.1790.7050.083;000.0060.0450.5]	Armeria_caespitosa	NA	Armeria	Plumbaginaceae	Caryophyllales	Magnoliopsida	Magnoliophyta	Plantae	Herbaceous perennial	Eudicot	Angiosperm	Garcia-Camacho; Albert; Escudero	Plant Ecol Divers	2012	10.1080/17550874.2012.662534	Garcia-Camacho Ecog in review	4	2005	2008	1	2	Plant size	Yes	No	Loma de Cabezas de Hierro - Plot 1 (10 % emerging from seed bank)	40.85	-2.05	2428	ESP	Europe	MED	A	Individual	Seedlings emerging from seedbank scenario	W	2005	NA	NA	2006	NA	NA	Divided	Yes	NA	Seedling emerging from seed bank scenarios	5	0.75	Armeria caespitosa
7908	Armeria_caespitosa10.1080/17550874.2012.662534Garcia-Camacho;Albert;EscuderoLomadeCabezasdeHierro-Plot1(10%emergingfromseedbank)2005NANAMeanSeedlingsemergingfromseedbankscenarioNA0.872333333[0.41733333333333300.5793.022666666666676.20366666666667;0.0300.1396666666666670.6563333333333331.31533333333333;00.5450.5880.01166666666666670;00.0490.1503333333333330.7620.127666666666667;000.0020.0986666666…	Armeria_caespitosa	NA	Armeria	Plumbaginaceae	Caryophyllales	Magnoliopsida	Magnoliophyta	Plantae	Herbaceous perennial	Eudicot	Angiosperm	Garcia-Camacho; Albert; Escudero	Plant Ecol Divers	2012	10.1080/17550874.2012.662534	Garcia-Camacho Ecog in review	4	2005	2008	1	2	Plant size	Yes	No	Loma de Cabezas de Hierro - Plot 1 (10 % emerging from seed bank)	40.85	-2.05	2428	ESP	Europe	MED	A	Mean	Seedlings emerging from seedbank scenario	W	2005	NA	NA	2008	NA	NA	Divided	Yes	NA	Seedling emerging from seed bank scenarios	5	0.872333	Armeria caespitosa
7910	Armeria_caespitosa10.1080/17550874.2012.662534Garcia-Camacho;Albert;EscuderoLomadeCabezasdeHierro-Plot1(10%emergingfromseedbank)2006NANAIndividualSeedlingsemergingfromseedbankscenarioNA1[0.42200.3331.1313.325;0.01900.1070.3641.072;00.5120.6320.0130;000.2320.7110.3;0000.1970.7]	Armeria_caespitosa	NA	Armeria	Plumbaginaceae	Caryophyllales	Magnoliopsida	Magnoliophyta	Plantae	Herbaceous perennial	Eudicot	Angiosperm	Garcia-Camacho; Albert; Escudero	Plant Ecol Divers	2012	10.1080/17550874.2012.662534	Garcia-Camacho Ecog in review	4	2005	2008	1	2	Plant size	Yes	No	Loma de Cabezas de Hierro - Plot 1 (10 % emerging from seed bank)	40.85	-2.05	2428	ESP	Europe	MED	A	Individual	Seedlings emerging from seedbank scenario	W	2006	NA	NA	2007	NA	NA	Divided	Yes	NA	Seedling emerging from seed bank scenarios	5	1	Armeria caespitosa
7911	Armeria_caespitosa10.1080/17550874.2012.662534Garcia-Camacho;Albert;EscuderoLomadeCabezasdeHierro-Plot1(10%emergingfromseedbank)2007NANAIndividualSeedlingsemergingfromseedbankscenarioNA0.946[0.41800.7614.88510.21;0.02900.0750.481.003;00.7410.690.0220;000.040.870;0000.0540.909]	Armeria_caespitosa	NA	Armeria	Plumbaginaceae	Caryophyllales	Magnoliopsida	Magnoliophyta	Plantae	Herbaceous perennial	Eudicot	Angiosperm	Garcia-Camacho; Albert; Escudero	Plant Ecol Divers	2012	10.1080/17550874.2012.662534	Garcia-Camacho Ecog in review	4	2005	2008	1	2	Plant size	Yes	No	Loma de Cabezas de Hierro - Plot 1 (10 % emerging from seed bank)	40.85	-2.05	2428	ESP	Europe	MED	A	Individual	Seedlings emerging from seedbank scenario	W	2007	NA	NA	2008	NA	NA	Divided	Yes	NA	Seedling emerging from seed bank scenarios	5	0.946	Armeria caespitosa
7918	Armeria_caespitosa10.1080/17550874.2012.662534Garcia-Camacho;Albert;EscuderoLomadeCabezasdeHierro-Plot1(25%emergingfromseedbank)2005NANAIndividualSeedlingsemergingfromseedbankscenarioNA0.75[0.38500.6813.2425.389;0.10400.1980.9351.559;00.3820.44200;00.1470.1790.7050.083;000.0060.0450.5]	Armeria_caespitosa	NA	Armeria	Plumbaginaceae	Caryophyllales	Magnoliopsida	Magnoliophyta	Plantae	Herbaceous perennial	Eudicot	Angiosperm	Garcia-Camacho; Albert; Escudero	Plant Ecol Divers	2012	10.1080/17550874.2012.662534	Garcia-Camacho Ecog in review	4	2005	2008	1	2	Plant size	Yes	No	Loma de Cabezas de Hierro - Plot 1 (25 % emerging from seed bank)	40.85	-2.05	2428	ESP	Europe	MED	A	Individual	Seedlings emerging from seedbank scenario	W	2005	NA	NA	2006	NA	NA	Divided	Yes	NA	Seedling emerging from seed bank scenarios	5	0.75	Armeria caespitosa
7917	Armeria_caespitosa10.1080/17550874.2012.662534Garcia-Camacho;Albert;EscuderoLomadeCabezasdeHierro-Plot1(25%emergingfromseedbank)2005NANAMeanSeedlingsemergingfromseedbankscenarioNA0.872333333[0.39797893333333300.5903333333333333.157333333333336.383;0.0740800.1275428066666670.521378871.13609471666667;00.5450.5880.01166666666666670;00.0490.1503333333333330.7620.127666666666667;000.0020.0986666666666…	Armeria_caespitosa	NA	Armeria	Plumbaginaceae	Caryophyllales	Magnoliopsida	Magnoliophyta	Plantae	Herbaceous perennial	Eudicot	Angiosperm	Garcia-Camacho; Albert; Escudero	Plant Ecol Divers	2012	10.1080/17550874.2012.662534	Garcia-Camacho Ecog in review	4	2005	2008	1	2	Plant size	Yes	No	Loma de Cabezas de Hierro - Plot 1 (25 % emerging from seed bank)	40.85	-2.05	2428	ESP	Europe	MED	A	Mean	Seedlings emerging from seedbank scenario	W	2005	NA	NA	2008	NA	NA	Divided	Yes	NA	Seedling emerging from seed bank scenarios	5	0.872333	Armeria caespitosa
7919	Armeria_caespitosa10.1080/17550874.2012.662534Garcia-Camacho;Albert;EscuderoLomadeCabezasdeHierro-Plot1(25%emergingfromseedbank)2006NANAIndividualSeedlingsemergingfromseedbankscenarioNA1[0.4100.351.1913.504;0.04600.0890.3040.893;00.5120.6320.0130;000.2320.7110.3;0000.1970.7]	Armeria_caespitosa	NA	Armeria	Plumbaginaceae	Caryophyllales	Magnoliopsida	Magnoliophyta	Plantae	Herbaceous perennial	Eudicot	Angiosperm	Garcia-Camacho; Albert; Escudero	Plant Ecol Divers	2012	10.1080/17550874.2012.662534	Garcia-Camacho Ecog in review	4	2005	2008	1	2	Plant size	Yes	No	Loma de Cabezas de Hierro - Plot 1 (25 % emerging from seed bank)	40.85	-2.05	2428	ESP	Europe	MED	A	Individual	Seedlings emerging from seedbank scenario	W	2006	NA	NA	2007	NA	NA	Divided	Yes	NA	Seedling emerging from seed bank scenarios	5	1	Armeria caespitosa
7920	Armeria_caespitosa10.1080/17550874.2012.662534Garcia-Camacho;Albert;EscuderoLomadeCabezasdeHierro-Plot1(25%emergingfromseedbank)2007NANAIndividualSeedlingsemergingfromseedbankscenarioNA0.946[0.398936800.745.03910.256;0.0722400.095628420.325136610.95628415;00.7410.690.0220;000.040.870;0000.0540.909]	Armeria_caespitosa	NA	Armeria	Plumbaginaceae	Caryophyllales	Magnoliopsida	Magnoliophyta	Plantae	Herbaceous perennial	Eudicot	Angiosperm	Garcia-Camacho; Albert; Escudero	Plant Ecol Divers	2012	10.1080/17550874.2012.662534	Garcia-Camacho Ecog in review	4	2005	2008	1	2	Plant size	Yes	No	Loma de Cabezas de Hierro - Plot 1 (25 % emerging from seed bank)	40.85	-2.05	2428	ESP	Europe	MED	A	Individual	Seedlings emerging from seedbank scenario	W	2007	NA	NA	2008	NA	NA	Divided	Yes	NA	Seedling emerging from seed bank scenarios	5	0.946	Armeria caespitosa
7927	Armeria_caespitosa10.1080/17550874.2012.662534Garcia-Camacho;Albert;EscuderoLomadeCabezasdeHierro-Plot1(40%emergingfromseedbank)2005NANAIndividualSeedlingsemergingfromseedbankscenarioNA0.75[0.35800.7223.4275.7;0.16600.1580.751.247;00.3820.44200;00.1470.1790.7050.083;000.0060.0450.5]	Armeria_caespitosa	NA	Armeria	Plumbaginaceae	Caryophyllales	Magnoliopsida	Magnoliophyta	Plantae	Herbaceous perennial	Eudicot	Angiosperm	Garcia-Camacho; Albert; Escudero	Plant Ecol Divers	2012	10.1080/17550874.2012.662534	Garcia-Camacho Ecog in review	4	2005	2008	1	2	Plant size	Yes	No	Loma de Cabezas de Hierro - Plot 1 (40 % emerging from seed bank)	40.85	-2.05	2428	ESP	Europe	MED	A	Individual	Seedlings emerging from seedbank scenario	W	2005	NA	NA	2006	NA	NA	Divided	Yes	NA	Seedling emerging from seed bank scenarios	5	0.75	Armeria caespitosa
7926	Armeria_caespitosa10.1080/17550874.2012.662534Garcia-Camacho;Albert;EscuderoLomadeCabezasdeHierro-Plot1(40%emergingfromseedbank)2005NANAMeanSeedlingsemergingfromseedbankscenarioNA0.872333333[0.37866666666666700.6253333333333333.241333333333336.642;0.11866666666666700.0930.4376666666666670.876666666666667;00.5450.5880.01166666666666670;00.0490.1503333333333330.7620.127666666666667;000.0020.0986666…	Armeria_caespitosa	NA	Armeria	Plumbaginaceae	Caryophyllales	Magnoliopsida	Magnoliophyta	Plantae	Herbaceous perennial	Eudicot	Angiosperm	Garcia-Camacho; Albert; Escudero	Plant Ecol Divers	2012	10.1080/17550874.2012.662534	Garcia-Camacho Ecog in review	4	2005	2008	1	2	Plant size	Yes	No	Loma de Cabezas de Hierro - Plot 1 (40 % emerging from seed bank)	40.85	-2.05	2428	ESP	Europe	MED	A	Mean	Seedlings emerging from seedbank scenario	W	2005	NA	NA	2008	NA	NA	Divided	Yes	NA	Seedling emerging from seed bank scenarios	5	0.872333	Armeria caespitosa
7929	Armeria_caespitosa10.1080/17550874.2012.662534Garcia-Camacho;Albert;EscuderoLomadeCabezasdeHierro-Plot1(40%emergingfromseedbank)2007NANAIndividualSeedlingsemergingfromseedbankscenarioNA0.946[0.3800.7865.04510.544;0.11600.050.320.668;00.7410.690.0220;000.040.870;0000.0540.909]	Armeria_caespitosa	NA	Armeria	Plumbaginaceae	Caryophyllales	Magnoliopsida	Magnoliophyta	Plantae	Herbaceous perennial	Eudicot	Angiosperm	Garcia-Camacho; Albert; Escudero	Plant Ecol Divers	2012	10.1080/17550874.2012.662534	Garcia-Camacho Ecog in review	4	2005	2008	1	2	Plant size	Yes	No	Loma de Cabezas de Hierro - Plot 1 (40 % emerging from seed bank)	40.85	-2.05	2428	ESP	Europe	MED	A	Individual	Seedlings emerging from seedbank scenario	W	2007	NA	NA	2008	NA	NA	Divided	Yes	NA	Seedling emerging from seed bank scenarios	5	0.946	Armeria caespitosa
7928	Armeria_caespitosa10.1080/17550874.2012.662534Garcia-Camacho;Albert;EscuderoLomadeCabezasdeHierro-Plot1(40%emergingfromseedbank)2006NANAIndividualSeedlingsemergingfromseedbankscenarioNA1[0.39800.3681.2523.682;0.07400.0710.2430.715;00.5120.6320.0130;000.2320.7110.3;0000.1970.7]	Armeria_caespitosa	NA	Armeria	Plumbaginaceae	Caryophyllales	Magnoliopsida	Magnoliophyta	Plantae	Herbaceous perennial	Eudicot	Angiosperm	Garcia-Camacho; Albert; Escudero	Plant Ecol Divers	2012	10.1080/17550874.2012.662534	Garcia-Camacho Ecog in review	4	2005	2008	1	2	Plant size	Yes	No	Loma de Cabezas de Hierro - Plot 1 (40% emerging from seed bank)	40.85	-2.05	2428	ESP	Europe	MED	A	Individual	Seedlings emerging from seedbank scenario	W	2006	NA	NA	2007	NA	NA	Divided	Yes	NA	Seedling emerging from seed bank scenarios	5	1	Armeria caespitosa
7936	Armeria_caespitosa10.1080/17550874.2012.662534Garcia-Camacho;Albert;EscuderoLomadeCabezasdeHierro-Plot1(50%emergingfromseedbank)2005NANAIndividualSeedlingsemergingfromseedbankscenarioNA0.75[0.34100.7483.2311.906;0.20800.1320.9465.042;00.3820.44200;00.1470.1790.7050.083;000.0060.0450.5]	Armeria_caespitosa	NA	Armeria	Plumbaginaceae	Caryophyllales	Magnoliopsida	Magnoliophyta	Plantae	Herbaceous perennial	Eudicot	Angiosperm	Garcia-Camacho; Albert; Escudero	Plant Ecol Divers	2012	10.1080/17550874.2012.662534	Garcia-Camacho Ecog in review	4	2005	2008	1	2	Plant size	Yes	No	Loma de Cabezas de Hierro - Plot 1 (50 % emerging from seed bank)	40.85	-2.05	2428	ESP	Europe	MED	A	Individual	Seedlings emerging from seedbank scenario	W	2005	NA	NA	2006	NA	NA	Divided	Yes	NA	Seedling emerging from seed bank scenarios	5	0.75	Armeria caespitosa
7935	Armeria_caespitosa10.1080/17550874.2012.662534Garcia-Camacho;Albert;EscuderoLomadeCabezasdeHierro-Plot1(50%emergingfromseedbank)2005NANAMeanSeedlingsemergingfromseedbankscenarioNA0.872333333[0.36633333333333300.6406666666666673.176666666666674.302;0.14833333333333300.0780.5023.217;00.5450.5880.01166666666666670;00.0490.1503333333333330.7620.127666666666667;000.0020.09866666666666670.703]	Armeria_caespitosa	NA	Armeria	Plumbaginaceae	Caryophyllales	Magnoliopsida	Magnoliophyta	Plantae	Herbaceous perennial	Eudicot	Angiosperm	Garcia-Camacho; Albert; Escudero	Plant Ecol Divers	2012	10.1080/17550874.2012.662534	Garcia-Camacho Ecog in review	4	2005	2008	1	2	Plant size	Yes	No	Loma de Cabezas de Hierro - Plot 1 (50 % emerging from seed bank)	40.85	-2.05	2428	ESP	Europe	MED	A	Mean	Seedlings emerging from seedbank scenario	W	2005	NA	NA	2008	NA	NA	Divided	Yes	NA	Seedling emerging from seed bank scenarios	5	0.872333	Armeria caespitosa
7937	Armeria_caespitosa10.1080/17550874.2012.662534Garcia-Camacho;Albert;EscuderoLomadeCabezasdeHierro-Plot1(50%emergingfromseedbank)2006NANAIndividualSeedlingsemergingfromseedbankscenarioNA1[0.3900.381.2391.697;0.09300.060.2562.7;00.5120.6320.0130;000.2320.7110.3;0000.1970.7]	Armeria_caespitosa	NA	Armeria	Plumbaginaceae	Caryophyllales	Magnoliopsida	Magnoliophyta	Plantae	Herbaceous perennial	Eudicot	Angiosperm	Garcia-Camacho; Albert; Escudero	Plant Ecol Divers	2012	10.1080/17550874.2012.662534	Garcia-Camacho Ecog in review	4	2005	2008	1	2	Plant size	Yes	No	Loma de Cabezas de Hierro - Plot 1 (50 % emerging from seed bank)	40.85	-2.05	2428	ESP	Europe	MED	A	Individual	Seedlings emerging from seedbank scenario	W	2006	NA	NA	2007	NA	NA	Divided	Yes	NA	Seedling emerging from seed bank scenarios	5	1	Armeria caespitosa
7938	Armeria_caespitosa10.1080/17550874.2012.662534Garcia-Camacho;Albert;EscuderoLomadeCabezasdeHierro-Plot1(50%emergingfromseedbank)2007NANAIndividualSeedlingsemergingfromseedbankscenarioNA0.946[0.36800.7945.069.303;0.14400.0420.3041.909;00.7410.690.0220;000.040.870;0000.0540.909]	Armeria_caespitosa	NA	Armeria	Plumbaginaceae	Caryophyllales	Magnoliopsida	Magnoliophyta	Plantae	Herbaceous perennial	Eudicot	Angiosperm	Garcia-Camacho; Albert; Escudero	Plant Ecol Divers	2012	10.1080/17550874.2012.662534	Garcia-Camacho Ecog in review	4	2005	2008	1	2	Plant size	Yes	No	Loma de Cabezas de Hierro - Plot 1 (50 % emerging from seed bank)	40.85	-2.05	2428	ESP	Europe	MED	A	Individual	Seedlings emerging from seedbank scenario	W	2007	NA	NA	2008	NA	NA	Divided	Yes	NA	Seedling emerging from seed bank scenarios	5	0.946	Armeria caespitosa
7907	Armeria_caespitosa10.1080/17550874.2012.662534Garcia-Camacho;Albert;EscuderoLomadeCabezasdeHierro-Plot1andPlot2(10%emergingfromseedbank)2005NANAMeanSeedlingsemergingfromseedbankscenarioNA0.822666667[0.42085207833333300.5039706666666673.269797087.20643753666667;0.02154555500.0825410.5190395866666671.169912455;00.5218333333333330.5470.01033333333333330;00.03133333333333330.1633333333333330.71016666…	Armeria_caespitosa	NA	Armeria	Plumbaginaceae	Caryophyllales	Magnoliopsida	Magnoliophyta	Plantae	Herbaceous perennial	Eudicot	Angiosperm	Garcia-Camacho; Albert; Escudero	Plant Ecol Divers	2012	10.1080/17550874.2012.662534	Garcia-Camacho Ecog in review	4	2005	2008	1	2	Plant size	Yes	No	Loma de Cabezas de Hierro - Plot 1 and Plot 2 (10 % emerging from seed bank)	40.7667	-2.06667	2000	ESP	Europe	MED	A	Mean	Seedlings emerging from seedbank scenario	W	2005	NA	NA	2008	NA	NA	Divided	Yes	NA	Seedling emerging from seed bank scenarios	5	0.822667	Armeria caespitosa
7916	Armeria_caespitosa10.1080/17550874.2012.662534Garcia-Camacho;Albert;EscuderoLomadeCabezasdeHierro-Plot1andPlot2(25%emergingfromseedbank)2005NANAMeanSeedlingsemergingfromseedbankscenarioNA0.822666667[0.40698946666666700.5118333333333333.360333333333336.81416666666667;0.053373333333333300.07427140333333330.4285227683333331.562214025;00.5218333333333330.5470.01033333333333330;00.03133333333333330.16…	Armeria_caespitosa	NA	Armeria	Plumbaginaceae	Caryophyllales	Magnoliopsida	Magnoliophyta	Plantae	Herbaceous perennial	Eudicot	Angiosperm	Garcia-Camacho; Albert; Escudero	Plant Ecol Divers	2012	10.1080/17550874.2012.662534	Garcia-Camacho Ecog in review	4	2005	2008	1	2	Plant size	Yes	No	Loma de Cabezas de Hierro - Plot 1 and Plot 2 (25 % emerging from seed bank)	40.85	-2.05	2428	ESP	Europe	MED	A	Mean	Seedlings emerging from seedbank scenario	W	2005	NA	NA	2008	NA	NA	Divided	Yes	NA	Seedling emerging from seed bank scenarios	5	0.822667	Armeria caespitosa
7925	Armeria_caespitosa10.1080/17550874.2012.662534Garcia-Camacho;Albert;EscuderoLomadeCabezasdeHierro-Plot1andPlot2(40%emergingfromseedbank)2005NANAMeanSeedlingsemergingfromseedbankscenarioNA0.822666667[0.39316666666666700.5313333333333333.442833333333337.59633333333333;0.085666666666666700.05483333333333330.3461666666666670.779833333333333;00.5218333333333330.5470.01033333333333330;00.03133333333333…	Armeria_caespitosa	NA	Armeria	Plumbaginaceae	Caryophyllales	Magnoliopsida	Magnoliophyta	Plantae	Herbaceous perennial	Eudicot	Angiosperm	Garcia-Camacho; Albert; Escudero	Plant Ecol Divers	2012	10.1080/17550874.2012.662534	Garcia-Camacho Ecog in review	4	2005	2008	1	2	Plant size	Yes	No	Loma de Cabezas de Hierro - Plot 1 and Plot 2 (40 % emerging from seed bank)	40.85	-2.05	2428	ESP	Europe	MED	A	Mean	Seedlings emerging from seedbank scenario	W	2005	NA	NA	2008	NA	NA	Divided	Yes	NA	Seedling emerging from seed bank scenarios	5	0.822667	Armeria caespitosa
7934	Armeria_caespitosa10.1080/17550874.2012.662534Garcia-Camacho;Albert;EscuderoLomadeCabezasdeHierro-Plot1andPlot2(50%emergingfromseedbank)2005NANAMeanSeedlingsemergingfromseedbankscenarioNA0.822666667[0.38416666666666700.54053.425666666666676.10516666666667;0.10700.04616666666666670.3628333333333332.27116666666667;00.5218333333333330.5470.01033333333333330;00.03133333333333330.1633333333333330.7101…	Armeria_caespitosa	NA	Armeria	Plumbaginaceae	Caryophyllales	Magnoliopsida	Magnoliophyta	Plantae	Herbaceous perennial	Eudicot	Angiosperm	Garcia-Camacho; Albert; Escudero	Plant Ecol Divers	2012	10.1080/17550874.2012.662534	Garcia-Camacho Ecog in review	4	2005	2008	1	2	Plant size	Yes	No	Loma de Cabezas de Hierro - Plot 1 and Plot 2 (50 % emerging from seed bank)	40.85	-2.05	2428	ESP	Europe	MED	A	Mean	Seedlings emerging from seedbank scenario	W	2005	NA	NA	2008	NA	NA	Divided	Yes	NA	Seedling emerging from seed bank scenarios	5	0.822667	Armeria caespitosa
7913	Armeria_caespitosa10.1080/17550874.2012.662534Garcia-Camacho;Albert;EscuderoLomadeCabezasdeHierro-Plot2(10%emergingfromseedbank)2005NANAIndividualSeedlingsemergingfromseedbankscenarioNA0.853[0.4214329700.075452794.149903410.3747585;0.0199233300.012487210.68679661.71699149;00.4170.4550.0060;00.0190.1430.7390.197;0000.1080.648]	Armeria_caespitosa	NA	Armeria	Plumbaginaceae	Caryophyllales	Magnoliopsida	Magnoliophyta	Plantae	Herbaceous perennial	Eudicot	Angiosperm	Garcia-Camacho; Albert; Escudero	Plant Ecol Divers	2012	10.1080/17550874.2012.662534	Garcia-Camacho Ecog in review	4	2005	2008	1	2	Plant size	Yes	No	Loma de Cabezas de Hierro - Plot 2 (10 % emerging from seed bank)	40.85	-2.05	2428	ESP	Europe	MED	A	Individual	Seedlings emerging from seedbank scenario	W	2005	NA	NA	2006	NA	NA	Divided	Yes	NA	Seedling emerging from seed bank scenarios	5	0.853	Armeria caespitosa
7912	Armeria_caespitosa10.1080/17550874.2012.662534Garcia-Camacho;Albert;EscuderoLomadeCabezasdeHierro-Plot2(10%emergingfromseedbank)2005NANAMeanSeedlingsemergingfromseedbankscenarioNA0.790666667[0.42437082333333300.4289413333333333.516927493333338.20920840666667;0.0130911100.02541533333333330.381745841.02449157666667;00.4986666666666670.5060.0090;00.01366666666666670.1763333333333330.6583333333333330…	Armeria_caespitosa	NA	Armeria	Plumbaginaceae	Caryophyllales	Magnoliopsida	Magnoliophyta	Plantae	Herbaceous perennial	Eudicot	Angiosperm	Garcia-Camacho; Albert; Escudero	Plant Ecol Divers	2012	10.1080/17550874.2012.662534	Garcia-Camacho Ecog in review	4	2005	2008	1	2	Plant size	Yes	No	Loma de Cabezas de Hierro - Plot 2 (10 % emerging from seed bank)	40.85	-2.05	2428	ESP	Europe	MED	A	Mean	Seedlings emerging from seedbank scenario	W	2005	NA	NA	2008	NA	NA	Divided	Yes	NA	Seedling emerging from seed bank scenarios	5	0.790667	Armeria caespitosa
7914	Armeria_caespitosa10.1080/17550874.2012.662534Garcia-Camacho;Albert;EscuderoLomadeCabezasdeHierro-Plot2(10%emergingfromseedbank)2006NANAIndividualSeedlingsemergingfromseedbankscenarioNA0.725[0.4257164800.42418181.242809193.66764442;0.0099616700.01551820.252170810.72935558;00.4320.4990.0070;00.0220.2230.5770.123;000.0030.1260.477]	Armeria_caespitosa	NA	Armeria	Plumbaginaceae	Caryophyllales	Magnoliopsida	Magnoliophyta	Plantae	Herbaceous perennial	Eudicot	Angiosperm	Garcia-Camacho; Albert; Escudero	Plant Ecol Divers	2012	10.1080/17550874.2012.662534	Garcia-Camacho Ecog in review	4	2005	2008	1	2	Plant size	Yes	No	Loma de Cabezas de Hierro - Plot 2 (10 % emerging from seed bank)	40.85	-2.05	2428	ESP	Europe	MED	A	Individual	Seedlings emerging from seedbank scenario	W	2006	NA	NA	2007	NA	NA	Divided	Yes	NA	Seedling emerging from seed bank scenarios	5	0.725	Armeria caespitosa
7915	Armeria_caespitosa10.1080/17550874.2012.662534Garcia-Camacho;Albert;EscuderoLomadeCabezasdeHierro-Plot2(10%emergingfromseedbank)2007NANAIndividualSeedlingsemergingfromseedbankscenarioNA0.927[0.4259630200.787189415.1580698910.5852223;0.0093883300.048240590.206270110.62712766;00.6470.5640.0140;000.1630.6590.043;000.0070.0830.884]	Armeria_caespitosa	NA	Armeria	Plumbaginaceae	Caryophyllales	Magnoliopsida	Magnoliophyta	Plantae	Herbaceous perennial	Eudicot	Angiosperm	Garcia-Camacho; Albert; Escudero	Plant Ecol Divers	2012	10.1080/17550874.2012.662534	Garcia-Camacho Ecog in review	4	2005	2008	1	2	Plant size	Yes	No	Loma de Cabezas de Hierro - Plot 2 (10 % emerging from seed bank)	40.85	-2.05	2428	ESP	Europe	MED	A	Individual	Seedlings emerging from seedbank scenario	W	2007	NA	NA	2008	NA	NA	Divided	Yes	NA	Seedling emerging from seed bank scenarios	5	0.927	Armeria caespitosa
7922	Armeria_caespitosa10.1080/17550874.2012.662534Garcia-Camacho;Albert;EscuderoLomadeCabezasdeHierro-Plot2(25%emergingfromseedbank)2005NANAIndividualSeedlingsemergingfromseedbankscenarioNA0.853[0.40900.0784.2479.155;0.0500.010.592.937;00.4170.4550.0060;00.0190.1430.7390.197;0000.1080.648]	Armeria_caespitosa	NA	Armeria	Plumbaginaceae	Caryophyllales	Magnoliopsida	Magnoliophyta	Plantae	Herbaceous perennial	Eudicot	Angiosperm	Garcia-Camacho; Albert; Escudero	Plant Ecol Divers	2012	10.1080/17550874.2012.662534	Garcia-Camacho Ecog in review	4	2005	2008	1	2	Plant size	Yes	No	Loma de Cabezas de Hierro - Plot 2 (25 % emerging from seed bank)	40.85	-2.05	2428	ESP	Europe	MED	A	Individual	Seedlings emerging from seedbank scenario	W	2005	NA	NA	2006	NA	NA	Divided	Yes	NA	Seedling emerging from seed bank scenarios	5	0.853	Armeria caespitosa
7921	Armeria_caespitosa10.1080/17550874.2012.662534Garcia-Camacho;Albert;EscuderoLomadeCabezasdeHierro-Plot2(25%emergingfromseedbank)2005NANAMeanSeedlingsemergingfromseedbankscenarioNA0.790666667[0.41600.4333333333333333.563333333333337.24533333333333;0.032666666666666700.0210.3356666666666671.98833333333333;00.4986666666666670.5060.0090;00.01366666666666670.1763333333333330.6583333333333330.121;000.0…	Armeria_caespitosa	NA	Armeria	Plumbaginaceae	Caryophyllales	Magnoliopsida	Magnoliophyta	Plantae	Herbaceous perennial	Eudicot	Angiosperm	Garcia-Camacho; Albert; Escudero	Plant Ecol Divers	2012	10.1080/17550874.2012.662534	Garcia-Camacho Ecog in review	4	2005	2008	1	2	Plant size	Yes	No	Loma de Cabezas de Hierro - Plot 2 (25 % emerging from seed bank)	40.85	-2.05	2428	ESP	Europe	MED	A	Mean	Seedlings emerging from seedbank scenario	W	2005	NA	NA	2008	NA	NA	Divided	Yes	NA	Seedling emerging from seed bank scenarios	5	0.790667	Armeria caespitosa
7923	Armeria_caespitosa10.1080/17550874.2012.662534Garcia-Camacho;Albert;EscuderoLomadeCabezasdeHierro-Plot2(25%emergingfromseedbank)2006NANAIndividualSeedlingsemergingfromseedbankscenarioNA0.725[0.41900.4271.2752.793;0.02500.0130.221.604;00.4320.4990.0070;00.0220.2230.5770.123;000.0030.1260.477]	Armeria_caespitosa	NA	Armeria	Plumbaginaceae	Caryophyllales	Magnoliopsida	Magnoliophyta	Plantae	Herbaceous perennial	Eudicot	Angiosperm	Garcia-Camacho; Albert; Escudero	Plant Ecol Divers	2012	10.1080/17550874.2012.662534	Garcia-Camacho Ecog in review	4	2005	2008	1	2	Plant size	Yes	No	Loma de Cabezas de Hierro - Plot 2 (25 % emerging from seed bank)	40.85	-2.05	2428	ESP	Europe	MED	A	Individual	Seedlings emerging from seedbank scenario	W	2006	NA	NA	2007	NA	NA	Divided	Yes	NA	Seedling emerging from seed bank scenarios	5	0.725	Armeria caespitosa
7924	Armeria_caespitosa10.1080/17550874.2012.662534Garcia-Camacho;Albert;EscuderoLomadeCabezasdeHierro-Plot2(25%emergingfromseedbank)2007NANAIndividualSeedlingsemergingfromseedbankscenarioNA0.927[0.4200.7955.1689.788;0.02300.040.1971.424;00.6470.5640.0140;000.1630.6590.043;000.0070.0830.884]	Armeria_caespitosa	NA	Armeria	Plumbaginaceae	Caryophyllales	Magnoliopsida	Magnoliophyta	Plantae	Herbaceous perennial	Eudicot	Angiosperm	Garcia-Camacho; Albert; Escudero	Plant Ecol Divers	2012	10.1080/17550874.2012.662534	Garcia-Camacho Ecog in review	4	2005	2008	1	2	Plant size	Yes	No	Loma de Cabezas de Hierro - Plot 2 (25 % emerging from seed bank)	40.85	-2.05	2428	ESP	Europe	MED	A	Individual	Seedlings emerging from seedbank scenario	W	2007	NA	NA	2008	NA	NA	Divided	Yes	NA	Seedling emerging from seed bank scenarios	5	0.927	Armeria caespitosa
7931	Armeria_caespitosa10.1080/17550874.2012.662534Garcia-Camacho;Albert;EscuderoLomadeCabezasdeHierro-Plot2(40%emergingfromseedbank)2005NANAIndividualSeedlingsemergingfromseedbankscenarioNA0.853[0.39600.084.37910.947;0.0800.0080.4581.145;00.4170.4550.0060;00.0190.1430.7390.197;0000.1080.648]	Armeria_caespitosa	NA	Armeria	Plumbaginaceae	Caryophyllales	Magnoliopsida	Magnoliophyta	Plantae	Herbaceous perennial	Eudicot	Angiosperm	Garcia-Camacho; Albert; Escudero	Plant Ecol Divers	2012	10.1080/17550874.2012.662534	Garcia-Camacho Ecog in review	4	2005	2008	1	2	Plant size	Yes	No	Loma de Cabezas de Hierro - Plot 2 (40 % emerging from seed bank)	40.85	-2.05	2428	ESP	Europe	MED	A	Individual	Seedlings emerging from seedbank scenario	W	2005	NA	NA	2006	NA	NA	Divided	Yes	NA	Seedling emerging from seed bank scenarios	5	0.853	Armeria caespitosa
7930	Armeria_caespitosa10.1080/17550874.2012.662534Garcia-Camacho;Albert;EscuderoLomadeCabezasdeHierro-Plot2(40%emergingfromseedbank)2005NANAMeanSeedlingsemergingfromseedbankscenarioNA0.790666667[0.40766666666666700.4373333333333333.644333333333338.55066666666667;0.052666666666666700.01666666666666670.2546666666666670.683;00.4986666666666670.5060.0090;00.01366666666666670.1763333333333330.658333333333…	Armeria_caespitosa	NA	Armeria	Plumbaginaceae	Caryophyllales	Magnoliopsida	Magnoliophyta	Plantae	Herbaceous perennial	Eudicot	Angiosperm	Garcia-Camacho; Albert; Escudero	Plant Ecol Divers	2012	10.1080/17550874.2012.662534	Garcia-Camacho Ecog in review	4	2005	2008	1	2	Plant size	Yes	No	Loma de Cabezas de Hierro - Plot 2 (40 % emerging from seed bank)	40.85	-2.05	2428	ESP	Europe	MED	A	Mean	Seedlings emerging from seedbank scenario	W	2005	NA	NA	2008	NA	NA	Divided	Yes	NA	Seedling emerging from seed bank scenarios	5	0.790667	Armeria caespitosa
7932	Armeria_caespitosa10.1080/17550874.2012.662534Garcia-Camacho;Albert;EscuderoLomadeCabezasdeHierro-Plot2(40%emergingfromseedbank)2006NANAIndividualSeedlingsemergingfromseedbankscenarioNA0.725[0.41300.4291.3273.911;0.0400.010.1680.486;00.4320.4990.0070;00.0220.2230.5770.123;000.0030.1260.477]	Armeria_caespitosa	NA	Armeria	Plumbaginaceae	Caryophyllales	Magnoliopsida	Magnoliophyta	Plantae	Herbaceous perennial	Eudicot	Angiosperm	Garcia-Camacho; Albert; Escudero	Plant Ecol Divers	2012	10.1080/17550874.2012.662534	Garcia-Camacho Ecog in review	4	2005	2008	1	2	Plant size	Yes	No	Loma de Cabezas de Hierro - Plot 2 (40 % emerging from seed bank)	40.85	-2.05	2428	ESP	Europe	MED	A	Individual	Seedlings emerging from seedbank scenario	W	2006	NA	NA	2007	NA	NA	Divided	Yes	NA	Seedling emerging from seed bank scenarios	5	0.725	Armeria caespitosa
7933	Armeria_caespitosa10.1080/17550874.2012.662534Garcia-Camacho;Albert;EscuderoLomadeCabezasdeHierro-Plot2(40%emergingfromseedbank)2007NANAIndividualSeedlingsemergingfromseedbankscenarioNA0.927[0.41400.8035.22710.794;0.03800.0320.1380.418;00.6470.5640.0140;000.1630.6590.043;000.0070.0830.884]	Armeria_caespitosa	NA	Armeria	Plumbaginaceae	Caryophyllales	Magnoliopsida	Magnoliophyta	Plantae	Herbaceous perennial	Eudicot	Angiosperm	Garcia-Camacho; Albert; Escudero	Plant Ecol Divers	2012	10.1080/17550874.2012.662534	Garcia-Camacho Ecog in review	4	2005	2008	1	2	Plant size	Yes	No	Loma de Cabezas de Hierro - Plot 2 (40 % emerging from seed bank)	40.85	-2.05	2428	ESP	Europe	MED	A	Individual	Seedlings emerging from seedbank scenario	W	2007	NA	NA	2008	NA	NA	Divided	Yes	NA	Seedling emerging from seed bank scenarios	5	0.927	Armeria caespitosa
7940	Armeria_caespitosa10.1080/17550874.2012.662534Garcia-Camacho;Albert;EscuderoLomadeCabezasdeHierro-Plot2(50%emergingfromseedbank)2005NANAIndividualSeedlingsemergingfromseedbankscenarioNA0.853[0.38700.0814.44310.134;0.100.0070.3931.958;00.4170.4550.0060;00.0190.1430.7390.197;0000.1080.648]	Armeria_caespitosa	NA	Armeria	Plumbaginaceae	Caryophyllales	Magnoliopsida	Magnoliophyta	Plantae	Herbaceous perennial	Eudicot	Angiosperm	Garcia-Camacho; Albert; Escudero	Plant Ecol Divers	2012	10.1080/17550874.2012.662534	Garcia-Camacho Ecog in review	4	2005	2008	1	2	Plant size	Yes	No	Loma de Cabezas de Hierro - Plot 2 (50 % emerging from seed bank)	40.85	-2.05	2428	ESP	Europe	MED	A	Individual	Seedlings emerging from seedbank scenario	W	2005	NA	NA	2006	NA	NA	Divided	Yes	NA	Seedling emerging from seed bank scenarios	5	0.853	Armeria caespitosa
7939	Armeria_caespitosa10.1080/17550874.2012.662534Garcia-Camacho;Albert;EscuderoLomadeCabezasdeHierro-Plot2(50%emergingfromseedbank)2005NANAMeanSeedlingsemergingfromseedbankscenarioNA0.790666667[0.40200.4403333333333333.674666666666677.90833333333333;0.065666666666666700.01433333333333330.2236666666666671.32533333333333;00.4986666666666670.5060.0090;00.01366666666666670.1763333333333330.6583333333333…	Armeria_caespitosa	NA	Armeria	Plumbaginaceae	Caryophyllales	Magnoliopsida	Magnoliophyta	Plantae	Herbaceous perennial	Eudicot	Angiosperm	Garcia-Camacho; Albert; Escudero	Plant Ecol Divers	2012	10.1080/17550874.2012.662534	Garcia-Camacho Ecog in review	4	2005	2008	1	2	Plant size	Yes	No	Loma de Cabezas de Hierro - Plot 2 (50 % emerging from seed bank)	40.85	-2.05	2428	ESP	Europe	MED	A	Mean	Seedlings emerging from seedbank scenario	W	2005	NA	NA	2008	NA	NA	Divided	Yes	NA	Seedling emerging from seed bank scenarios	5	0.790667	Armeria caespitosa
[truncated: 6,420 more rows]
[truncated: 11 more columns]
