# Supplementary material for: Demographic amplification is a predictor of invasiveness among plants
Source: Nat Commun. 2019 Dec 6;10:5602. doi: 10.1038/s41467-019-13556-w (PMC6897985; doi:10.1038/s41467-019-13556-w)
Supplement: Supplementary file 7 — Supplementary Software 1 [file 41467_2019_13556_MOESM7_ESM.zip]

Archive with 3 entries (3 files):
- Jelbert et al Supplementary Software Executable R script.R
- Jelbert et al Supplementary Software Markdown.pdf
- phylogeny_test.tre
