# Supplementary material for: Demographic amplification is a predictor of invasiveness among plants
Source: Nat Commun. 2019 Dec 6;10:5602. doi: 10.1038/s41467-019-13556-w (PMC6897985; doi:10.1038/s41467-019-13556-w)
Supplement: Supplementary file 7 — Supplementary Software 1 [file 41467_2019_13556_MOESM7_ESM.zip › Jelbert et al Supplementary Software Executable R script.R]

####Load required R packages


library(popdemo)
library(popbio)
library(MCMCglmm)
library(ape)
library(nlme)


####Read in data


compadre_full<-read.csv("COMPADRE filtered Jelbert et al.csv", header=T)
tree<-read.tree("phylogeny_test.tre")


####Define required functions
#####*Function to convert post-reproductive census projection matrix models to pre-reproductive census models*
######In post-reproductive models, the recruitment row describes a "seed" or "propagule" stage that is contributed into by reproductive adults which have survived for the preceding projection interval. To convert to pre-reproductive census, which is the more prevalent representation, recruitment rates are divided by their respective adult rates of survival and growth; then multiplied by rates of germination, survival and growth of propagules, and added to the relevant rows and columns of the converted projection matrix.


convert2pre <- function(mat,matF,matC,problem) 
{
  if(problem=="pre"){mat_corrected_pre<-mat}else{
    mat <- Matlab2R(mat) 
    matF <- Matlab2R(matF) 
    matC <- Matlab2R(matC)
    matS<-mat-matF-matC
    matrix_size <- nrow(mat)
    if(problem=="error"){
      newmat<-matS%*%matF+matC+matS
    }
    if (problem=="post"){ # persistent seedbank
      surv_vec<-apply(matS,2,sum)
      surv_mat<-matrix(surv_vec,nrow=matrix_size,ncol=matrix_size,byrow=T)
      newmat1<-matF/surv_mat
      newmat<-matS%*%newmat1+matC+matS
    }
    if(mat[1,1]==0){
      mat_corrected_pre<-newmat[2:matrix_size,2:matrix_size]}else{
        mat_corrected_pre<-newmat}
    
    mat_corrected_pre<- R2Matlab(mat_corrected_pre)
  }
  return(mat_corrected_pre)
}


###2.2 R code for conversion of projection matrix models to standardise analyse


#####Convert to pre-reproductive matrices from post-reproductive matrices and from those with error in the propagule stage


PPM<-as.character(compadre_full$matrix_a_string)
PPMfix<-PPM
F<-as.character(compadre_full$matrix_f_string)
C<-as.character(compadre_full$matrix_c_string)
pp<-compadre_full$fixed_census_timing
for(i in 1:dim(compadre_full)[1]){
  if(compadre_full$fixed_census_timing[i]%in%c("error","post")){PPMfix[i]<-try(convert2pre(PPM[i],F[i],C[i],pp[i]))}
}
compadre_full$Afix<-PPMfix
compadre<-compadre_full


#####Subset rows of dataframe to remove seasonal and laboratory matrices 


compadre<-compadre[(!compadre$matrix_composition=="NDY - Seasonal" & !compadre$population_ecoregion=="LAB"),]
compadre<-compadre[(!compadre$matrix_treatment_type.1=="LAB"),]


#####Remove any rows with population_name that includes a semicolon
##### This means that:

compadre<-compadre[-grep(";",compadre$population_name,value=FALSE),]


##### *(optional) Retain only unmanipulated treatment types*


compadre<-compadre[compadre$matrix_treatment_type=="Unmanipulated",]


#####Create list of mean matrices for each population

PPM<-as.character(compadre$Afix)
PPMs<-as.list(numeric(length(PPM)))
Dimensions<-numeric(length(PPM))
Sp<-as.character(compadre$species_accepted)
Pop<-as.character(compadre$population_name)
for(i in 1:length(PPMs)){
  PPMs[[i]]<-Matlab2R(PPM[i])
  Dimensions[i]<-dim(PPMs[[i]])[1]
}

###2.3 R code for the handling of the filtered COMPADRE dataset containing population projection matricesincluding information on taxonomy, invasive status, population, year and other ancillary information. Seasonal projection matrices and any "populations" measured in a laboratory setting have previously been filtered out. Populations experiencing experimental treatments have also already been filtered out. Aggregate PPMs, formed from individual population replicates, have also been pre-excluded. This section of code creates a mean matrix through time for each population and then filters out any reducible, imprimitive and non-ergodic matrices. The outcome is a dataset, with one row per population, that includes the mean matrix (averaged through time), and all associated taxonomic and status metadata*.


####The subsequent section of code aggregates dataframe information on species, matrix dimensions and location to add to the dataframe


#####First combine species with same dimensions and in same population location to create a unique id for each array
######1. paste population site following species ID
######2. paste dimension to ensure similar dimensions are compared across similar species
######3. group to unique levels


Sp3<-paste(Sp,Pop,sep=".")
Sp3<-paste(Sp3,as.character(Dimensions),sep=".x")
Sp3<-as.factor(noquote(Sp3))
ID<-levels(Sp3)  


#####Then create a list of arrays of replicated matrices:
# First create empty lists/vectors


aggrPPMs<-as.list(numeric(length(ID)))
reps<-numeric(length(ID))
orders<-numeric(length(ID))
for(i in 1:length(ID)){
  orders[i]<-mean(Dimensions[Sp3==ID[i]])
  reps[i]<-length(which(Sp3==ID[i]))
  aggrPPMs[[i]]<-numeric(orders[i]^2*reps[i])
  dim(aggrPPMs[[i]])<-c(orders[i],orders[i],reps[i])
}


# Then add aggregate matrices across duplicated matrices for each population for each species


for(i in 1:length(ID) ){
  for(j in 1:reps[i]){
    aggrPPMs[[i]][,,j]<-PPMs[Sp3==ID[i]][[j]]
  }}
  


#####Now merge meta-data with new aggregated matrices 


spa<-paste(unique(Sp))
Species<-factor(length(ID),levels=c(spa))

ss<-paste(unique(compadre$population_invasive_status_study))
Status<-factor(length(ID),levels=c(ss))

se<-paste(unique(compadre$population_invasive_status_elsewhere))
Status.Else<-factor(length(ID),levels=c(se))

po<-paste(unique(compadre$taxonomy_order))
plant.order<-factor(length(ID),levels=c(po))

Year<-numeric(length(ID))


#####Create new empty fields/columns ready to store information in a reduced dataframe
#####Then fill these columns from the original dataframe
######1. matrix treatment type


mtrt<-paste(unique(compadre$matrix_treatment_type))
matrix_treatment<-factor(length(ID),levels=c(mtrt))


for(i in 1:length(ID)){
  Species[i]<-(Sp[Sp3==ID[i]][1])
  Year[i]<-compadre$publication_year[Sp3==ID[i]][1]
  Status[i]<-compadre$population_invasive_status_study[Sp3==ID[i]][1]
  Status.Else[i]<-compadre$population_invasive_status_elsewhere[Sp3==ID[i]][1]
  plant.order[i]<-compadre$taxonomy_order[Sp3==ID[i]][1]
  matrix_treatment[i]<-compadre$matrix_treatment_type[Sp3==ID[i]][1]
}


####This section of code removes some incorrect matrices from the analysis (NA/non-ergodic/non-irreducible/non-primitive)


mean.A<-vector("list", length(ID)) 
check.A<-numeric(length(ID))
for(i in 1:length(ID)){
  mean.A[[i]]<-apply(aggrPPMs[[i]],c(1,2),mean,na.rm=T)
  check.A[i]<-sum(mean.A[[i]])
}
mean.A<-mean.A[!is.na(check.A)]
ID<-ID[!is.na(check.A)]
check.matrices<-mean.A

erg<-factor(length(check.matrices),levels=c("TRUE","FALSE"))
irreducible<-factor(length(check.matrices),levels=c("TRUE","FALSE"))
primitivity<-factor(length(check.matrices),levels=c("TRUE","FALSE"))

for (i in 1:length(mean.A)){
  erg[i]<-is.matrix_ergodic(mean.A[[i]]) 
  irreducible[i]<-is.matrix_irreducible(mean.A[[i]])
  primitivity[i]<-is.matrix_primitive(mean.A[[i]])
}

delete<-which(erg=="FALSE")
delete1<-which(irreducible=="FALSE")
delete2<-which(primitivity=="FALSE")
del<-unique(c(delete,delete1,delete2))

mean.A<-mean.A[-del]
ID.check<-ID[-del]
A.string<-character(length(ID.check))
for(i in 1:length(ID.check)){
  A.string[i]<-R2Matlab(mean.A[[i]])}


####We can now create multi_pop dataframe using the new variables and information from which matrices passed checks in the previous section of code
#####We also generate empty vectors to store the demographic response variables and then populate them 


multi_pop<-data.frame(Species,Status,Status.Else,Year,plant.order,matrix_treatment)
multi_pop<-multi_pop[!is.na(check.A),]
multi_pop<-multi_pop[-del,]
multi_pop$ID.check<-ID.check

multi_pop$lambda.mean<-numeric(dim(multi_pop)[1])
multi_pop$inertiaup.mean<-numeric(dim(multi_pop)[1])
multi_pop$inertiadown.mean<-numeric(dim(multi_pop)[1])
multi_pop$reactivity.mean<-numeric(dim(multi_pop)[1])
multi_pop$maxatt.mean<-numeric(dim(multi_pop)[1])
multi_pop$maxamp.mean<-numeric(dim(multi_pop)[1])

for(i in 1:dim(multi_pop)[1]){
  multi_pop$lambda.mean[i]<-abs(eigen(mean.A[[i]])$values[1])
  multi_pop$inertiaup.mean[i]<-inertia(mean.A[[i]],bound="upper")
  multi_pop$inertiadown.mean[i]<-inertia(mean.A[[i]],bound="lower")
  multi_pop$reactivity.mean[i]<-reactivity(mean.A[[i]])
  multi_pop$maxatt.mean[i]<-maxatt(mean.A[[i]])
  multi_pop$maxamp.mean[i]<-maxamp(mean.A[[i]])
}
multi_pop$A<-A.string


#####*Option to save this intermediate dataframe*

write.csv(multi_pop,"invasive_analysis multipop fix 20171107.csv")


###2.4 R code to add phylogenetic data and prepare final dataframes for analysis
#Data handling code to match phylogeny to per-species demographic indices, eventually producing the results offered in the main text. This code matches the species names in the dataset containing mean demographic indices per population with species names in the phylogeny. Mismatches are dealt with case-by-case, usually by removing subspecies status from the COMPADRE dataset. The code then calculates mean demographic indices (stable population growth, maximum amplification and minimum attenuation) for each species. Code calculates species' invasive status (restricted vs naturalised non-invasive vs invasive) and population status (native range vs naturalised range). This is not a factorial analysis because there are no representative species in the "restricted, measured in the naturalised range category" (such populations cannot exist)*


#####Rename any subspecies in the multi_pop dataset so that they can be found in the phylogeny


multi_pop$species_tree<-gsub(" ", "_", multi_pop$Species)

multi_pop$species_tree<-gsub("Adenocarpus_aureus_gibbsianus", "Adenocarpus_aureus", multi_pop$species_tree)
multi_pop$species_tree<-gsub("Adenocarpus_gibbsianus", "Adenocarpus_aureus", multi_pop$species_tree)
multi_pop$species_tree<-gsub("Anthyllis_vulneraria_alpicola", "Anthyllis_vulneraria", multi_pop$species_tree)
multi_pop$species_tree<-gsub("Anthyllis_vulneraria_subsp_alpicola", "Anthyllis_vulneraria", multi_pop$species_tree)
multi_pop$species_tree<-gsub("Antirrhinum_molle_lopesianum", "Antirrhinum_molle", multi_pop$species_tree)
multi_pop$species_tree<-gsub("Arenaria_grandiflora_bolosii", "Arenaria_grandiflora", multi_pop$species_tree)
multi_pop$species_tree<-gsub("Chamaecrista_lineata_keyensis", "Chamaecrista_lineata", multi_pop$species_tree)
multi_pop$species_tree<-gsub("Betula_pubescens_pumila", "Betula_pubescens", multi_pop$species_tree)
multi_pop$species_tree<-gsub("Dodonaea_viscosa_angustifolia", "Dodonaea_viscosa", multi_pop$species_tree)
multi_pop$species_tree<-gsub("Echinospartum_ibericum_algibicum", "Echinospartum_ibericum", multi_pop$species_tree)
multi_pop$species_tree<-gsub("Eriogonum_longifolium_gnaphalifolium", "Eriogonum_longifolium", multi_pop$species_tree)
multi_pop$species_tree<-gsub("Chamaecrista_lineata_keyensis", "Chamaecrista_lineata", multi_pop$species_tree)
multi_pop$species_tree<-gsub("Gaura_neomexicana_coloradensis", "Gaura_neomexicana", multi_pop$species_tree)
multi_pop$species_tree<-gsub("Geonoma_pohliana_weddelliana", "Geonoma_pohliana", multi_pop$species_tree)
multi_pop$species_tree<-gsub("Gilia_tenuiflora_hoffmannii", "Gilia_tenuiflora", multi_pop$species_tree)
multi_pop$species_tree<-gsub("Leontopodium_nivale_alpinum", "Leontopodium_nivale", multi_pop$species_tree)
multi_pop$species_tree<-gsub("Lespedeza_juncea_sericea", "Lespedeza_juncea", multi_pop$species_tree)
multi_pop$species_tree<-gsub("Magnolia_macrophylla_dealbata", "Magnolia_macrophylla", multi_pop$species_tree)
multi_pop$species_tree<-gsub("Pityopsis_aspera_aspera", "Pityopsis_aspera", multi_pop$species_tree)
multi_pop$species_tree<-gsub("Quercus_mongolica_crispula", "Quercus_mongolica", multi_pop$species_tree)
multi_pop$species_tree<-gsub("Silene_douglasii_oraria", "Silene_douglasii", multi_pop$species_tree)
multi_pop$species_tree<-gsub("Silene_glaucifolia_pseudoviscosa", "Silene_glaucifolia", multi_pop$species_tree)
multi_pop$species_tree<-gsub("Tragopogon_pratensis_subsp._Orientalis", "Tragopogon_pratensis", multi_pop$species_tree)
multi_pop$species_tree<-gsub("Tragopogon_pratensis_subsp._Pratensis", "Tragopogon_pratensis", multi_pop$species_tree)
multi_pop$species_tree<-gsub("Vella_pseudocytisus_paui", "Vella_pseudocytisus", multi_pop$species_tree)
multi_pop$species_tree<-gsub("Verticosa_staminosa_staminosa", "Verticosa_staminosa", multi_pop$species_tree)
multi_pop$species_tree<-gsub("Viola_sagittata_ovata", "Viola_sagittata", multi_pop$species_tree)
multi_pop$species_tree<-gsub("Alnus_incana_rugosa", "Alnus_incana", multi_pop$species_tree)
multi_pop$species_tree<-gsub("Escobaria_robbinsiorum", "Escobaria_robbinsorum", multi_pop$species_tree)
multi_pop$species_tree<-gsub("Mammillaria_napia", "Mammillaria_napina", multi_pop$species_tree)
multi_pop$species_tree<-gsub("Styrax_obassia", "Styrax_obassis", multi_pop$species_tree)
multi_pop$species_tree<-gsub("Verticosa_staminosa", "Verticordia_staminosa", multi_pop$species_tree)


#####Check phylogeny for species and create missing vector to store information on which species lack phylogenetic data
#####(*now subspecies have been renamed*)


species_check<-unique(multi_pop$Species)
multi_pop$species_tree<-gsub(" ", "_", multi_pop$Species)
species_tree<-unique(tree$tip.label)
species_data<-unique(multi_pop$species_tree)
missing<-setdiff(species_data,species_tree)


#####Remove any rows of the multi_pop dataframe that don't have phylogenetic information
#####Create animal column/field that contains link to phylogenetic information within MCMCglmmm models


multi_pop_phylo<-multi_pop[multi_pop$species_tree%in%tree$tip.label,]
multi_pop_phylo$animal<-multi_pop_phylo$species_tree


#####Trim phylogeny to only retain species in the new multi_pop dataframe


compadre.incpos<-which(tree$tip.label %in% multi_pop_phylo$animal)
compadre.exclude<-tree$tip.label[-compadre.incpos]
compadre.tree<-drop.tip(tree,compadre.exclude)


#####Remove internal node labels from the phylogeny, leaving only tip labels


compadre.tree$node.label<-NULL


#####Create final "invas" dataframe for analysis
# Create plant.was and plant.is columns to store information on population "status"
# Create log-transformed versions of the response variables
# Create Invasive Category explanatory variable

######  1. Native
######  2. Introduced, native range
######  3. Introduced, non-native range
######  4. Invasive, native range
######  5. Invasive, non-native range


invas<-multi_pop_phylo

invas$plant.was<-rep("nonnative",dim(invas)[1])
invas$plant.was[invas$Status=="native"]<-"native"
invas$plant.was<-factor(invas$plant.was)
invas$Status.Else[invas$Status.Else=="not introduced"&invas$Status=="introduced"]<-"introduced"
invas$plant.is<-factor(invas$Status.Else)
levels(invas$plant.is)
invas$plant.is[invas$plant.is=="Introduced"]<-"introduced"
invas$plant.is[invas$plant.is=="Not introduced"]<-"not introduced"
invas$plant.is[invas$plant.is=="NATD"]<-NA
invas$plant.is<-factor(invas$plant.is)
levels(invas$plant.is)
levels(invas$plant.was)
invas<-invas[!is.na(invas$plant.is),]

invas$loglambda<-log(invas$lambda.mean)
invas$loginertiaup<-log(invas$inertiaup.mean)
invas$loginertiadown<-log(invas$inertiadown.mean)
invas$logmaxatt<-log(invas$maxatt.mean)
invas$logmaxamp<-log(invas$maxamp.mean)
invas$logreac<-log(invas$reactivity.mean)

invas$invasive.category<-factor(1+(invas$plant.is%in%c("introduced","Introduced"))+(invas$plant.was=="nonnative")+3*(invas$plant.is=="invasive"))


#####Some slight ammednments to invas dataframe
# Create column containing information on matrix dimensions
# only include "Unmanipulated" populations/matrices
# Remove Miscanthus giganteus
# Make Invasive Category a factor


invas$n<-numeric(dim(invas)[1])
for(i in 1:dim(invas)[1]){
  A<-as.matrix(Matlab2R(as.character(invas$A[i])))
  invas$n[i]<-dim(A)[1]
}
invas<-invas[invas$matrix_treatment=="Unmanipulated",]
invas$invasive.category<-factor(invas$invasive.category)


#####Create persp dataframe
#####*This dataframe contains only a mean of each response variable per species (rather than having multiple populations per species) and therefore enables the simpler analysis used in the main text*


persp<-aggregate(loglambda~animal+invasive.category,mean,data=invas)
persp$loginertiaup<-aggregate(loginertiaup~animal+invasive.category,mean,data=invas)$loginertiaup
persp$loginertiadown<-aggregate(loginertiadown~animal+invasive.category,mean,data=invas)$loginertiadown
persp$logmaxatt<-aggregate(logmaxatt~animal+invasive.category,mean,data=invas)$logmaxatt
persp$logreac<-aggregate(logreac~animal+invasive.category,mean,data=invas)$logreac
persp$n<-aggregate(n~animal+invasive.category,mean,data=invas)$n
persp$Species<-persp$animal


#####Save the invas and persp dataframes prior to modelling


write.csv(invas, "mcmc_data_invasives.csv")
write.csv(persp,"per_species_data.csv")


###2.5 R code to fit models to the data

####**Some information on the Bayesian models used**
# Response variables have been logged to ensure that they are Gaussian
# The animal random effect is the phylogeny
# For models of the invas dataframe Species is additionally included as a random effect as we have multiple populations per species
# Burnin of 10% interations and a thinning interval of <0.1% iterations for Markov chains (ideally you need an effective sample size of at least 1000: to be safe can make thinning <0.05%)

# Proper uninformative priors are used (nu is small but >0). In this example we use parameter expansion (alpha.mu and alpha.V) as some of the chains got stuck at 0. We don't need to specify fixed effect priors as MCMCglmm does a good job of picking default one but if we did they'd be specified as B. G is the random effects - the number of G structures should match the number of random effects. If you use random effects interaction or regression, V should be changed to an identity matrix of the same dimension as the number of parameters to estimate. R is the residuals. Parameter expansion for residual priors is not supported (but I've never seen it needed). It doesn't matter what order you put B, G and R in but G1, G2, G3,... must be in the same order as specified for random effects in the model.

# (*verbose=F can stop the models updating in real time*)


####2.5.1 Fit Bayesian hierarchical models to the persp dataset (same analysis as the main paper; models the mean for each species)


#####Model A1 - persp model for log lambda

# Set priors


prior1.loglambda<-list(R = list(V = 1, nu=0.001),
               G = list(G1=list(V = 1, nu=0.001, alpha.mu=0, alpha.V=100)))


# Run model


m1.loglambda<-MCMCglmm(loglambda ~ invasive.category,
                       random=~animal, family="gaussian",
                       prior=prior1.loglambda, data=persp, pedigree=compadre.tree, nodes="TIPS",
                       thin=1000, nitt=10000, burnin=1000, verbose=T)


# Model summary and plots


summary(m1.loglambda)
plot(m1.loglambda)


#####Model A2 - persp model for log inertiaup

# Set priors


prior1.inertiaup<-list(R = list(V = 1, nu=0.001),
               G = list(G1=list(V = 1, nu=0.001, alpha.mu=0, alpha.V=100)))


# Run model


m1.loginertiaup<-MCMCglmm(loginertiaup ~ invasive.category,
                       random=~animal, family="gaussian",
                       prior=prior1.inertiaup, data=persp, pedigree=compadre.tree, nodes="TIPS",
                       thin=1000, nitt=10000, burnin=1000, verbose=T)


# Model summary and plots


summary(m1.loginertiaup)
plot(m1.loginertiaup)


#####Model A3 - persp model for  log inertiadown

# Set priors


prior1.inertiadown<-list(R = list(V = 1, nu=0.001),
               G = list(G1=list(V = 1, nu=0.001, alpha.mu=0, alpha.V=100)))


# Run model


m1.loginertiadown<-MCMCglmm(loginertiadown ~ invasive.category,
                       random=~animal, family="gaussian",
                       prior=prior1.inertiadown, data=persp, pedigree=compadre.tree, nodes="TIPS",
                       thin=1000, nitt=10000, burnin=1000, verbose=T)


# Model summary and plots


summary(m1.loginertiadown)
plot(m1.loginertiadown)


####2.5.2 Fit Bayesian hierarchical models to the invas dataset (full analysis including multiple populations of each species)


#####Model B1 - invas model for log lambda

# Set priors


prior2.2<-list(R = list(V = 1, nu=0.001),
               G = list(G1=list(V = 1, nu=0.001, alpha.mu=0, alpha.V=100), 
                        G2=list(V = 1, nu=0.001, alpha.mu=0, alpha.V=100)))


# Run model


m2.loglambda<-MCMCglmm(loglambda ~ invasive.category,
                       random=~Species + animal, family="gaussian",
                       prior=prior2.2, data=invas, pedigree=compadre.tree, nodes="TIPS",
                       thin=1000, nitt=10000, burnin=1000, verbose=T)


# Model summary and plots


summary(m2.loglambda)
plot(m1.loglambda)


#####Model B2 - invas model for log inertiaup

# Set priors


prior2.inertiaup<-list(R = list(V = 1, nu=0.001),
               G = list(G1=list(V = 1, nu=0.001, alpha.mu=0, alpha.V=100), 
                        G2=list(V = 1, nu=0.001, alpha.mu=0, alpha.V=100)))


# Run model


m2.inertiaup_full<-MCMCglmm(loginertiaup ~ invasive.category,
                            random=~Species + animal, family="gaussian",
                            prior=prior2.inertiaup, data=invas, pedigree=compadre.tree, nodes="TIPS",
                            thin=10, nitt=10000, burnin=1000, verbose=T)


# Model summary and plots


summary(m2.inertiaup_full)
plot(m2.inertiaup_full)


#####Model B3 - persp model for log inertia down

# Set priors


prior2.inertiadown<-list(R = list(V = 1, nu=0.001),
               G = list(G1=list(V = 1, nu=0.001, alpha.mu=0, alpha.V=100), 
                        G2=list(V = 1, nu=0.001, alpha.mu=0, alpha.V=100)))


# Run model


m2.inertiadown_full<-MCMCglmm(loginertiadown ~ invasive.category,
                            random=~Species + animal, family="gaussian",
                            prior=prior2.inertiadown, data=invas, pedigree=compadre.tree, nodes="TIPS",
                            thin=10, nitt=10000, burnin=1000, verbose=T)


# Model summary and plots


summary(m2.inertiadown_full)
plot(m2.inertiadown_full)


####2.5.3 Equivalent non-bayesian models to demonstrate robustness of the results


#The first set of models are lme models of the full dataset (invas) with Species as a random effect and no phylogenetic random effect
#1.Log lambda
#2.Log inertia_up
#3.Log inertia_down


lmm1<-lme(loglambda~invasive.category-1,random=~1|Species,data=invas)
summary(lmm1)
lmm2<-lme(loginertiaup~invasive.category-1,random=~1|Species,data=invas)
summary(lmm2)
lmm3<-lme(loginertiadown~invasive.category-1,random=~1|Species,data=invas)
summary(lmm3)


#The second set of models are ordinary linear models run in the persp dataset


lm1<-glm(loglambda~invasive.category,data=persp)
summary(lm1)
lm2<-glm(loginertiaup~invasive.category,data=persp)
summary(lm2)
lm3<-glm(loginertiadown~invasive.category-1,data=persp)
summary(lm3)
