# Supplementary material for: Demographic amplification is a predictor of invasiveness among plants
Source: Nat Commun. 2019 Dec 6;10:5602. doi: 10.1038/s41467-019-13556-w (PMC6897985; doi:10.1038/s41467-019-13556-w)
Supplement: Supplementary file 7 — Supplementary Software 1 [file 41467_2019_13556_MOESM7_ESM.zip › phylogeny_test.tre]

(Anastrophyllum_hellerianum:422.618081,(Hylocomium_splendens:410.852696,((Botrychium_mormo:329.993326,((Asplenium_scolopendrium:14.2951515,Asplenium_cuneifolium:14.2951515,Asplenium_adulterinum:14.2951515)NA:76.3389055,(Polystichum_aculeatum:2.766708,Polystichum_setiferum:2.766708):87.867352):239.359269):60.709215,((((Dioon_spinulosum:32.7974885,Dioon_edule:32.7974885,Dioon_merolae:32.7974885,Dioon_caputoi:32.7974885,Dioon_sonorense:32.7974885)NA:88.9473555,(((Zamia_amblyphyllidia:32.4529715,Zamia_loddigesii:32.4529715)NA:77.2599785,(Ceratozamia_norstogii:54.856475,Ceratozamia_matudae:54.856475,Ceratozamia_mirandae:54.856475)NA:54.856475):5.150336,(Encephalartos_cycadifolius:5.738217,Encephalartos_villosus:5.738217):109.125072):6.881558)Zamiaceae:168.255633,(((Tsuga_canadensis:123.052594,(Abies_homolepis:44.4362225,Abies_magnifica:44.4362225,Abies_concolor:44.4362225,Abies_balsamea:44.4362225,Abies_sachalinensis:44.4362225)NA:78.6163715):114.522025,((Picea_glehnii:36.541086,Picea_jezoensis:36.541086):147.94259,(((Pinus_nelsonii:130.698164,(Pinus_cembroides:77.394102,Pinus_maximartinezii:77.394102):53.304062):16.077155,(((Pinus_albicaulis:36.858612,Pinus_lambertiana:36.858612):47.784127,Pinus_fenzeliana:84.642738):10.230355,(Pinus_monticola:88.980236,Pinus_strobus:88.980235):5.892858):51.902225):5.391654,((Pinus_pinaster:63.979917,(Pinus_massoniana:44.075275,(Pinus_nigra:32.76759,Pinus_sylvestris:32.767589):11.307686):19.904641):18.899861,((Pinus_ponderosa:16.697003,Pinus_jeffreyi:16.697004):51.815388,(Pinus_radiata:42.048796,Pinus_palustris:42.048797):26.463594):14.367387):69.287195):32.316703):53.090943)Pinales:29.141588,(((Torreya_taxifolia:127.191621,(Taxus_floridana:57.218566,Taxus_brevifolia:57.218566):69.973055):31.425181,(Sequoia_sempervirens:102.161432,(Taxodium_huegelii:92.114317,(Callitris_columellaris:77.478281,((Calocedrus_decurrens:25.235324,Calocedrus_macrolepis:25.235324):22.46835,(Cupressus_guadalupensis:33.321444,(Juniperus_sabina:18.313183,Juniperus_procera:18.313183):15.008261):14.38223):29.774606):14.636037):10.047115):56.455371):72.262875,((Agathis_ovata:167.203389,((Araucaria_araucana:113.874208,Araucaria_hunsteinii:113.874208):15.418476,(Araucaria_cunninghamii:118.971773,(Araucaria_laubenfelsii:9.640141,Araucaria_muelleri:9.640142):109.331632):10.320911):37.910707)Araucariaceae:30.333412,Dacrydium_elatum:197.536803)Araucariales:33.342875)Cupressophyta:35.83653):23.28427)Acrogymnospermae:62.2342,((((Ruppia_maritima:64.073795,(Phyllospadix_scouleri:9.785466,Phyllospadix_serrulatus:9.785466)NA:54.288328):81.056582,(Lemna_minor:82.972877,((Heteropsis_oblongifolia:6.598981,Heteropsis_flexuosa:6.598981,Heteropsis_macrophylla:6.598981)NA:72.186127,(Arisaema_serratum:5.339195,Arisaema_triphyllum:5.339194):73.445913):4.18777):62.1575)Alismatales:13.2117,((Dioscorea_pyrenaica:52.5886555,Dioscorea_chouardii:52.5886555)NA:84.9453215,((((Chamaelirium_luteum:50.351652,(Trillium_erectum:12.797707,Trillium_camschatcense:12.797707,Trillium_apetalon:12.797707,Trillium_grandiflorum:12.797707,Trillium_ovatum:12.797707,Trillium_persistens:12.797707)NA:37.553946):62.316734,((Prosartes_lanuginosa:84.171862,((Disporum_sessile:13.9890015,Disporum_smilacinum:13.9890015)NA:24.4835665,Colchicum_autumnale:38.472567):45.699294)Colchicaceae:22.287818,((Calochortus_pulchellus:25.7230065,Calochortus_tiburonensis:25.7230065,Calochortus_obispoensis:25.7230065,Calochortus_albus:25.7230065,Calochortus_macrocarpus:25.7230065,Calochortus_lyallii:25.7230065)NA:32.7252165,(Clintonia_borealis:39.202342,(Erythronium_japonicum:36.70608,(Fritillaria_meleagris:6.606117,Fritillaria_camschatcensis:6.606117,Fritillaria_biflora:6.606117)NA:30.099962):2.496264):19.245881)Liliaceae:48.011458):6.208706):22.044629,(((Mora_paraensis:23.576009,(Iris_pseudacorus:11.788005,Iris_germanica:11.788005,Iris_hexagona:11.788005)NA:11.788005):74.298997,((Xanthorrhoea_resinosa:63.130787,Aloe_peglerae:63.130788)Xanthorrhoeaceae:12.495119,(((Allium_vineale:21.1285495,Allium_sativum:21.1285495,Allium_monanthum:21.1285495,Allium_tricoccum:21.1285495)NA:28.9507455,(Narcissus_poeticus:0.904364,Narcissus_pseudonarcissus:0.904364):49.174931):21.138972,(((Anthericum_ramosum:8.130756,Anthericum_liliago:8.130756):37.141194,(Furcraea_parmentieri:20.627722,(Agave_marmorata:6.731164,Agave_potatorum:6.731164,Agave_vivipara:6.731164)NA:13.896559):24.644228):23.616937,Dracaena_cinnabari:68.888889):2.32938):4.40764):22.2491):25.989142,((Isotria_medeoloides:43.372916,(Pogonia_ophioglossoides:21.685,(Cleistesiopsis_bifaria:10.845,Cleistesiopsis_divaricata:10.845)NA:10.840005)NA:21.687916):67.326765,((Cypripedium_acaule:38.105096,Cypripedium_fasciculatum:38.105096,Cypripedium_calceolus:38.105096,Cypripedium_parviflorum:38.105096,Cypripedium_lentiginosum:38.105096)NA:54.068113,(((Epipactis_atrorubens:38.522292,(Cephalanthera_longifolia:3.908508,Cephalanthera_damasonium:3.908508):34.613783):29.70223,((Goodyera_pubescens:24.784417,((Eltroplectris_calcarata:3.315,Cyclopogon_luteoalbus:3.315003)NA:3.314061,Spiranthes_spiralis:6.629061):18.155355):29.384744,((Orchis_purpurea:9.02152,((Himantoglossum_hircinum:6.557869,Anacamptis_pyramidalis:6.55787):0.495025,Ophrys_sphegodes:7.052895):1.968626):1.577271,(((Platanthera_hookeri:2.0161025,Herminium_monorchis:2.0161025)NA:2.0161025,Neotinea_ustulata:4.032205):4.796539,(Gymnadenia_conopsea:5.984239,Dactylorhiza_lapponica:5.984239):2.844505):1.770047):43.57037):14.055363):13.171543,((Corallorhiza_trifida:44.595966,((Lepanthes_caritensis:1.4203655,Lepanthes_eltoroensis:1.4203655,Lepanthes_rubripetala:1.4203655,Lepanthes_rupestris:1.4203655)NA:10.8029305,(((Jacquiniella_teretifolia:0.8290835,Jacquiniella_leucomelana:0.8290835)NA:2.7277455,Dimerandra_emarginata:3.55683):3.049821,Guarianthe_aurantiaca:6.606649):5.616646):32.37267):14.485583,(Dendrophylax_lindenii:32.026588,((Tolumnia_variegata:2.481218,Aspasia_principissa:2.481219):12.399019,Lycaste_aromatica:14.880237):17.146349):27.054962):22.314516):10.777144):18.526473):13.164467):10.848866):0.152371,(((((Commelina_benghalensis:31.248006,Commelina_bracteosa:31.248006)NA:31.248006,((Murdannia_nudiflora:12.3155785,Murdannia_simplex:12.3155785)NA:34.8305655,(Tradescantia_fluminensis:1.8512385,Tradescantia_zebrina:1.8512385,Tradescantia_cerinthoides:1.8512385,Tradescantia_brevifolia:1.8512385)NA:45.2949055):15.349868):45.658236,((Heliconia_acuminata:33.7583535,Heliconia_metallica:33.7583535,Heliconia_tortuosa:33.7583535)NA:52.5039935,(Calathea_crotalifera:11.1051065,Calathea_micans:11.1051065,Calathea_marantifolia:11.1051065,Calathea_ovandensis:11.1051065)NA:75.1572395):21.8919):12.7174,(((Laccosperma_secundiflorum:43.938982,Eremospatha_macrocarpa:43.938982):13.5085,((Daemonorops_poilanei:35.338698,(Calamus_nambariensis:17.6693495,Calamus_rhabdocladus:17.6693495)NA:17.6693495):7.516118,(Lepidocaryum_tenue:27.337652,Mauritia_flexuosa:27.337652):15.517166):14.592665):55.740473,(((Sabal_minor:4.046394,Sabal_mexicana:4.046394,Sabal_palmetto:4.046394,Sabal_uresana:4.046394,Sabal_yapa:4.046394)NA:25.245633,(Lodoicea_maldivica:10.732833,Borassus_aethiopum:10.732833):18.559194):77.284863,((Thrinax_radiata:26.633458,Coccothrinax_readii:26.633458):79.167319,((Pseudophoenix_sargentii:65.268798,Phytelephas_seemannii:65.268797):36.086729,(Iriartea_deltoidea:96.979322,((((Geonoma_pohliana:2.874237,Geonoma_deversa:2.874237,Geonoma_macrostachys:2.874237,Geonoma_orbignyana:2.874237,Geonoma_schottiana:2.874237)NA:43.758191,(Reinhardtia_gracilis:28.373962,Attalea_humilis:28.373962):18.258467):5.319465,((Astrocaryum_mexicanum:15.25655,Astrocaryum_standleyanum:15.25655,Astrocaryum_chambira:15.25655,Astrocaryum_aculeatissimum:15.25655)NA:15.56743,Desmoncus_orthacanthos:30.823979):21.127914):13.048653,((Chamaedorea_elegans:14.824777,Chamaedorea_ernesti-augusti:14.824777,Chamaedorea_radicalis:14.824777)NA:44.967926,(Podococcus_barteri:53.857954,((Euterpe_oleracea:12.4832875,Euterpe_edulis:12.4832875,Euterpe_precatoria:12.4832875)NA:31.3812205,(Dypsis_decaryi:31.909508,(Ptychosperma_macarthurii:8.007755,Rhopalostylis_sapida:8.007755):23.901752):11.954999):9.993446):5.934749):5.207845):31.978775):4.376205):4.445251):0.776111):6.611065):7.683692):2.29988,((((Vriesea_sanguinolenta:19.062377,(Catopsis_compacta:7.901448,Catopsis_sessiliflora:7.901448)NA:11.160929):14.169277,(Tillandsia_punctulata:4.9051425,Tillandsia_juncea:4.9051425,Tillandsia_multicaulis:4.9051425,Tillandsia_recurvata:4.9051425,Tillandsia_brachycaulos:4.9051425,Tillandsia_butzii:4.9051425,Tillandsia_deppeana:4.9051425,Tillandsia_flexuosa:4.9051425,Tillandsia_macdougallii:4.9051425,Tillandsia_violacea:4.9051425,Tillandsia_mauryana:4.9051425)NA:28.3265115):8.938553,(Encholirium_horridum:30.540914,(Aechmea_nudicaulis:2.657813,Aechmea_magdalenae:2.657813)NA:27.8831):11.629295):43.422536,(((Eriophorum_angustifolium:1.085441,Eriophorum_vaginatum:1.085442):9.72166,((Carex_aquatilis:5.690723,Carex_humilis:5.690725):0.963685,(Carex_bigelowii:2.448288,Carex_membranacea:2.448288):4.206123):4.15269):73.413415,(Syngonanthus_nitens:82.039612,((((Stipa_calamagrostis:0.7691115,Stipa_aristiglumis:0.7691115,Stipa_comata:0.7691115)NA:0.7691115,(Nassella_viridula:0.120179,Nassella_trichotoma:0.120179):1.418045):2.990687,((Bromus_tectorum:3.34848,(Hordeum_spontaneum:3.101888,(Agropyron_cristatum:2.357236,(Elymus_repens:1.600275,Aegilops_triuncialis:1.600274):0.756961):0.744653):0.24659):0.774436,(((Festuca_eskia:0.8849095,Festuca_gracillima:0.8849095)NA:1.0598565,(Vulpia_octoflora:0.382191,Vulpia_fasciculata:0.382191):1.562574):0.892205,((Phalaris_brachystachys:1.44754,(Koeleria_macrantha:1.22118,(Anthoxanthum_odoratum:1.050145,((Calamagrostis_canescens:0.154125,Calamagrostis_epigejos:0.154125)NA:0.282367,Agrostis_capillaris:0.436492):0.613654):0.171034):0.22636):0.817689,((Beckmannia_syzigachne:0.88,Arctophila_fulva:0.880004)NA:0.880115,((Poa_alsodes:0.378207,Poa_sylvestris:0.378208):0.623563,Poa_alpina:1.00177):0.758347):0.505113):0.571742):1.285943):0.405995):14.599709,(Oryza_sativa:17.970256,(Molinia_caerulea:11.624844,((((Zea_diploperennis:0.293867,Zea_mays:0.293867):2.35699,((Miscanthus_giganteus:1.814727,(Microstegium_vimineum:1.735129,Sorghum_brachypodum:1.735129):0.079598):0.027695,((Hyparrhenia_diplandra:0.669815,((Schizachyrium_brevifolium:0.289223,Schizachyrium_sanguineum:0.289223):0.169591,Andropogon_gerardii:0.458813):0.211001):0.040987,(Heteropogon_contortus:0.473453,(Themeda_triandra:0.3829,(Bothriochloa_ischaemum:0.0129585,Bothriochloa_insculpta:0.0129585)NA:0.3699425):0.090553):0.237347):1.13162):0.808435):3.054493,(Steinchisma_sp:2.675573,(Digitaria_eriantha:1.506425,(Setaria_faberi:0.144066,Setaria_incrassata:0.144066)NA:1.36236):1.169148):3.029776):3.975233,(Aristida_bipartita:8.725233,((Danthonia_sericea:1.991945,(Schismus_barbatus:1.331059,Rytidosperma_caespitosum:1.331058):0.660887):3.679617,((Sporobolus_heterolepis:1.376014,Spartina_alterniflora:1.376013):1.567952,((Hilaria_mutica:0.14,Swallenia_alexandrae:0.140003)NA:0.139676,(Dasyochloa_sp:0.205623,Bouteloua_rigidiseta:0.205624):0.074053):2.664289):2.727596):3.053671):0.955351):1.944261):6.345414):1.15836):62.910994):2.180905):1.372227):37.578783)Commelinidae:11.69386):2.66859):20.8081)Nartheciidae:29.941166,(((Asarum_canadense:40.4932685,Asarum_arifolium:40.4932685)NA:106.5719485,((Cryptocarya_chinensis:63.869589,((Mezilaurus_mahuba:31.386087,Chlorocardium_rodiei:31.386088):14.740869,((Ocotea_usambarensis:11.330363,Cinnamomum_camphora:11.330362):23.44684,(Lindera_umbellata:3.151831,Lindera_benzoin:3.151831):31.625373):11.349753):17.742632):56.830827,((Virola_surinamensis:87.356741,(Magnolia_macrophylla:29.9017585,Magnolia_salicifolia:29.9017585,Magnolia_fordiana:29.9017585)NA:57.4549815):8.138277,(Oxandra_asbeckii:45.497682,Duguetia_neglecta:45.497681)Annonaceae:49.997336)Magnoliales:25.2054):26.3648)Magnoliidae:33.563066,((((Persoonia_lanceolata:7.078843,Persoonia_bargoensis:7.078843,Persoonia_glaucescens:7.078843,Persoonia_mollis:7.078843)NA:80.57488,((Petrophile_pulchella:32.154199,Protea_neriifolia:32.154199):16.885864,((Grevillea_caleyi:2.274393,Grevillea_iaspicula:2.274393)NA:34.523328,(Roupala_montana:25.225366,Banksia_ericifolia:25.225366):11.572355):12.242343):38.613659):48.4384,(Euptelea_pleiosperma:133.019917,(((Dicentra_canadensis:47.78089,(Fumaria_muralis:23.89,((Sarcocapnos_baetica:11.945,Sarcocapnos_pulcherrima:11.945)NA:5.975,Sarcocapnos_enneaphylla:17.92)NA:5.970003)NA:23.89089):65.201471,Eschscholzia_californica:112.98236)Papaveraceae:19.9001,(Podophyllum_peltatum:124.400451,(Hydrastis_canadensis:98.420175,((Aquilegia_chrysantha:11.633869,Aquilegia_longissima:11.633869,Aquilegia_sp.:11.633869)NA:70.252304,((Trollius_laxus:23.283543,Trollius_europaeus:23.283543):45.860293,((((Actaea_cordifolia:6.30113,Actaea_elata:6.30113):10.186731,Aconitum_noveboracense:16.487861):0.812841,Actaea_spicata:17.300702):30.042919,((Anemone_patens:21.892853,Hepatica_nobilis:21.892852):10.615167,(Ranunculus_peltatus:9.060984,((Ranunculus_bulbosus:3.259223,Ranunculus_repens:3.259223):3.469796,Ranunculus_acris:6.729019):2.331966):23.447035):14.835603):21.800214):12.742337):16.534002):25.980276):8.48201):0.137456)Ranunculales:3.072206):0.808344,((((Paeonia_officinalis:105.744836,Distylium_racemosum:105.744838):2.346714,((Bryophyllum_pinnatum:29.260972,(Sedum_laxum:19.682385,Echeveria_longissima:19.682385):9.578586):71.9395,(Saxifraga_aizoides:25.672286,Saxifraga_tridactylites:25.672286,Saxifraga_cotyledon:25.672286)NA:75.528186):6.89108)Saxifragales:9.5821,((((Erodium_texanum:18.2276195,Erodium_cicutarium:18.2276195,Erodium_paularense:18.2276195)NA:20.8058685,Geranium_sylvaticum:39.033489):74.216961,(Stachyurus_macrocarpus:112.66841,(((Epilobium_latifolium:26.038486,(Clarkia_xantiana:20.236165,((Oenothera_deltoides:4.2118485,Oenothera_glazioviana:4.2118485,Oenothera_californica:4.2118485)NA:4.2118485,Gaura_neomexicana:8.423696):11.812467):5.802321):62.162029,(Lythrum_salicaria:86.492889,(((Miconia_prasina:3.3518805,Miconia_albicans:3.3518805)NA:3.3518805,Clidemia_hirta:6.703761):76.188072,(Vochysia_ferruginea:72.545035,(((Melaleuca_viridiflora:27.246642,(Myrcia_sylvatica:6.155344,Psidium_guajava:6.155345):21.091298):7.855797,(Syzygium_acuminatissimum:14.674725,(Syzygium_jambos:2.412937,Syzygium_rehderianum:2.412938):12.261786):20.427715):9.594696,Verticordia_staminosa:44.697133):27.8479):10.3468):3.601055):1.707625)Myrtales:22.821319,((Moringa_peregrina:77.318935,(Cleome_droserifolia:69.248853,((Alliaria_petiolata:11.193321,((Lepidium_campestre:5.542661,Lepidium_papilliferum:5.542661,Lepidium_davisii:5.542661)NA:5.542661,(Rorippa_palustris:10.551887,(Boechera_fecunda:6.886269,(((Cochlearia_pyrenaica:2.483252,Cochlearia_bavarica:2.483252)NA:2.483252,(Arabidopsis_thaliana:2.670413,Arabidopsis_lyrata:2.670413):2.296092):0.070457,(Physaria_ovalifolia:4.701582,Erysimum_capitatum:4.70158):0.33538):1.849307):3.66562):0.533434):0.107999):2.873809,((Braya_fernaldii:2.5805535,Braya_longii:2.5805535)NA:7.7782235,(Draba_asterophora:9.430909,(Thlaspi_perfoliatum:6.155666,(Isatis_tinctoria:5.422439,((Carrichtera_annua:0.480866,Carrichtera_sp:0.480866)NA:2.9941,((Thelypodium_sp:2.943199,(Raphanus_raphanistrum:1.889973,(Sinapis_arvensis:1.700882,(Brassica_napus:0.942695,Brassica_insularis:0.942696):0.758188):0.18909):1.053227):0.209196,((Lobularia_maritima:0.48551,(Anastatica_hierochuntica:0.356585,Parolinia_glabriuscula:0.356586):0.128925):1.932217,Arabis_alpina:2.417727):0.734668):0.322572):1.947473):0.733227):3.275243):0.927867):3.708353):55.181723):8.070081):24.103383,((((Aquilaria_malaccensis:17.352895,Aquilaria_crassna:17.352895,Aquilaria_microcarpa:17.352895)NA:17.352895,Daphne_rodriguezii:34.70579):46.29377,(((Fumana_procumbens:36.874081,((((Helianthemum_syriacum:12.1281715,Helianthemum_squamatum:12.1281715,Helianthemum_polygonoides:12.1281715,Helianthemum_teneriffae:12.1281715,Helianthemum_juliae:12.1281715)NA:12.1281715,Cistus_sp:24.256342):7.719295,Hudsonia_montana:31.975638):2.5,(Lechea_cernua:2.1492825,Lechea_deckertii:2.1492825)NA:32.3263585)NA:2.398445)Cistaceae:12.293208,(Shorea_maxwelliana:20.443759,((Anisoptera_laevis:6.314234,Vatica_mangachapoi:6.314235):3.631784,(Shorea_bracteolata:5.795517,(Parashorea_chinensis:4.206431,(Shorea_ovalis:3.148561,(Shorea_acuminata:2.809743,(Shorea_leprosula:1.715463,Shorea_quadrinervis:1.715462):1.09428):0.338817):1.057871):1.589087):4.150501):10.497742):28.723531):30.581413,(Scaphium_macropodum:32.73662,(Adansonia_digitata:30.707611,((Hibiscus_meyeri:9.576993,Kosteletzkya_pentacarpos:9.576993):10.202062,(Abutilon_theophrasti:11.018606,Sphaeralcea_coccinea:11.018605):8.760449):10.928557):2.029009):47.012081):1.250857)Malvales:19.514066,(((Boswellia_papyrifera:18.521842,(Bursera_glabrifolia:5.2035195,Bursera_graveolens:5.2035195)NA:13.3183225):41.305498,((Choerospondias_axillaris:16.117405,Sclerocarya_birrea:16.117406):31.626293,((Rhus_aromatica:0.4674045,Rhus_copallinum:0.4674045)NA:21.5150885,Lithraea_molleoides:21.982494):25.761205):12.083641):11.1134,(((Aesculus_turbinata:44.174558,(Acer_palmatum:11.249493,Acer_rufinerve:11.249493,Acer_saccharum:11.249493,Acer_pictum:11.249493)NA:32.925064):1.922787,(Dodonaea_viscosa:38.887365,Koelreuteria_bipinnata:38.887365):7.20998):22.565206,(((Swietenia_macrophylla:12.675665,(Khaya_senegalensis:10.876769,Carapa_guianensis:10.876769):1.798896):11.040958,(Entandrophragma_cylindricum:22.490973,Cedrela_odorata:22.490974):1.225649):29.865827,Ailanthus_altissima:53.58245):15.0801):2.27819):29.572886):0.908691):9.599517):1.646575):0.58204)Malvidae:4.28429,((Guaiacum_sanctum:38.052105,Larrea_tridentata:38.052106):75.627495,((Cassine_transvaalensis:111.490884,((Rourea_induta:61.578122,Oxalis_acetosella:61.578121):49.8029,(Caryocar_brasiliense:105.848041,((Licania_heteromorpha:102.347149,(Phyllanthus_emblica:13.392903,Phyllanthus_indofischeri:13.392903)NA:88.954247):1.947859,((Linum_catharticum:5.660023,(Linum_tenuifolium:4.204355,Linum_flavum:4.204354):1.455669):97.648743,((Rhizophora_mangle:98.29413,(Hypericum_cumulicola:68.746751,Garcinia_lucida:68.74675)Clusiaceae:29.54738):2.819923,(((Piriqueta_cistoides:89.031937,(Viola_biflora:9.0315605,Viola_sagittata:9.0315605,Viola_elatior:9.0315605,Viola_pumila:9.0315605,Viola_persicifolia:9.0315605)NA:80.0003765):7.867736,(Lacistema_pubescens:91.360473,Salix_arctica:91.360472):5.539201):3.681567,((Actinostemon_concolor:40.015378,Sapium_sebiferum:40.01538):9.97856,(Euphorbia_rosescens:17.2552635,Euphorbia_clivicola:17.2552635,Euphorbia_fontqueriana:17.2552635)NA:32.7386745):50.5873):0.532812):2.194713):0.986243):1.553033)Malpighiales:5.53298):0.109862):1.76773,(((Cucurbita_pepo:103.074791,(Nothofagus_fusca:82.105493,(((Fagus_grandifolia:33.928853,(Fagus_sylvatica:19.002592,Fagus_crenata:19.002592):14.92626):6.481141,((Castanea_dentata:2.127129,Castanopsis_chinensis:2.127129):2.410365,(Quercus_buckleyi:1.9722695,Quercus_rugosa:1.9722695,Quercus_mongolica:1.9722695,Quercus_eduardi:1.9722695,Quercus_potosina:1.9722695)NA:2.5652245):35.8725)Fagaceae:21.8954,((Engelhardia_roxburghiana:28.444324,(Carya_sinensis:24.310542,Pterocarya_rhoifolia:24.310541):4.133782):20.92917,(Alnus_incana:27.279623,(Betula_nana:3.450977,(Betula_pubescens:1.808623,Betula_pendula:1.808623):1.642354):23.828645)Betulaceae:22.093871):12.9319):19.8001)Fagales:20.9693):2.86119,(((Colubrina_spinosa:13.140341,(Ziziphus_jujuba:4.298565,Paliurus_ramosissimus:4.298565):8.841777):66.383423,(Cecropia_obtusifolia:74.232881,(Brosimum_alicastrum:51.609657,(Ficus_virens:36.827869,Ficus_microcarpa:36.827868):14.781788):22.623226):5.290883):9.75332,((((Geum_reptans:8.573368,Geum_rivale:8.573369):48.457964,(Rubus_saxatilis:23.571052,Rubus_ursinus:23.571052,Rubus_praecox:23.571052)NA:33.46028):3.152823,(Agrimonia_eupatoria:55.963988,((Rosa_canina:10.908868,Rosa_multiflora:10.908868):41.367622,(Fragaria_vesca:46.18791,(Potentilla_anserina:42.552444,(Horkelia_congesta:18.378837,Potentilla_recta:18.378836):24.173609):3.635464):6.088581):3.687498):4.220166):22.109896,((Dryas_octopetala:72.554252,Purshia_subintegra:72.554252):8.879434,(Prunus_serotina:1.24853,Prunus_africana:1.24853,Prunus_mahaleb:1.24853)NA:80.185156):0.860363)Rosaceae:6.983035)Rosales:16.6589):1.05941,(Dicorynia_guianensis:64.626819,(((Vouacapoua_americana:28.67847,((Acacia_pennatula:11.051363,Acacia_drepanolobium:11.051363,Acacia_victoriae:11.051363,Acacia_suaveolens:11.051363,Acacia_aneura:11.051363,Acacia_bilimekii:11.051363,Acacia_peuce:11.051363)NA:11.051363,(Tetraberlinia_bifoliolata:7.746261,(Microberlinia_bisulcata:6.851852,(Dicymbe_altsonii:3.549718,(Prioria_copaifera:1.113321,Eperua_falcata:1.11332):2.436397):3.302134):0.894408):14.356466):6.575744):24.204135,((Chamaecrista_fasciculata:16.5517615,Chamaecrista_lineata:16.5517615)NA:26.9004425,(Cassia_nemophila:42.100746,((Gleditsia_triacanthos:27.894533,(Tachigali_vasquezii:24.052233,Parkinsonia_aculeata:24.052234):3.842302):4.132199,(Pentaclethra_macroloba:19.755744,((Prosopis_glandulosa:5.753669,Prosopis_laevigata:5.753669,Prosopis_flexuosa:5.753669)NA:5.753669,Stryphnodendron_microstachyum:11.507338):8.248405):12.27099):10.074014):1.351458):9.430401):4.699684,((Adesmia_volckmannii:45.511644,((Platymiscium_filipes:20.65922,Pterocarpus_angolensis:20.659219):9.290327,(Aeschynomene_virginica:18.175314,Machaerium_cuspidatum:18.175313):11.774234):15.562097):8.233704,((Crotalaria_avonensis:19.271563,((Lupinus_arboreus:2.37333,Lupinus_lepidus:2.37333,Lupinus_polyphyllus:2.37333,Lupinus_tidestromii:2.37333)NA:2.37333,(((Cytisus_scoparius:0.7367815,Spartocytisus_supranubius:0.7367815)NA:0.7367815,Adenocarpus_aureus:1.473562):2.320378,(Spartium_junceum:3.591434,(Ulex_minor:0.7329945,Ulex_gallii:0.7329945,Ulex_sp:0.7329945)NA:2.8584405):0.202506):0.95272):14.524903):33.801926,((Periandra_mediterranea:31.552717,((Lespedeza_virginica:6.826256,Lespedeza_juncea:6.826255):14.449535,(Phaseolus_lunatus:6.543269,(Psoralea_esculenta:0.2552075,Psoralea_tenuiflora:0.2552075)NA:6.2880645):14.732519):10.276929):10.182872,((Sesbania_vesicaria:33.73896,((Lotus_corniculatus:0.4828815,Lotus_arinagensis:0.4828815)NA:4.6123055,(Anthyllis_vulneraria:4.704522,Dorycnium_spectabile:4.704522):0.390665):28.643773):1.520349,(((Astragalus_alopecurus:7.435619,Astragalus_cottonii:7.435619,Astragalus_bibullatus:7.435619,Astragalus_cremnophylax:7.435619,Astragalus_michauxii:7.435619,Astragalus_microcymbus:7.435619,Astragalus_peckii:7.435619,Astragalus_scaphoides:7.435619,Astragalus_tremolsianus:7.435619,Astragalus_tyghensis:7.435619)NA:13.235578,((Colutea_arborescens:6.6,Eremosparton_songoricum:6.600003)NA:6.603254,Oxytropis_jabalambrensis:13.203254):7.467944):5.91974,(Lathyrus_vernus:14.1538,(Medicago_arborea:13.380031,(Trifolium_pratense:6.690016,Trifolium_montanum:6.690016,Trifolium_dasyphyllum:6.690016,Trifolium_parryi:6.690016)NA:6.690016):0.773767):12.437138):8.668371):6.47628):11.3379):0.671859):3.836941):7.044528):42.368577):6.26322)Fabidae:0.420986):3.85514)Rosidae:0.138911)Superrosidae:1.491856,(Curatella_americana:118.158217,((Kunkeliella_subsucculenta:115.161001,(((Drosera_anglica:9.014687,Drosera_rotundifolia:9.014687):76.662832,(((Armeria_maritima:12.2844865,Armeria_caespitosa:12.2844865,Armeria_merinoi:12.2844865)NA:17.8334375,(Limonium_delicatulum:8.255189,Limonium_carolinianum:8.255189,Limonium_erectum:8.255189,Limonium_geronense:8.255189,Limonium_malacitanum:8.255189)NA:21.862734):28.984445,(Eriogonum_longifolium:46.607632,(((Persicaria_vivipara:18.479725,Polygonum_perfoliatum:18.479724):10.272865,Persicaria_maculosa:28.752591):6.591179,((Polygonella_basiramia:3.929356,Polygonella_robusta:3.929356)NA:14.282268,((Rheum_acuminatum:5.2778985,Rheum_australe:5.2778985)NA:8.5439485,(Rumex_obtusifolius:4.1519585,Rumex_rupestris:4.1519585)NA:9.6698885):4.389777):17.132145):11.263866):12.494734):26.57515):3.78342,(((Opuntia_echios:1.043795,Opuntia_stricta:1.043795,Opuntia_macrocentra:1.043795,Opuntia_galapageia:1.043795,Opuntia_macrorhiza:1.043795,Opuntia_microdasys:1.043795,Opuntia_rastrera:1.043795)NA:10.712412,((Cereus_portoricensis:9.186156,(((Astrophytum_myriostigma:2.735232,Astrophytum_asterias:2.735232,Astrophytum_capricorne:2.735232,Astrophytum_ornatum:2.735232)NA:2.735232,(Echinocactus_platyacanthus:2.0240335,Echinocactus_sp:2.0240335)NA:3.4464305):0.410765,(((Epithelantha_sp:3.518787,((Mammillaria_crucigera:0.845962,Mammillaria_dixanthocentron:0.845962,Mammillaria_eriacantha:0.845962,Mammillaria_gaumeri:0.845962,Mammillaria_hernandezii:0.845962,Mammillaria_huitzilopochtli:0.845962,Mammillaria_humboldtii:0.845962,Mammillaria_magnimamma:0.845962,Mammillaria_mystax:0.845962,Mammillaria_napina:0.845962,Mammillaria_pectinifera:0.845962,Mammillaria_solisioides:0.845962,Mammillaria_supertexta:0.845962,Mammillaria_sp:0.845962)NA:0.845962,((Coryphantha_erecta:0.845962,Coryphantha_werdermannii:0.845962)NA:0.425,Escobaria_robbinsorum:1.270964)NA:0.420962):1.826863):0.281624,(Turbinicarpus_horripilus:2.692751,(Ariocarpus_fissuratus:1.3463755,Ariocarpus_scaphirostris:1.3463755)NA:1.3463755):1.107659):1.04,Sclerocactus_mesae-verdae:4.840413)NA:1.040819):3.304927):0.99025,((Copiapoa_solaris:3.495,Lophophora_diffusa:3.495002)NA:3.498808,(Harrisia_fragrans:4.835525,(((Neobuxbaumia_tetetzo:0.4786005,Neobuxbaumia_macrocephala:0.4786005,Neobuxbaumia_mezcalaensis:0.4786005,Neobuxbaumia_polylopha:0.4786005,Neobuxbaumia_sp:0.4786005)NA:0.4786005,((Pachycereus_grandis:0.4040975,Pachycereus_pecten-aboriginum:0.4040975,Pachycereus_sp:0.4040975)NA:0.4040975,((Stenocereus_eruca:0.245,Pterocereus_gaumeri:0.245003)NA:0.243143,Carnegiea_gigantea:0.488144):0.320052):0.149006):0.209518,Escontria_chiotilla:1.166719):3.668806):2.158282):3.182599):1.579801):49.244031,(((Paronychia_jamesii:16.541522,Paronychia_pulvinata:16.541522)NA:30.824029,((((Arenaria_serpyllifolia:5.1582605,Arenaria_grandiflora:5.1582605)NA:5.1582605,Minuartia_obtusiloba:10.316522):4.392425,(Cerastium_fontanum:7.569986,Cerastium_pumilum:7.569985):7.13896):9.086237,(Alsinidendron_obovatum:20.003909,(Saponaria_bellidifolia:12.314072,(Silene_acaulis:2.269323,Silene_regia:2.269323,Silene_douglasii:2.269323,Silene_glaucifolia:2.269323,Silene_spaldingii:2.269323,Silene_tatarica:2.269323)NA:10.04475):7.689836):3.791274):23.570369):9.605887,((Ptilotus_obovatus:16.618288,(Achyranthes_bidentata:14.311874,(Alternanthera_philoxeroides:6.445363,Froelichia_floridana:6.445364):7.866512):2.306414):21.830968,((Chenopodium_album:8.826941,((Atriplex_acanthocarpa:0.130752,Atriplex_canescens:0.130752):1.017909,Atriplex_vesicaria:1.148661):7.67828):20.873962,Salsola_kali:29.700905):8.748353)Amaranthaceae:18.52218):4.0288):28.4607)Caryophyllales:25.700064):1.536275,((((Cornus_florida:50.232855,Cornus_racemosa:50.232855):47.507613,Hydrangea_paniculata:97.740467)Cornales:7.93534,(Impatiens_capensis:92.447877,((Pyxidanthera_brevifolia:72.528536,(((Ardisia_elliptica:15.158898,Ardisia_escallonioides:15.158898)NA:15.158898,Myrsine_guianensis:30.317797):4.723751,((Androsace_elongata:11.859627,Vitaliana_primuliflora:11.859627):17.44002,((Primula_elatior:11.749858,(Primula_veris:4.166376,Primula_vulgaris:4.166377):7.583481):8.148846,(Primula_farinosa:5.287778,Primula_nutans:5.287779):14.610925):9.400943):5.7419):37.486988):13.044203,((Cleyera_japonica:71.825156,((Schima_superba:57.075998,Camellia_japonica:57.076):10.954554,(Pouteria_sagotiana:28.70261,Manilkara_zapota:28.70261):39.327943):3.794602):10.94299,((Grias_peruviana:36.140731,Bertholletia_excelsa:36.140732):46.04483,((Sarracenia_purpurea:28.112725,Sarracenia_alata:28.112725):51.209984,(Styrax_obassis:78.817241,(((Gilia_tenuiflora:37.928584,(Ipomopsis_aggregata:9.799586,Ipomopsis_tenuituba:9.799586)NA:28.128999):4.655227,(Polemonium_van-bruntiae:30.84229,Phlox_drummondii:30.842289):11.741521):36.079843,(((Calluna_vulgaris:22.630411,Erica_ciliaris:22.630411):1.86856,(Rhododendron_ponticum:6.153308,Rhododendron_maximum:6.153308,Ledum_palustre:6.153308)NA:18.345663):19.004871,((Epacris_barbata:11.150003,Leucopogon_setiger:11.150003):25.310098,(Gaultheria_procumbens:19.996375,Vaccinium_myrtillus:19.996374):16.463727):7.04374):35.159811):0.153589):0.505467):2.862854):0.582584):2.804592):6.87514)Ericales:13.22793):1.93366,((((Sambucus_sieboldiana:75.385128,Viburnum_furcatum:75.38513)Adoxaceae:15.9708,(Lonicera_maackii:63.866778,(Linnaea_borealis:51.939378,((Scabiosa_columbaria:17.643902,(Succisa_pratensis:13.964453,(Knautia_arvensis:12.113143,Dipsacus_fullonum:12.113141):1.851311):3.679449):28.84356,Nardostachys_jatamansi:46.487462):5.451916):11.9274):27.48915)Dipsacales:4.960966,(((Dendropanax_trifidus:53.365748,Panax_quinquefolius:53.365747):23.21305,(Mulinum_spinosum:62.198538,((Sanicula_europaea:12.634786,(Eryngium_maritimum:6.317393,Eryngium_alpinum:6.317393,Eryngium_cuneifolium:6.317393)NA:6.317393):41.025032,(((Anthriscus_caucalis:12.597438,Chaerophyllum_aureum:12.597438):5.265742,(Laserpitium_longiradium:8.156643,Daucus_carota:8.156643):9.706538):3.476338,(Carum_carvi:19.326592,(Pimpinella_saxifraga:18.650235,(Heracleum_mantegazzianum:8.184319,(Lomatium_bradshawii:1.0073655,Lomatium_cookii:1.0073655)NA:7.1769525):10.465917):0.676355):2.012928):32.3203):8.53872):14.38026):18.837972,((Campanula_americana:52.967249,((Lobelia_boykinii:25.902736,Delissea_waianaeensis:25.902737):9.912753,(Adenophora_lobophylla:2.2848055,Adenophora_potaninii:2.2848055)NA:33.5306845):17.15176)Campanulaceae:30.696422,(Carlina_vulgaris:40.86285,(((Malacothrix_indecora:4.206883,(Jurinea_fontqueri:1.654949,Ratibida_columnifera:1.65495):2.551936):10.828046,(Onopordum_illyricum:2.685912,(((Cirsium_palustre:0.124247,Cirsium_arvense:0.124247,Cirsium_vulgare:0.124247,Cirsium_scariosum:0.124247,Cirsium_pitcheri:0.124247,Cirsium_acaule:0.124247,Cirsium_canescens:0.124247,Cirsium_dissectum:0.124247,Cirsium_pannonicum:0.124247,Cirsium_perplexans:0.124247,Cirsium_undulatum:0.124247,Cirsium_tracyi:0.124247)NA:0.450458,Carduus_nutans:0.574706):1.556662,(((Centaurea_solstitialis:0.1581225,Centaurea_jacea:0.1581225,Centaurea_corymbosa:0.1581225,Centaurea_stoebe:0.1581225,Centaurea_horrida:0.1581225,Centaurea_podospermifolia:0.1581225)NA:0.1581225,Cheirolophus_metlesicsii:0.316244):1.452338,(Saussurea_medusa:0.296721,Saussurea_laniceps:0.296721)NA:1.471861):0.362786):0.554545):12.349019):19.90557,(((Scorzonera_hispanica:16.450249,(Scorzonera_humilis:14.382293,(Tragopogon_dubius:7.346688,Tragopogon_pratensis:7.346688):7.035605):2.067956):8.884089,(((Hieracium_floribundum:8.6786045,Hieracium_lepidulum:8.6786045)NA:8.6786045,Pilosella_officinarum:17.35721):6.286616,(((Lactuca_virosa:4.356667,(Lactuca_sativa:3.00473,Lactuca_serriola:3.00473):1.351937):16.113677,(Taraxacum_erythrospermum:6.2115475,Taraxacum_serotinum:6.2115475,Taraxacum_campylodes:6.2115475)NA:14.2587975):2.839832,((Hypochaeris_radicata:10.279792,(Picris_hieracioides:4.952234,Leontodon_taraxacoides:4.952234):5.327556):6.900903,Sonchus_pustulatus:17.180694):6.129482):0.333648):1.690513):6.906845,((((Senecio_filaginoides:10.468746,Senecio_integrifolius:10.468746)NA:10.468746,(Ligularia_sibirica:15.84899,(Jacobaea_vulgaris:7.9244945,(Aster_pyrenaeus:3.96224725,(Aster_kantoensis:1.981123625,Aster_amellus:1.981123625)NA:1.981123625)NA:3.96224725)NA:7.9244945):5.088503):3.34647,(((Erigeron_canadensis:4.000652,Erigeron_acer:4.000652,Erigeron_kachinensis:4.000652)NA:4.000652,Olearia_flocktoniae:8.001304):1.296367,(Tetramolopium_arenarium:3.976276,(Pyrrocoma_radiata:2.261231,(Boltonia_decurrens:1.964151,((Monoptilon_bellioides:1.284743,Pityopsis_aspera:1.284743):0.136568,(Solidago_altissima:0.455371,Solidago_mollis:0.455371)NA:0.96594):0.54284):0.297078):1.715046):5.321396):14.986292):3.988555,(((Artemisia_genipi:15.185223,(Santolina_melidensis:2.840118,Achillea_millefolium:2.840118):12.345104):3.699192,(((Bombycilaena_erecta:0.085,Stylocline_micropoides:0.085002)NA:0.0864805,Evax_multicaulis:0.1714805)NA:0.5010195,Leontopodium_nivale:0.672499):18.211916):5.709328,(Thelesperma_megapotamicum:19.784575,((Helenium_virginicum:9.075623,Balduina_angustifolia:9.075623):4.707338,((Arnica_angustifolia:12.905915,((Liatris_cylindracea:0.348791,Liatris_scariosa:0.34879):5.088546,(Eupatorium_perfoliatum:0.748116,Eupatorium_resinosum:0.748116):4.689223):7.468575):0.548637,((Echinacea_angustifolia:8.556821,((Scalesia_pedunculata:1.285071,Scalesia_helleri:1.285071,Scalesia_baurii:1.285071)NA:3.300753,(Helianthus_tuberosus:0.761956,Helianthus_divaricatus:0.761956):3.823869):3.970997):2.743983,((Balsamorhiza_sagittata:6.847731,((Ambrosia_deltoidea:0.867703,Ambrosia_dumosa:0.867703)NA:1.846406,(Helianthella_quinquenervis:1.1705235,Flourensia_cernua:1.1705235)NA:1.5435875):4.13362):2.493005,((Coespeletia_timotensis:0.5425335,Coespeletia_spicata:0.5425335)NA:7.9566755,(Psilostrophe_sp:5.591015,(Eriophyllum_lanosum:4.406297,(Holocarpha_macradenia:0.280292,(Dubautia_sp:0.14,Argyroxiphium_sandwicense:0.140002)NA:0.140291):4.126006):1.184719):2.908193):0.841527):1.960068):2.153746):0.328411):6.001613):4.80917):3.678774):3.968666):2.699318):5.922349):42.800821)Asterales:11.753099):0.900124):6.554594,((((Cynoglossum_officinale:20.0197395,Cynoglossum_virginianum:20.0197395)NA:20.0197395,((Hackelia_micrantha:9.595163,((Cryptantha_flava:1.139919,(Pectocarya_heterocarpa:0.57,Pectocarya_recurvata:0.570004)NA:0.569919)NA:6.880159,Myosotis_ramosissima:8.020079):1.575085):12.487412,(Anchusa_crispa:18.328518,(Echium_vulgare:11.801592,Lithospermum_ruderale:11.801592):6.526927):3.754056):17.956904):15.755729,(Cordia_oncocalyx:54.438093,Phacelia_insularis:54.438095):1.357115)Boraginaceae:19.20379,((((Gentiana_pneumonanthe:7.566032,(Frasera_speciosa:2.45847,(Gentianella_campestris:0.331734,(Gentianella_amarella:0.194102,Gentianella_bohemica:0.194102):0.137632):2.126736):5.107561):44.462801,(Alyxia_stellata:19.641131,(Himatanthus_drasticus:18.63281,Asclepias_meadii:18.632809):1.00832):32.387703):6.77608,(Stenaria_nigricans:47.646812,(Guettarda_viburnoides:33.18554,(Calycophyllum_spruceanum:32.952662,((Crossopteryx_febrifuga:13.463667,Rytigynia_kigeziensis:13.463668):0.69302,Gardenia_actinocarpa:14.156689):18.795975):0.232879):14.461271):11.1581)Gentianales:14.564527,((Ipomoea_leptophylla:56.240499,Fabiana_imbricata:56.240504):16.58655,(Olea_europaea:56.240539,((((Anarrhinum_fruticosum:7.511265,((Antirrhinum_molle:1.0293445,Antirrhinum_subbaeticum:1.0293445)NA:1.0293445,Misopates_sp:2.058689):5.452576):4.890323,(Collinsia_verna:7.080342,Penstemon_haydenii:7.080342):5.321245):9.56625,((Digitalis_purpurea:5.721157,(Plantago_patagonica:1.009042,Plantago_lanceolata:1.009042,Plantago_maritima:1.009042,Plantago_coronopus:1.009042,Plantago_major:1.009042,Plantago_media:1.009042,Plantago_rugelii:1.009042,Plantago_insularis:1.009042)NA:4.712116):2.675679,Veronica_arvensis:8.396835):13.571001):20.793117,((Pinguicula_alpina:19.975601,Pinguicula_vulgaris:19.975601,Pinguicula_ionantha:19.975601,Pinguicula_villosa:19.975601)NA:22.352545,(((Melampyrum_pratense:21.369992,Rhinanthus_minor:21.369992):9.277267,((Pedicularis_lanceolata:7.814656,Pedicularis_furbishiae:7.814656)NA:17.346855,(Striga_hermonthica:19.300032,Agalinis_auriculata:19.300033):5.861478):5.485749):11.49864,((Avicennia_marina:10.940247,Avicennia_germinans:10.940246):31.075921,(((((Mimulus_lewisii:3.672364,Mimulus_cardinalis:3.672364):9.980277,Mimulus_guttatus:13.65264):24.480216,(Lantana_camara:29.203704,Mansoa_difficilis:29.203705):8.92915):2.929385,((((Eremophila_forrestii:6.9820775,Eremophila_maitlandii:6.9820775)NA:6.9820775,Myoporum_platycarpum:13.964156):19.445827,Verbascum_fontqueri:33.409982):7.557573,(Ramonda_myconi:17.338571,Cyrtandra_dentata:17.338569):23.628983):0.094686):0.332342,(((Thymus_vulgaris:1.7844445,Thymus_loscosii:1.7844445)NA:2.6418275,Dicerandra_frutescens:4.426272):1.499812,(Dracocephalum_austriacum:5.021332,(Rosmarinus_tomentosus:2.63589,Salvia_pratensis:2.63589):2.385443):0.904751):35.468499):0.621584):0.129732):0.182246):0.432809):13.479585):16.586513):0.542387):1.62956):27.872489):4.73798)Asteridae:9.087809)Pentapetalae:1.46094)Superasteridae:1.00729)Gunneridae:17.73496)Eudicotyledoneae:43.727816):7.65496):163.951434)Spermatophyta:38.467865):20.150154):11.765386);
