# Supplementary material for: Demographic amplification is a predictor of invasiveness among plants
Source: Nat Commun. 2019 Dec 6;10:5602. doi: 10.1038/s41467-019-13556-w (PMC6897985; doi:10.1038/s41467-019-13556-w)
Supplement: Supplementary file 8 — Source Data [file 41467_2019_13556_MOESM8_ESM.xlsx]

## Sheet: Figure2ABC Source Data
Invasive category	mean_log_lambda	lower95_log_lambda	upper95_log_lambda	mean_log_inertiaup	lower95_log_inertiaup	upper95_log_inertiaup	mean_log_inertiadown	lower95_log_inertiadown	upper95_log_inertiadown
Restricted	0.02944	-0.0485	0.09551	1.59216	-0.03747	2.82017	-1.80777	-3.31287	-0.28984
Noninvasive Native	0.12205	0.0506	0.20448	1.4739	0.96883	1.90981	-2.21101	-2.65197	-1.76405
Noninvasive Naturalised	-0.01937	-0.38824	0.30373	0.97523	-1.32687	2.88418	-0.03886	-2.04525	2.07294
Invasive Native	0.11724	-0.00968	0.24474	3.11038	2.3761	3.97863	-2.04361	-2.79749	-1.35942
Invasive Naturalised	0.43156	0.30373	0.56681	3.41009	2.65172	4.22168	-2.90528	-3.64054	-2.14143

## Sheet: Figure 2D Source Data
	animal	invasive.category	loglambda	loginertiaup	logrecr
1	Abies_magnifica	1	-0.0145607	0.73652	-3.4929
2	Abies_sachalinensis	1	0.060505	0.592722	-1.77543
3	Acacia_bilimekii	1	0.210928	3.27063	2.09454
4	Acacia_suaveolens	1	-0.0610481	1.68007	-1.34407
6	Actaea_cordifolia	1	0.00937994	0.186302	-2.94409
7	Actaea_elata	1	-0.0197465	1.10219	-1.53111
8	Adenocarpus_aureus	1	-0.296481	0.346195	-2.61821
9	Adenophora_lobophylla	1	0.00943411	0.495057	-0.487869
10	Adenophora_potaninii	1	0.0265624	1.55914	1.18337
11	Adesmia_volckmannii	1	0.154528	0.0846717	-2.33649
12	Aechmea_magdalenae	1	0.0279351	0.383561	-2.51558
14	Allium_monanthum	1	-1.10605	2.2003	-0.757686
15	Allium_tricoccum	1	0.077936	1.4664	0.715797
16	Alyxia_stellata	1	-0.0395792	0.796819	-1.67318
17	Ambrosia_deltoidea	1	-0.486088	0.459123	-1.88311
18	Ambrosia_dumosa	1	-0.564433	0.519195	-2.71781
19	Anarrhinum_fruticosum	1	0.0656059	0.70168	-0.802813
20	Anemone_patens	1	0.0184426	0.144486	-2.02523
21	Anthericum_liliago	1	0.241376	1.61078	0.431178
22	Anthyllis_vulneraria	1	0.00339397	0.797859	-1.24512
23	Antirrhinum_molle	1	-0.0919077	0.408329	-2.24118
24	Antirrhinum_subbaeticum	1	0.0118181	0.127451	-3.37806
25	Aquilaria_crassna	1	0.00914201	2.28813	-1.16668
28	Arenaria_grandiflora	1	-0.00683024	0.0754487	-3.85061
29	Ariocarpus_scaphirostris	1	0.0718881	4.87013	2.79071
30	Armeria_merinoi	1	-0.248701	0.563285	-2.86045
31	Asarum_canadense	1	-0.0964786	0.155634	-2.55332
32	Asclepias_meadii	1	-0.147054	0.436561	-2.71384
33	Aspasia_principissa	1	-0.0647619	0.35895	-2.54375
34	Asplenium_scolopendrium	1	0.122228	1.06763	-0.801286
36	Astragalus_alopecurus	1	0.391046	5.43205	6.78925
37	Astragalus_michauxii	1	-0.0393646	0.0256954	-2.06199
38	Astragalus_peckii	1	0.0951689	3.99276	2.92159
39	Astragalus_scaphoides	1	0.165244	0.794127	-0.954459
40	Astragalus_tremolsianus	1	0.012124	0.14091	-2.82683
41	Astragalus_tyghensis	1	-0.0130232	1.06197	-0.138453
42	Astrocaryum_mexicanum	1	0.0171478	2.93693	2.32956
43	Astrophytum_asterias	1	0.360856	2.21619	5.07326
44	Astrophytum_capricorne	1	-0.235027	0.21892	5.14752
45	Astrophytum_ornatum	1	0.236264	2.09879	3.91789
46	Atriplex_acanthocarpa	1	0.29755	1.34494	0.452444
48	Bertholletia_excelsa	1	0.00732938	2.25362	0.876258
49	Boechera_fecunda	1	0.30199	0.757631	-0.559498
51	Brassica_insularis	1	-0.065251	0.291682	-2.51395
52	Bursera_glabrifolia	1	0.09453	3.2961	3.24413
53	Calamus_rhabdocladus	1	0.011486	1.52257	-1.37805
54	Calathea_micans	1	0.0589927	0.193546	-2.34445
55	Calathea_ovandensis	1	0.0144244	3.30715	2.23826
56	Calocedrus_macrolepis	1	-0.0322757	2.69678	0.770108
57	Calochortus_albus	1	0.433021	3.63354	3.28199
58	Calochortus_lyallii	1	-0.0038614	0.743895	-1.52932
59	Calochortus_obispoensis	1	0.022095	0.850234	-0.57093
60	Calochortus_pulchellus	1	0.108834	1.9443	1.39097
61	Calochortus_tiburonensis	1	0.145099	1.0391	-0.945891
62	Carex_humilis	1	0.0796984	1.08704	-0.387509
63	Carlina_vulgaris	1	0.658457	1.4732	1.30873
64	Carnegiea_gigantea	1	-0.615575	12.4444	7.18952
65	Carya_sinensis	1	-0.0245145	2.24693	-1.6725
66	Castanea_dentata	1	-0.0066108	2.39492	-0.66703
67	Catopsis_compacta	1	0.0464471	1.69194	-0.339677
68	Catopsis_sessiliflora	1	-0.20058	1.58573	0.130794
69	Centaurea_horrida	1	0.00631336	0.294289	-3.1694
70	Ceratozamia_mirandae	1	-0.149796	0.701767	-1.33088
71	Chamaecrista_lineata	1	-0.013648	1.49137	0.403709
72	Chamaelirium_luteum	1	0.00929777	0.719933	-1.98227
73	Cheirolophus_metlesicsii	1	-0.0822487	0.0298456	-1.93179
74	Chlorocardium_rodiei	1	-0.00216307	4.39583	3.50656
75	Cirsium_pannonicum	1	-0.0577535	0.0196749	-3.56372
76	Cirsium_perplexans	1	-0.23595	2.09672	1.5101
77	Cirsium_pitcheri	1	-0.0185023	0.533042	-0.442343
78	Cirsium_scariosum	1	-0.223607	1.53545	0.7945
79	Cirsium_tracyi	1	0.411225	1.94184	1.91034
80	Coccothrinax_readii	1	0.0534085	3.46259	1.82455
81	Coespeletia_spicata	1	0.46219	7.35278	7.77871
82	Coespeletia_timotensis	1	0.242797	7.65041	7.77205
83	Collinsia_verna	1	-0.397702	1.97804	1.01295
84	Cryptantha_flava	1	-0.112296	1.0618	-0.806903
85	Cypripedium_calceolus	1	0.010701	0.696678	-1.7453
86	Cypripedium_fasciculatum	1	0.00420665	0.395873	-2.43612
88	Dacrydium_elatum	1	-0.00716327	1.91685	-0.233194
89	Daemonorops_poilanei	1	0.0213378	1.96989	2.47216
90	Dicentra_canadensis	1	0.0389017	0.79101	-0.762277
91	Dicerandra_frutescens	1	-0.0997889	3.89468	2.64914
92	Dicorynia_guianensis	1	0.00125893	0.0240852	-4.76217
94	Dioon_merolae	1	0.0173621	1.42102	-1.65616
95	Dioon_sonorense	1	0.0933383	1.01039	0.242946
96	Dioscorea_chouardii	1	0.00183499	0.538092	-1.99143
97	Disporum_sessile	1	0.0598296	1.14942	0.0646166
98	Disporum_smilacinum	1	0.41591	0.48386	-1.3616
99	Dorycnium_spectabile	1	0.166062	0.875823	0.148161
100	Draba_asterophora	1	-0.00481459	0.684306	-1.95003
101	Dracocephalum_austriacum	1	0.00463955	1.18091	-1.08641
102	Duguetia_neglecta	1	0.00607145	1.38796	-1.14728
103	Echeveria_longissima	1	-0.047192	0.66849	-2.11597
105	Encephalartos_cycadifolius	1	0.0302767	2.28892	0.571607
106	Entandrophragma_cylindricum	1	0.00980379	0.138304	-3.75146
107	Eperua_falcata	1	-0.00233735	0.26173	-5.116
109	Eremophila_forrestii	1	-0.00157124	0.255254	-3.89549
110	Eremophila_maitlandii	1	-0.0181715	0.640238	-3.23244
111	Eremosparton_songoricum	1	-0.0303855	0.43748	-1.53252
112	Eremospatha_macrocarpa	1	-0.0208141	0.766062	-3.44727
113	Eriogonum_longifolium	1	0.0165956	0.746072	-1.44234
114	Erodium_paularense	1	-0.00127984	0.252237	-3.20555
115	Eryngium_alpinum	1	-0.0454585	1.69628	0.994675
116	Eryngium_cuneifolium	1	-0.0157099	6.0879	5.28771
117	Erythronium_japonicum	1	0.0597318	2.28219	1.7326
119	Escontria_chiotilla	1	0.0178333	1.49142	0.657151
120	Eupatorium_resinosum	1	0.60326	1.64626	1.25617
121	Euphorbia_fontqueriana	1	-0.0284001	0.0514655	-3.3187
122	Euterpe_edulis	1	0.226383	4.06854	2.64161
123	Euterpe_precatoria	1	-0.00659911	1.27829	-1.98081
124	Festuca_eskia	1	0.76588	2.14074	2.01578
125	Fritillaria_biflora	1	0.0170016	2.38183	0.601519
127	Gaura_neomexicana	1	0.304223	1.2126	0.364702
128	Gentiana_pneumonanthe	1	0.19	0.828213	-0.686549
129	Gentianella_campestris	1	-0.343742	6.50678	-1.11853
131	Geonoma_macrostachys	1	-0.00130829	2.69036	0.539011
132	Geonoma_orbignyana	1	0.0716127	2.7219	0.233922
133	Geonoma_pohliana	1	0.0369645	0.953506	-0.866474
134	Geonoma_schottiana	1	0.00745403	4.72334	2.56665
135	Geum_reptans	1	0.053533	0.753151	-1.87021
136	Gilia_tenuiflora	1	1.48331	3.35226	4.43327
139	Guarianthe_aurantiaca	1	-0.0132206	0.244144	-3.7593
140	Guettarda_viburnoides	1	-0.0236723	1.57317	-2.25053
141	Harrisia_fragrans	1	-0.0565881	0.299414	-4.19412
142	Helenium_virginicum	1	0.11926	6.7698	5.54616
143	Helianthemum_juliae	1	0.220504	0.729014	-0.765234
144	Helianthemum_polygonoides	1	-0.0515042	5.42054	3.96352
145	Helianthemum_teneriffae	1	0.00234866	0.576057	-0.120361
146	Heteropsis_flexuosa	1	0.0372123	3.2608	-0.275289
147	Heteropsis_macrophylla	1	0.010063	5.23476	0.501828
148	Heteropsis_oblongifolia	1	0.043594	3.00586	-1.26502
149	Hilaria_mutica	1	-0.0392459	1.28583	-0.135625
150	Himatanthus_drasticus	1	-0.0435757	1.78399	-1.364
151	Horkelia_congesta	1	0.00369277	0.559052	-1.91864
153	Hylocomium_splendens	1	0.0966686	0.541877	-0.442648
154	Hyparrhenia_diplandra	1	0.282881	3.44986	2.68795
155	Hypericum_cumulicola	1	0.236613	6.14359	5.29997
157	Iriartea_deltoidea	1	0.000234049	1.71029	-0.313114
158	Iris_hexagona	1	1.71844	2.35561	3.98887
159	Juniperus_procera	1	0.0185437	1.46178	-0.592891
160	Jurinea_fontqueri	1	-0.299951	0.0131087	-1.76463
161	Laccosperma_secundiflorum	1	-0.0209417	1.9642	-0.453343
162	Laserpitium_longiradium	1	-0.070219	0.21649	-2.10592
163	Lathyrus_vernus	1	0.0162639	1.02757	-1.02185
164	Lechea_cernua	1	0.0846856	7.57812	5.77976
165	Lechea_deckertii	1	0.155961	7.5169	6.09141
166	Lepanthes_eltoroensis	1	-0.00977108	0.0380305	-5.73435
167	Lepanthes_rubripetala	1	-0.0393034	0.203804	-4.09276
168	Lepanthes_rupestris	1	-0.0153755	0.401361	-2.49025
169	Lepidium_davisii	1	-0.0928962	0.0534185	-5.40161
170	Leucopogon_setiger	1	-0.0604354	8.09259	4.146
172	Limonium_delicatulum	1	0.339792	4.72034	5.93452
173	Limonium_erectum	1	-0.0614722	0.979943	-0.672561
174	Limonium_geronense	1	-0.0492739	0.246141	-1.62413
175	Limonium_malacitanum	1	-0.206644	0.453647	-2.45749
176	Lindera_umbellata	1	-0.0230894	1.52271	-1.45427
177	Lithospermum_ruderale	1	0.0739402	1.94484	-0.231834
179	Lomatium_bradshawii	1	-0.0652588	1.30087	-0.13362
180	Lomatium_cookii	1	0.0102641	1.56204	-0.2257
182	Lotus_arinagensis	1	-0.151789	1.82163	0.752673
183	Lupinus_tidestromii	1	-0.0652699	0.709969	-1.43608
184	Magnolia_fordiana	1	-0.0452983	3.13304	-1.16888
185	Magnolia_salicifolia	1	0.00712724	0.694558	-2.50628
186	Malacothrix_indecora	1	0.624189	1.76968	2.15579
187	Mammillaria_crucigera	1	-0.0659967	1.22023	-0.153515
189	Mammillaria_gaumeri	1	-0.0493252	3.21985	1.26197
190	Mammillaria_hernandezii	1	-0.0243846	2.58338	0.272426
191	Mammillaria_huitzilopochtli	1	-0.0130786	0.944181	-2.1485
192	Mammillaria_magnimamma	1	0.0675318	2.24923	1.49283
193	Mammillaria_mystax	1	0.142207	1.45925	-0.223144
194	Mammillaria_napina	1	-0.0310452	3.88847	1.0754
195	Mammillaria_pectinifera	1	-0.296071	1.47559	0.181321
196	Mammillaria_solisioides	1	-0.237822	6.28593	2.52388
197	Mammillaria_supertexta	1	0.0839243	2.78872	1.71883
198	Miconia_albicans	1	0.178625	6.65043	7.5444
201	Mimulus_cardinalis	1	-0.55822	6.42416	4.40074
202	Minuartia_obtusiloba	1	-1.37e-05	2.15748	-1.24044
203	Myosotis_ramosissima	1	1.75009	0.228716	1.28558
204	Myrsine_guianensis	1	0.0966142	2.89472	0.668103
205	Nardostachys_jatamansi	1	0.141702	0.698131	-0.95885
206	Neobuxbaumia_macrocephala	1	0.0527449	3.3272	1.85049
207	Neobuxbaumia_mezcalaensis	1	0.0958935	5.29716	4.06574
208	Neobuxbaumia_polylopha	1	-0.000793599	3.94627	3.40298
209	Neobuxbaumia_tetetzo	1	0.0367455	2.37323	0.49075
210	Neotinea_ustulata	1	-4.44e-17	3.552e-16	-0.941657
211	Nothofagus_fusca	1	0.0116466	1.60384	-0.940139
212	Oenothera_deltoides	1	-0.150215	0.347705	-1.14531
213	Opuntia_macrocentra	1	-0.0065401	5.91018	7.09227
214	Opuntia_macrorhiza	1	-0.0934991	0.505618	-1.39287
215	Opuntia_rastrera	1	0.0317423	8.6733	7.91168
216	Oxandra_asbeckii	1	0.0381336	0.00496139	-3.24419
217	Oxytropis_jabalambrensis	1	0.574229	2.09612	2.05253
218	Pachycereus_pecten-aboriginum	1	0.0984321	5.69484	3.02568
219	Paliurus_ramosissimus	1	1.46888	0.0725776	0
220	Parashorea_chinensis	1	-0.00521173	2.60201	0.36418
221	Parolinia_glabriuscula	1	0.193344	0.415518	-1.27702
222	Paronychia_jamesii	1	0.0615607	0.0673144	-0.194026
223	Paronychia_pulvinata	1	-4.15e-06	1.33741	-2.73817
224	Pedicularis_furbishiae	1	0.242568	2.64741	1.89361
225	Pentaclethra_macroloba	1	0.00171143	4.47564	4.12928
226	Periandra_mediterranea	1	0.068173	1.39428	-0.687165
227	Persoonia_bargoensis	1	-0.0511896	7.27453	3.81521
228	Persoonia_glaucescens	1	-0.0427446	5.05231	2.34678
229	Petrophile_pulchella	1	0.496858	3.99817	3.95849
230	Phacelia_insularis	1	0.196202	3.21645	3.03303
231	Phyllanthus_indofischeri	1	0.0303863	5.69274	3.72897
232	Physaria_ovalifolia	1	0.169891	0.129647	-0.238438
233	Phytelephas_seemannii	1	0.0595716	3.33815	2.00523
234	Pinguicula_alpina	1	0.0323999	1.16093	0.271206
235	Pinguicula_ionantha	1	0.178056	0.627024	-0.769353
236	Pinguicula_villosa	1	-0.00304977	1.37364	0.679331
237	Podococcus_barteri	1	0.0124506	0.439049	-1.90669
238	Polygonella_basiramia	1	-0.00115932	4.77633	4.05508
239	Primula_elatior	1	0.0428649	1.24038	-0.0116664
240	Primula_farinosa	1	-0.00484144	0.485906	-1.8248
241	Primula_vulgaris	1	-0.086169	0.86744	-0.884489
242	Prioria_copaifera	1	0.173545	0.548621	-2.24101
243	Prosopis_flexuosa	1	0.00556139	2.2163	-0.584831
244	Prosopis_laevigata	1	0.00832702	0.198301	-3.92714
245	Prunus_africana	1	-0.0156025	2.55716	0.967635
247	Pterocarpus_angolensis	1	-0.0296029	1.15852	-4.65646
248	Pterocereus_gaumeri	1	-0.0188032	1.48604	-0.313278
249	Purshia_subintegra	1	-0.0298493	4.97414	6.23259
250	Pyrrocoma_radiata	1	0.0608709	1.00067	-0.360391
251	Quercus_mongolica	1	0.0856748	0.78384	-1.41717
252	Quercus_rugosa	1	0.00159042	1.2074	-2.13828
253	Ranunculus_peltatus	1	0.0470745	1.0578	0.240023
254	Rhododendron_maximum	1	-0.138543	0.278251	-2.83305
255	Rhopalostylis_sapida	1	0.0128154	5.62418	5.07751
256	Rhus_copallinum	1	0.592229	1.1368	0.297286
257	Rosmarinus_tomentosus	1	0.00894562	0.432164	-2.16324
258	Roupala_montana	1	0.0520323	2.72623	-0.358309
259	Rourea_induta	1	-0.0106218	1.88607	-2.28278
260	Rubus_saxatilis	1	-0.0374992	0.535552	-1.31208
261	Rubus_ursinus	1	0.234377	0.689639	0.0134271
262	Rumex_rupestris	1	-0.287122	0.240301	-2.70909
263	Sabal_yapa	1	0.0265571	5.23239	2.88672
264	Sanicula_europaea	1	-0.11296	0.362071	-1.88125
265	Sarcocapnos_baetica	1	0.00705368	0.257234	-2.61274
266	Sarcocapnos_enneaphylla	1	-0.0461831	0.101728	-1.37492
267	Sarcocapnos_pulcherrima	1	-0.0187399	0.116322	-3.90246
268	Saussurea_medusa	1	-0.1227	0.709733	-0.59133
269	Saxifraga_aizoides	1	-0.0259164	1.24499	-1.24523
270	Saxifraga_cotyledon	1	0.154448	3.43919	2.92157
271	Saxifraga_tridactylites	1	1.00742	2.19352	2.50155
272	Scaphium_macropodum	1	0.0132528	2.29625	-1.04538
273	Shorea_acuminata	1	0.0154379	2.25493	-0.906811
274	Shorea_bracteolata	1	0.0180362	2.4236	-0.701902
275	Shorea_leprosula	1	-0.0169136	2.74553	3.45714
278	Silene_douglasii	1	-0.0440004	0.172534	-3.2495
279	Silene_glaucifolia	1	-0.0147013	1.77916	-0.198385
280	Silene_regia	1	0.39443	2.31419	2.09884
281	Silene_spaldingii	1	0.0446225	0.21303	-2.09543
282	Solidago_mollis	1	0.54761	0.0129327	0.513023
283	Sonchus_pustulatus	1	-0.100257	0.356522	-3.35241
284	Stenaria_nigricans	1	0.444053	0.00707257	0.379145
285	Stenocereus_eruca	1	0.156712	1.67534	0.305364
287	Styrax_obassis	1	-0.176543	3.48614	1.87697
291	Thelesperma_megapotamicum	1	0.0466085	0.0107994	-0.0788939
293	Tillandsia_brachycaulos	1	-0.155008	0.767551	-0.412719
294	Tillandsia_deppeana	1	-0.14765	3.26383	2.1413
295	Tillandsia_juncea	1	0.0103846	1.62993	0.306553
296	Tillandsia_macdougallii	1	-0.0760356	0.245701	-4.14564
297	Tillandsia_multicaulis	1	-0.060461	1.75905	0.356776
299	Tillandsia_violacea	1	-0.0496562	1.02094	-2.15704
300	Tolumnia_variegata	1	0.306919	3.8407	3.42154
302	Trillium_apetalon	1	-1.18692	0.113448	-2.27303
303	Trillium_camschatcense	1	0.0116133	1.33329	-0.390823
304	Trillium_grandiflorum	1	-0.0139144	2.15844	1.2048
305	Trillium_ovatum	1	0.0356204	3.01156	0.930194
306	Trillium_persistens	1	-0.100666	1.45774	-1.19107
307	Trollius_laxus	1	0.0531738	1.01697	-0.869517
308	Vatica_mangachapoi	1	0.000360366	5.18947	4.81593
309	Verbascum_fontqueri	1	0.0323098	0.55029	-0.080956
310	Veronica_arvensis	1	0.680906	1.15586	1.13078
311	Verticordia_staminosa	1	0.00883866	1.04111	-0.73732
312	Viola_elatior	1	-0.190215	0.730736	-0.792893
313	Viola_persicifolia	1	-0.00267848	0.711202	-1.80557
314	Viola_pumila	1	-0.199326	1.18839	-0.623221
316	Vitaliana_primuliflora	1	-0.0348369	0.0572726	-2.9924
317	Vouacapoua_americana	1	0.000457214	0.575139	-4.61522
318	Vriesea_sanguinolenta	1	0.0105582	2.28696	-0.122168
319	Zea_diploperennis	1	-0.267473	4.71271	3.23736
320	Abies_concolor	2	0.0198901	1.15718	-2.06395
321	Abies_magnifica	2	-0.0116677	1.19032	-2.06191
322	Acer_palmatum	2	0.0192349	5.91995	4.47164
323	Acer_pictum	2	0.0685032	8.49458	6.62007
324	Acer_saccharum	2	0.249553	1.09002	-0.45164
325	Actaea_spicata	2	-0.0381666	3.79011	2.87931
326	Agrimonia_eupatoria	2	0.00332667	0.283946	-2.93044
327	Alnus_incana	2	-0.0290623	0.664343	-2.0761
328	Alyxia_stellata	2	0.0172132	0.461466	-2.18033
329	Androsace_elongata	2	0.566952	2.00395	1.86298
330	Anthericum_ramosum	2	0.21103	1.26202	0.306713
331	Aquilegia_chrysantha	2	-0.163791	3.03777	2.14042
333	Arenaria_serpyllifolia	2	0.357238	2.704	2.38728
334	Arisaema_serratum	2	-0.0122135	2.28341	0.864443
336	Armeria_maritima	2	0.377096	4.54117	4.74021
337	Arnica_angustifolia	2	-0.019893	0.0252294	-4.55638
338	Artemisia_genipi	2	0.0250666	1.38696	-0.721886
339	Asplenium_adulterinum	2	0.0445641	0.169929	-3.08161
340	Asplenium_cuneifolium	2	0.0621086	0.192644	-3.0231
342	Atriplex_canescens	2	0.126202	0.909008	-0.877791
343	Atriplex_vesicaria	2	-0.00295755	0.167405	-3.18808
344	Avicennia_germinans	2	0.137495	4.3616	3.07665
345	Banksia_ericifolia	2	0.453754	3.95186	3.79011
346	Betula_nana	2	-0.0707452	0.0912573	-2.98578
349	Bothriochloa_insculpta	2	0.142536	0.588666	-1.35917
350	Calocedrus_decurrens	2	0.0221066	1.59056	-1.44532
351	Camellia_japonica	2	0.0142242	2.95818	-0.0290427
352	Cassia_nemophila	2	0.207653	5.82376	6.94503
353	Chaerophyllum_aureum	2	0.055385	0.505423	-1.36258
354	Chamaedorea_radicalis	2	0.122582	0.830742	-1.59268
355	Cirsium_acaule	2	0.0162906	0.615826	-1.3062
356	Cirsium_dissectum	2	0.0523869	0.645769	-0.174316
357	Cirsium_palustre	2	0.374772	3.81927	4.01107
358	Cirsium_pitcheri	2	0.00905879	0.82163	0.239025
359	Cirsium_scariosum	2	-0.217173	1.91573	1.58207
360	Cirsium_vulgare	2	0.148243	4.0409	3.53481
361	Cleome_droserifolia	2	0.10253	10.0447	9.91519
362	Colchicum_autumnale	2	-0.0227959	1.06998	-0.56664
363	Cornus_florida	2	-0.313429	2.84238	0.510826
364	Cypripedium_calceolus	2	0.00476175	1.64895	3.99569
365	Dactylorhiza_lapponica	2	0.0931713	4.06525	4.00609
366	Danthonia_sericea	2	0.13872	2.23804	1.20391
367	Dioon_spinulosum	2	0.0303348	3.74431	1.08726
368	Dypsis_decaryi	2	0.104717	4.89762	4.06166
369	Echinacea_angustifolia	2	0.00191506	0.231182	-2.34661
370	Elymus_repens	2	1.08615	3.29619	3.75976
371	Eryngium_alpinum	2	0.126869	2.16191	1.68644
372	Eryngium_maritimum	2	0.195889	0.61969	-0.461242
373	Eupatorium_perfoliatum	2	-0.140313	0.371501	-1.42754
374	Euterpe_oleracea	2	0.0510565	1.38843	-0.23908
375	Fagus_grandifolia	2	-0.00450571	0.450931	-2.03362
376	Geranium_sylvaticum	2	0.160396	1.35155	-0.722847
377	Geum_rivale	2	-0.00106923	0.706067	-0.729811
378	Helianthus_divaricatus	2	0.0495543	0.580779	-0.97842
379	Heliconia_acuminata	2	0.0159532	0.145886	-3.78276
381	Hydrangea_paniculata	2	-0.0271115	0.851099	-2.15035
382	Hydrastis_canadensis	2	-0.112491	1.12208	0.292616
384	Jacobaea_vulgaris	2	-0.0253651	0.981434	-0.0480092
385	Kosteletzkya_pentacarpos	2	0.163879	0.928141	-0.0498908
386	Lathyrus_vernus	2	0.0219951	0.872907	-1.18781
387	Liatris_scariosa	2	0.251409	1.82828	0.711321
389	Linum_catharticum	2	0.908122	1.67354	1.62199
390	Linum_flavum	2	0.979684	2.94909	3.5866
391	Linum_tenuifolium	2	0.269606	1.19087	0.477017
392	Lobularia_maritima	2	0.0542997	2.75364	2.72851
393	Manilkara_zapota	2	0.0294356	7.27673	4.74285
394	Mimulus_lewisii	2	0.00912661	7.19887	9.36929
395	Molinia_caerulea	2	0.573736	2.3167	2.00405
396	Mulinum_spinosum	2	0.524749	0.629982	-0.158605
397	Myosotis_ramosissima	2	1.2717	0.576427	1.15674
399	Oxalis_acetosella	2	0.0333662	0.407158	-1.16612
400	Paeonia_officinalis	2	0.211845	1.56814	0.0422641
401	Panax_quinquefolius	2	0.0849248	1.45154	0.167284
402	Phyllanthus_emblica	2	-0.0651869	6.58835	4.29568
403	Pimpinella_saxifraga	2	-0.0466728	0.69892	-1.10072
405	Pinus_lambertiana	2	0.0144016	1.5934	-2.29591
406	Pinus_palustris	2	-0.00250017	0.302282	-3.68389
407	Pinus_ponderosa	2	-0.00964041	0.244902	-4.56595
408	Pinus_sylvestris	2	0.186004	1.23476	0.588712
409	Plantago_media	2	-0.063584	0.472134	-1.64181
410	Poa_alpina	2	0.0371981	1.44852	-0.71625
411	Podophyllum_peltatum	2	0	1.11e-16	-1.30456
412	Polemonium_van-bruntiae	2	0.584411	3.1589	2.82916
413	Potentilla_anserina	2	-0.110408	0.921245	-0.470893
414	Primula_elatior	2	0.0319846	1.08462	-0.273116
415	Primula_farinosa	2	0.0173101	0.420497	-1.79988
416	Primula_veris	2	0.0626088	2.14388	0.598539
417	Primula_vulgaris	2	0.0800766	0.7918	-1.08544
418	Psoralea_tenuiflora	2	0.323866	0.0407637	0.234912
419	Ptychosperma_macarthurii	2	0.0162887	0.296758	-2.55105
420	Ramonda_myconi	2	0.0128847	0.868811	-2.1323
421	Ratibida_columnifera	2	1.03952	0.00198198	0.993635
424	Salix_arctica	2	0.0705075	0.530157	-1.37991
425	Sambucus_sieboldiana	2	-0.965535	4.57167	3.13778
426	Santolina_melidensis	2	-0.132227	0.489321	-1.87145
427	Saponaria_bellidifolia	2	0.0121908	0.216903	-3.50335
428	Sarracenia_alata	2	0.0279068	0.241304	-3.02105
429	Sarracenia_purpurea	2	0.015846	0.475092	-1.52976
430	Saxifraga_tridactylites	2	-0.133092	3.3908	2.58536
431	Scabiosa_columbaria	2	0.0291835	1.54411	0.688135
432	Scorzonera_hispanica	2	-0.0191865	0.532312	-0.798508
433	Senecio_filaginoides	2	0.174528	0.298826	-1.13943
434	Silene_acaulis	2	0.00888709	1.20744	-2.68509
435	Sphaeralcea_coccinea	2	0.0139662	0.0648237	-0.155819
436	Sporobolus_heterolepis	2	0.617729	1.02069	0.928219
437	Stipa_calamagrostis	2	0.254158	2.58312	1.45624
438	Succisa_pratensis	2	0.0382059	1.30121	-0.237365
439	Taxus_floridana	2	-0.0337445	2.67583	0.038526
440	Themeda_triandra	2	0.0912013	1.38426	-0.564371
441	Thrinax_radiata	2	0.122077	4.92824	3.99044
442	Thymus_vulgaris	2	-0.00979795	0.25194	-5.03595
443	Tillandsia_recurvata	2	0.120187	1.04093	-0.665353
444	Trillium_grandiflorum	2	-0.00280738	1.57442	0.41803
445	Trollius_laxus	2	0.121717	1.2552	-0.322757
446	Tsuga_canadensis	2	0.00194783	3.58061	0.411624
447	Viburnum_furcatum	2	-0.0115116	0.897858	-2.63906
448	Allium_sativum	3	-0.815075	2.91753	1.88641
449	Centaurea_podospermifolia	3	0.28691	2.8702	2.18628
450	Cucurbita_pepo	3	0.744164	1.09219	-0.0348173
451	Erigeron_canadensis	3	1.89747	2.72985	4.99094
452	Leontopodium_nivale	3	-0.0431883	0.149092	-0.0267078
453	Miscanthus_giganteus	3	8.27877	2.88388	1.13611
454	Narcissus_poeticus	3	0	0	-3.21888
455	Rosa_canina	3	0.00995033	0	-2.52573
456	Sapium_sebiferum	3	0.13431	3.89945	2.68249
457	Acer_rufinerve	4	0.0140374	7.09252	6.6366
458	Callitris_columellaris	4	0.266647	3.19643	1.81916
459	Calluna_vulgaris	4	1.63241	10.325	11.285
460	Carduus_nutans	4	-0.578632	2.0396	0.387966
461	Cecropia_obtusifolia	4	0.0172093	9.40705	11.3074
462	Centaurea_jacea	4	-0.198553	0.469316	-0.997898
463	Chamaedorea_elegans	4	0.121231	1.36404	-0.181722
464	Cirsium_undulatum	4	0.196383	0.00139348	0.0296128
465	Corallorhiza_trifida	4	-0.116506	0.159665	-3.00916
466	Cynoglossum_officinale	4	0.296945	3.3426	3.20883
467	Daucus_carota	4	0.422204	3.00453	3.00815
468	Digitalis_purpurea	4	-0.267934	9.79774	7.97637
470	Fragaria_vesca	4	-0.184971	0.402513	-1.80531
471	Heliconia_metallica	4	-0.0468262	0.0895242	-1.20161
472	Heteropogon_contortus	4	0.0246227	0.878947	-1.2752
473	Hypochaeris_radicata	4	-0.19689	1.04132	-0.294449
474	Khaya_senegalensis	4	-0.00732398	1.41393	-1.22312
475	Lactuca_serriola	4	1.66654	4.99859	6.45451
476	Lupinus_arboreus	4	0.0449196	6.08938	5.69838
477	Narcissus_pseudonarcissus	4	-0.0243281	0.340019	-2.71276
478	Opuntia_microdasys	4	-0.00881348	8.65887	8.4843
479	Prosopis_glandulosa	4	0.261255	2.62467	1.01183
480	Psidium_guajava	4	0.211135	9.61322	9.33092
481	Ranunculus_acris	4	0.135518	1.71464	0.566166
482	Ranunculus_bulbosus	4	0.639419	1.34261	1.19594
483	Ranunculus_repens	4	-0.697092	0.935893	-1.16716
484	Rhizophora_mangle	4	0.0422003	4.21427	2.95491
485	Sarracenia_purpurea	4	0.00504364	0.626904	0
486	Swietenia_macrophylla	4	0.0135563	3.3793	1.80935
487	Veronica_arvensis	4	-0.121898	1.84749	1.03625
488	Agropyron_cristatum	5	1.16944	5.11564	5.61515
489	Ailanthus_altissima	5	0.374908	6.4774	5.61361
490	Alliaria_petiolata	5	0.341456	3.75883	3.19763
491	Allium_vineale	5	0.157779	1.69909	1.23825
493	Bromus_tectorum	5	-0.989255	1.53305	0.150049
494	Carduus_nutans	5	0.493182	4.97251	4.73614
495	Centaurea_stoebe	5	-1.22468	0.425166	-2.99573
496	Cirsium_arvense	5	2.07284	4.26217	5.91433
497	Clidemia_hirta	5	0.489411	1.53758	0.887516
498	Cytisus_scoparius	5	0.204353	7.28909	5.88819
500	Heracleum_mantegazzianum	5	-0.19007	0.573507	-0.771109
501	Hieracium_floribundum	5	-0.00144438	0.754158	-1.59702
502	Iris_germanica	5	-0.051085	0.102132	-5.70079
503	Lantana_camara	5	2.11634	5.2201	7.79376
504	Lespedeza_juncea	5	3.22004	2.90745	5.03625
505	Lonicera_maackii	5	0.529189	3.91761	3.67516
506	Parkinsonia_aculeata	5	0.354396	5.57767	7.2998
507	Pinus_nigra	5	0.644828	5.75528	5.38201
508	Pinus_strobus	5	0.0167712	2.7821	0.756643
510	Prunus_serotina	5	0.1497	7.45597	5.4357
512	Rosa_multiflora	5	0.563199	2.23625	2.04511
513	Rubus_praecox	5	0.0973192	0.193632	-0.505676
515	Taraxacum_campylodes	5	3.08201	10.155	12.8017
516	Veronica_arvensis	5	0.440324	4.53965	4.36696

## Sheet: Figure 3 Source data
	Animal	loginertiaup	loglambda
Abies_concolor	Abies_concolor	1.15718	0.0198901
Abies_magnifica	Abies_magnifica	0.963418	-0.0131142
Abies_sachalinensis	Abies_sachalinensis	0.592722	0.060505
Acacia_bilimekii	Acacia_bilimekii	3.27063	0.210928
Acacia_suaveolens	Acacia_suaveolens	1.68007	-0.0610481
Acer_palmatum	Acer_palmatum	5.91995	0.0192349
Acer_pictum	Acer_pictum	8.49458	0.0685032
Acer_rufinerve	Acer_rufinerve	7.09252	0.0140374
Acer_saccharum	Acer_saccharum	1.09002	0.249553
Aconitum_noveboracense	Aconitum_noveboracense	0.316894	-0.0312766
Actaea_cordifolia	Actaea_cordifolia	0.186302	0.00937994
Actaea_elata	Actaea_elata	1.10219	-0.0197465
Actaea_spicata	Actaea_spicata	3.79011	-0.0381666
Adenocarpus_aureus	Adenocarpus_aureus	0.346195	-0.296481
Adenophora_lobophylla	Adenophora_lobophylla	0.495057	0.00943411
Adenophora_potaninii	Adenophora_potaninii	1.55914	0.0265624
Adesmia_volckmannii	Adesmia_volckmannii	0.0846717	0.154528
Aechmea_magdalenae	Aechmea_magdalenae	0.383561	0.0279351
Agave_marmorata	Agave_marmorata	2.54359	0.081696
Agrimonia_eupatoria	Agrimonia_eupatoria	0.283946	0.00332667
Agropyron_cristatum	Agropyron_cristatum	5.11564	1.16944
Ailanthus_altissima	Ailanthus_altissima	6.4774	0.374908
Alliaria_petiolata	Alliaria_petiolata	3.75883	0.341456
Allium_monanthum	Allium_monanthum	2.2003	-1.10605
Allium_sativum	Allium_sativum	2.91753	-0.815075
Allium_tricoccum	Allium_tricoccum	1.4664	0.077936
Allium_vineale	Allium_vineale	1.69909	0.157779
Alnus_incana	Alnus_incana	0.664343	-0.0290623
Alyxia_stellata	Alyxia_stellata	0.662678	-0.0168623
Ambrosia_deltoidea	Ambrosia_deltoidea	0.459123	-0.486088
Ambrosia_dumosa	Ambrosia_dumosa	0.519195	-0.564433
Anarrhinum_fruticosum	Anarrhinum_fruticosum	0.70168	0.0656059
Androsace_elongata	Androsace_elongata	2.00395	0.566952
Anemone_patens	Anemone_patens	0.144486	0.0184426
Anthericum_liliago	Anthericum_liliago	1.61078	0.241376
Anthericum_ramosum	Anthericum_ramosum	1.26202	0.21103
Anthyllis_vulneraria	Anthyllis_vulneraria	0.797859	0.00339397
Antirrhinum_molle	Antirrhinum_molle	0.408329	-0.0919077
Antirrhinum_subbaeticum	Antirrhinum_subbaeticum	0.127451	0.0118181
Aquilaria_crassna	Aquilaria_crassna	2.28813	0.00914201
Aquilegia_chrysantha	Aquilegia_chrysantha	3.03777	-0.163791
Araucaria_cunninghamii	Araucaria_cunninghamii	5.45938	0.0225341
Araucaria_hunsteinii	Araucaria_hunsteinii	2.60365	0.0196255
Arctophila_fulva	Arctophila_fulva	0.251834	0.0411309
Ardisia_elliptica	Ardisia_elliptica	2.87924	0.122957
Arenaria_grandiflora	Arenaria_grandiflora	0.0754487	-0.00683024
Arenaria_serpyllifolia	Arenaria_serpyllifolia	2.704	0.357238
Ariocarpus_scaphirostris	Ariocarpus_scaphirostris	4.87013	0.0718881
Arisaema_serratum	Arisaema_serratum	2.28341	-0.0122135
Arisaema_triphyllum	Arisaema_triphyllum	1.44451	0.0758713
Armeria_maritima	Armeria_maritima	4.54117	0.377096
Armeria_merinoi	Armeria_merinoi	0.563285	-0.248701
Arnica_angustifolia	Arnica_angustifolia	0.0252294	-0.019893
Artemisia_genipi	Artemisia_genipi	1.38696	0.0250666
Asarum_canadense	Asarum_canadense	0.155634	-0.0964786
Asclepias_meadii	Asclepias_meadii	0.436561	-0.147054
Aspasia_principissa	Aspasia_principissa	0.35895	-0.0647619
Asplenium_adulterinum	Asplenium_adulterinum	0.169929	0.0445641
Asplenium_cuneifolium	Asplenium_cuneifolium	0.192644	0.0621086
Asplenium_scolopendrium	Asplenium_scolopendrium	1.06763	0.122228
Aster_amellus	Aster_amellus	0.11687	-0.0646193
Aster_pyrenaeus	Aster_pyrenaeus	0.265669	0.0998076
Astragalus_alopecurus	Astragalus_alopecurus	5.43205	0.391046
Astragalus_michauxii	Astragalus_michauxii	0.0256954	-0.0393646
Astragalus_peckii	Astragalus_peckii	3.99276	0.0951689
Astragalus_scaphoides	Astragalus_scaphoides	0.794127	0.165244
Astragalus_tremolsianus	Astragalus_tremolsianus	0.14091	0.012124
Astragalus_tyghensis	Astragalus_tyghensis	1.06197	-0.0130232
Astrocaryum_mexicanum	Astrocaryum_mexicanum	2.93693	0.0171478
Astrophytum_asterias	Astrophytum_asterias	2.21619	0.360856
Astrophytum_capricorne	Astrophytum_capricorne	0.21892	-0.235027
Astrophytum_ornatum	Astrophytum_ornatum	2.09879	0.236264
Atriplex_acanthocarpa	Atriplex_acanthocarpa	1.34494	0.29755
Atriplex_canescens	Atriplex_canescens	0.909008	0.126202
Atriplex_vesicaria	Atriplex_vesicaria	0.167405	-0.00295755
Avicennia_germinans	Avicennia_germinans	4.3616	0.137495
Balsamorhiza_sagittata	Balsamorhiza_sagittata	0.130947	-0.0663773
Banksia_ericifolia	Banksia_ericifolia	3.95186	0.453754
Bertholletia_excelsa	Bertholletia_excelsa	2.25362	0.00732938
Betula_nana	Betula_nana	0.0912573	-0.0707452
Betula_pubescens	Betula_pubescens	1.44898	0.0384838
Boechera_fecunda	Boechera_fecunda	0.757631	0.30199
Borassus_aethiopum	Borassus_aethiopum	3.18653	0.0101295
Bothriochloa_insculpta	Bothriochloa_insculpta	0.588666	0.142536
Bouteloua_rigidiseta	Bouteloua_rigidiseta	1.01612	0.0711788
Brassica_insularis	Brassica_insularis	0.291682	-0.065251
Bromus_tectorum	Bromus_tectorum	1.53305	-0.989255
Bursera_glabrifolia	Bursera_glabrifolia	3.2961	0.09453
Calamus_rhabdocladus	Calamus_rhabdocladus	1.52257	0.011486
Calathea_micans	Calathea_micans	0.193546	0.0589927
Calathea_ovandensis	Calathea_ovandensis	3.30715	0.0144244
Callitris_columellaris	Callitris_columellaris	3.19643	0.266647
Calluna_vulgaris	Calluna_vulgaris	10.325	1.63241
Calocedrus_decurrens	Calocedrus_decurrens	1.59056	0.0221066
Calocedrus_macrolepis	Calocedrus_macrolepis	2.69678	-0.0322757
Calochortus_albus	Calochortus_albus	3.63354	0.433021
Calochortus_lyallii	Calochortus_lyallii	0.743895	-0.0038614
Calochortus_obispoensis	Calochortus_obispoensis	0.850234	0.022095
Calochortus_pulchellus	Calochortus_pulchellus	1.9443	0.108834
Calochortus_tiburonensis	Calochortus_tiburonensis	1.0391	0.145099
Camellia_japonica	Camellia_japonica	2.95818	0.0142242
Carduus_nutans	Carduus_nutans	3.21276	-0.149906
Carex_humilis	Carex_humilis	1.08704	0.0796984
Carlina_vulgaris	Carlina_vulgaris	1.4732	0.658457
Carnegiea_gigantea	Carnegiea_gigantea	12.4444	-0.615575
Carya_sinensis	Carya_sinensis	2.24693	-0.0245145
Cassia_nemophila	Cassia_nemophila	5.82376	0.207653
Castanea_dentata	Castanea_dentata	2.39492	-0.0066108
Catopsis_compacta	Catopsis_compacta	1.69194	0.0464471
Catopsis_sessiliflora	Catopsis_sessiliflora	1.58573	-0.20058
Cecropia_obtusifolia	Cecropia_obtusifolia	9.40705	0.0172093
Centaurea_horrida	Centaurea_horrida	0.294289	0.00631336
Centaurea_jacea	Centaurea_jacea	0.469316	-0.198553
Centaurea_podospermifolia	Centaurea_podospermifolia	2.8702	0.28691
Centaurea_stoebe	Centaurea_stoebe	0.425166	-1.22468
Ceratozamia_mirandae	Ceratozamia_mirandae	0.701767	-0.149796
Chaerophyllum_aureum	Chaerophyllum_aureum	0.505423	0.055385
Chamaecrista_lineata	Chamaecrista_lineata	1.49137	-0.013648
Chamaedorea_elegans	Chamaedorea_elegans	1.36404	0.121231
Chamaedorea_radicalis	Chamaedorea_radicalis	0.830742	0.122582
Chamaelirium_luteum	Chamaelirium_luteum	0.719933	0.00929777
Cheirolophus_metlesicsii	Cheirolophus_metlesicsii	0.0298456	-0.0822487
Chlorocardium_rodiei	Chlorocardium_rodiei	4.39583	-0.00216307
Cirsium_acaule	Cirsium_acaule	0.615826	0.0162906
Cirsium_arvense	Cirsium_arvense	4.26217	2.07284
Cirsium_dissectum	Cirsium_dissectum	0.645769	0.0523869
Cirsium_palustre	Cirsium_palustre	3.81927	0.374772
Cirsium_pannonicum	Cirsium_pannonicum	0.0196749	-0.0577535
Cirsium_perplexans	Cirsium_perplexans	2.09672	-0.23595
Cirsium_pitcheri	Cirsium_pitcheri	0.725434	-0.000128235
Cirsium_scariosum	Cirsium_scariosum	1.72559	-0.22039
Cirsium_tracyi	Cirsium_tracyi	1.94184	0.411225
Cirsium_undulatum	Cirsium_undulatum	0.00139348	0.196383
Cirsium_vulgare	Cirsium_vulgare	4.0409	0.148243
Cleome_droserifolia	Cleome_droserifolia	10.0447	0.10253
Clidemia_hirta	Clidemia_hirta	1.53758	0.489411
Coccothrinax_readii	Coccothrinax_readii	3.46259	0.0534085
Coespeletia_spicata	Coespeletia_spicata	7.35278	0.46219
Coespeletia_timotensis	Coespeletia_timotensis	7.65041	0.242797
Colchicum_autumnale	Colchicum_autumnale	1.06998	-0.0227959
Collinsia_verna	Collinsia_verna	1.97804	-0.397702
Corallorhiza_trifida	Corallorhiza_trifida	0.159665	-0.116506
Cornus_florida	Cornus_florida	2.84238	-0.313429
Cryptantha_flava	Cryptantha_flava	1.0618	-0.112296
Cucurbita_pepo	Cucurbita_pepo	1.09219	0.744164
Cynoglossum_officinale	Cynoglossum_officinale	3.3426	0.296945
Cypripedium_calceolus	Cypripedium_calceolus	1.17281	0.00773138
Cypripedium_fasciculatum	Cypripedium_fasciculatum	0.395873	0.00420665
Cypripedium_lentiginosum	Cypripedium_lentiginosum	0.596375	0.228606
Cytisus_scoparius	Cytisus_scoparius	7.28909	0.204353
Dacrydium_elatum	Dacrydium_elatum	1.91685	-0.00716327
Dactylorhiza_lapponica	Dactylorhiza_lapponica	4.06525	0.0931713
Daemonorops_poilanei	Daemonorops_poilanei	1.96989	0.0213378
Danthonia_sericea	Danthonia_sericea	2.23804	0.13872
Daucus_carota	Daucus_carota	3.00453	0.422204
Dicentra_canadensis	Dicentra_canadensis	0.79101	0.0389017
Dicerandra_frutescens	Dicerandra_frutescens	3.89468	-0.0997889
Dicorynia_guianensis	Dicorynia_guianensis	0.0240852	0.00125893
Dicymbe_altsonii	Dicymbe_altsonii	5.71713	0.0277549
Digitalis_purpurea	Digitalis_purpurea	9.79774	-0.267934
Digitaria_eriantha	Digitaria_eriantha	0.982902	0.192284
Dioon_merolae	Dioon_merolae	1.42102	0.0173621
Dioon_sonorense	Dioon_sonorense	1.01039	0.0933383
Dioon_spinulosum	Dioon_spinulosum	3.74431	0.0303348
Dioscorea_chouardii	Dioscorea_chouardii	0.538092	0.00183499
Dipsacus_fullonum	Dipsacus_fullonum	3.85585	0.164346
Disporum_sessile	Disporum_sessile	1.14942	0.0598296
Disporum_smilacinum	Disporum_smilacinum	0.48386	0.41591
Dorycnium_spectabile	Dorycnium_spectabile	0.875823	0.166062
Draba_asterophora	Draba_asterophora	0.684306	-0.00481459
Dracocephalum_austriacum	Dracocephalum_austriacum	1.18091	0.00463955
Duguetia_neglecta	Duguetia_neglecta	1.38796	0.00607145
Dypsis_decaryi	Dypsis_decaryi	4.89762	0.104717
Echeveria_longissima	Echeveria_longissima	0.66849	-0.047192
Echinacea_angustifolia	Echinacea_angustifolia	0.231182	0.00191506
Echinocactus_platyacanthus	Echinocactus_platyacanthus	0.165336	-0.0304705
Elymus_repens	Elymus_repens	3.29619	1.08615
Encephalartos_cycadifolius	Encephalartos_cycadifolius	2.28892	0.0302767
Entandrophragma_cylindricum	Entandrophragma_cylindricum	0.138304	0.00980379
Eperua_falcata	Eperua_falcata	0.26173	-0.00233735
Epilobium_latifolium	Epilobium_latifolium	0.161572	-0.0336912
Eremophila_forrestii	Eremophila_forrestii	0.255254	-0.00157124
Eremophila_maitlandii	Eremophila_maitlandii	0.640238	-0.0181715
Eremosparton_songoricum	Eremosparton_songoricum	0.43748	-0.0303855
Eremospatha_macrocarpa	Eremospatha_macrocarpa	0.766062	-0.0208141
Erigeron_canadensis	Erigeron_canadensis	2.72985	1.89747
Eriogonum_longifolium	Eriogonum_longifolium	0.746072	0.0165956
Erodium_paularense	Erodium_paularense	0.252237	-0.00127984
Eryngium_alpinum	Eryngium_alpinum	1.82932	0.00377795
Eryngium_cuneifolium	Eryngium_cuneifolium	6.0879	-0.0157099
Eryngium_maritimum	Eryngium_maritimum	0.61969	0.195889
Erythronium_japonicum	Erythronium_japonicum	2.28219	0.0597318
Escobaria_robbinsorum	Escobaria_robbinsorum	0.310325	0.0490003
Escontria_chiotilla	Escontria_chiotilla	1.49142	0.0178333
Eupatorium_perfoliatum	Eupatorium_perfoliatum	0.371501	-0.140313
Eupatorium_resinosum	Eupatorium_resinosum	1.64626	0.60326
Euphorbia_fontqueriana	Euphorbia_fontqueriana	0.0514655	-0.0284001
Euterpe_edulis	Euterpe_edulis	4.06854	0.226383
Euterpe_oleracea	Euterpe_oleracea	1.38843	0.0510565
Euterpe_precatoria	Euterpe_precatoria	1.27829	-0.00659911
Fagus_grandifolia	Fagus_grandifolia	0.450931	-0.00450571
Festuca_eskia	Festuca_eskia	2.14074	0.76588
Fragaria_vesca	Fragaria_vesca	0.402513	-0.184971
Fritillaria_biflora	Fritillaria_biflora	2.38183	0.0170016
Gardenia_actinocarpa	Gardenia_actinocarpa	2.23016	0.152104
Gaura_neomexicana	Gaura_neomexicana	1.2126	0.304223
Gentiana_pneumonanthe	Gentiana_pneumonanthe	0.828213	0.19
Gentianella_campestris	Gentianella_campestris	6.50678	-0.343742
Geonoma_deversa	Geonoma_deversa	1.69795	0.0194177
Geonoma_macrostachys	Geonoma_macrostachys	2.69036	-0.00130829
Geonoma_orbignyana	Geonoma_orbignyana	2.7219	0.0716127
Geonoma_pohliana	Geonoma_pohliana	0.953506	0.0369645
Geonoma_schottiana	Geonoma_schottiana	4.72334	0.00745403
Geranium_sylvaticum	Geranium_sylvaticum	1.35155	0.160396
Geum_reptans	Geum_reptans	0.753151	0.053533
Geum_rivale	Geum_rivale	0.706067	-0.00106923
Gilia_tenuiflora	Gilia_tenuiflora	3.35226	1.48331
Grias_peruviana	Grias_peruviana	2.26133	0.00673908
Guaiacum_sanctum	Guaiacum_sanctum	4.32143	0.0213912
Guarianthe_aurantiaca	Guarianthe_aurantiaca	0.244144	-0.0132206
Guettarda_viburnoides	Guettarda_viburnoides	1.57317	-0.0236723
Harrisia_fragrans	Harrisia_fragrans	0.299414	-0.0565881
Helenium_virginicum	Helenium_virginicum	6.7698	0.11926
Helianthemum_juliae	Helianthemum_juliae	0.729014	0.220504
Helianthemum_polygonoides	Helianthemum_polygonoides	5.42054	-0.0515042
Helianthemum_teneriffae	Helianthemum_teneriffae	0.576057	0.00234866
Helianthus_divaricatus	Helianthus_divaricatus	0.580779	0.0495543
Heliconia_acuminata	Heliconia_acuminata	0.145886	0.0159532
Heliconia_metallica	Heliconia_metallica	0.0895242	-0.0468262
Heracleum_mantegazzianum	Heracleum_mantegazzianum	0.573507	-0.19007
Herminium_monorchis	Herminium_monorchis	1.11e-15	-6.66e-16
Heteropogon_contortus	Heteropogon_contortus	0.878947	0.0246227
Heteropsis_flexuosa	Heteropsis_flexuosa	3.2608	0.0372123
Heteropsis_macrophylla	Heteropsis_macrophylla	5.23476	0.010063
Heteropsis_oblongifolia	Heteropsis_oblongifolia	3.00586	0.043594
Hieracium_floribundum	Hieracium_floribundum	0.754158	-0.00144438
Hilaria_mutica	Hilaria_mutica	1.28583	-0.0392459
Himantoglossum_hircinum	Himantoglossum_hircinum	2.06572	0.359125
Himatanthus_drasticus	Himatanthus_drasticus	1.78399	-0.0435757
Horkelia_congesta	Horkelia_congesta	0.559052	0.00369277
Hudsonia_montana	Hudsonia_montana	4.63188	-0.0250797
Hydrangea_paniculata	Hydrangea_paniculata	0.851099	-0.0271115
Hydrastis_canadensis	Hydrastis_canadensis	1.12208	-0.112491
Hylocomium_splendens	Hylocomium_splendens	0.541877	0.0966686
Hyparrhenia_diplandra	Hyparrhenia_diplandra	3.44986	0.282881
Hypericum_cumulicola	Hypericum_cumulicola	6.14359	0.236613
Hypochaeris_radicata	Hypochaeris_radicata	1.04132	-0.19689
Impatiens_capensis	Impatiens_capensis	0.0819894	0.922274
Ipomopsis_tenuituba	Ipomopsis_tenuituba	2.52582	0.175358
Iriartea_deltoidea	Iriartea_deltoidea	1.71029	0.000234049
Iris_germanica	Iris_germanica	0.102132	-0.051085
Iris_hexagona	Iris_hexagona	2.35561	1.71844
Jacobaea_vulgaris	Jacobaea_vulgaris	0.981434	-0.0253651
Juniperus_procera	Juniperus_procera	1.46178	0.0185437
Jurinea_fontqueri	Jurinea_fontqueri	0.0131087	-0.299951
Khaya_senegalensis	Khaya_senegalensis	1.41393	-0.00732398
Kosteletzkya_pentacarpos	Kosteletzkya_pentacarpos	0.928141	0.163879
Laccosperma_secundiflorum	Laccosperma_secundiflorum	1.9642	-0.0209417
Lactuca_serriola	Lactuca_serriola	4.99859	1.66654
Lantana_camara	Lantana_camara	5.2201	2.11634
Laserpitium_longiradium	Laserpitium_longiradium	0.21649	-0.070219
Lathyrus_vernus	Lathyrus_vernus	0.907277	0.0207215
Lechea_cernua	Lechea_cernua	7.57812	0.0846856
Lechea_deckertii	Lechea_deckertii	7.5169	0.155961
Leontopodium_nivale	Leontopodium_nivale	0.149092	-0.0431883
Lepanthes_eltoroensis	Lepanthes_eltoroensis	0.0380305	-0.00977108
Lepanthes_rubripetala	Lepanthes_rubripetala	0.203804	-0.0393034
Lepanthes_rupestris	Lepanthes_rupestris	0.401361	-0.0153755
Lepidium_davisii	Lepidium_davisii	0.0534185	-0.0928962
Lespedeza_juncea	Lespedeza_juncea	2.90745	3.22004
Leucopogon_setiger	Leucopogon_setiger	8.09259	-0.0604354
Liatris_scariosa	Liatris_scariosa	1.82828	0.251409
Limonium_carolinianum	Limonium_carolinianum	5.34865	0.00825839
Limonium_delicatulum	Limonium_delicatulum	4.72034	0.339792
Limonium_erectum	Limonium_erectum	0.979943	-0.0614722
Limonium_geronense	Limonium_geronense	0.246141	-0.0492739
Limonium_malacitanum	Limonium_malacitanum	0.453647	-0.206644
Lindera_benzoin	Lindera_benzoin	1.53937	0.268813
Lindera_umbellata	Lindera_umbellata	1.52271	-0.0230894
Linum_catharticum	Linum_catharticum	1.67354	0.908122
Linum_flavum	Linum_flavum	2.94909	0.979684
Linum_tenuifolium	Linum_tenuifolium	1.19087	0.269606
Lithospermum_ruderale	Lithospermum_ruderale	1.94484	0.0739402
Lobelia_boykinii	Lobelia_boykinii	0.319969	-0.223641
Lobularia_maritima	Lobularia_maritima	2.75364	0.0542997
Lomatium_bradshawii	Lomatium_bradshawii	1.30087	-0.0652588
Lomatium_cookii	Lomatium_cookii	1.56204	0.0102641
Lonicera_maackii	Lonicera_maackii	3.91761	0.529189
Lophophora_diffusa	Lophophora_diffusa	0.655893	-0.120142
Lotus_arinagensis	Lotus_arinagensis	1.82163	-0.151789
Lupinus_arboreus	Lupinus_arboreus	6.08938	0.0449196
Lupinus_tidestromii	Lupinus_tidestromii	0.709969	-0.0652699
Magnolia_fordiana	Magnolia_fordiana	3.13304	-0.0452983
Magnolia_salicifolia	Magnolia_salicifolia	0.694558	0.00712724
Malacothrix_indecora	Malacothrix_indecora	1.76968	0.624189
Mammillaria_crucigera	Mammillaria_crucigera	1.22023	-0.0659967
Mammillaria_dixanthocentron	Mammillaria_dixanthocentron	1.43596	0.515218
Mammillaria_gaumeri	Mammillaria_gaumeri	3.21985	-0.0493252
Mammillaria_hernandezii	Mammillaria_hernandezii	2.58338	-0.0243846
Mammillaria_huitzilopochtli	Mammillaria_huitzilopochtli	0.944181	-0.0130786
Mammillaria_magnimamma	Mammillaria_magnimamma	2.24923	0.0675318
Mammillaria_mystax	Mammillaria_mystax	1.45925	0.142207
Mammillaria_napina	Mammillaria_napina	3.88847	-0.0310452
Mammillaria_pectinifera	Mammillaria_pectinifera	1.47559	-0.296071
Mammillaria_solisioides	Mammillaria_solisioides	6.28593	-0.237822
Mammillaria_supertexta	Mammillaria_supertexta	2.78872	0.0839243
Manilkara_zapota	Manilkara_zapota	7.27673	0.0294356
Miconia_albicans	Miconia_albicans	6.65043	0.178625
Miconia_prasina	Miconia_prasina	0.224163	0.0964593
Microberlinia_bisulcata	Microberlinia_bisulcata	3.86805	0.0617108
Mimulus_cardinalis	Mimulus_cardinalis	6.42416	-0.55822
Mimulus_lewisii	Mimulus_lewisii	7.19887	0.00912661
Minuartia_obtusiloba	Minuartia_obtusiloba	2.15748	-1.37e-05
Miscanthus_giganteus	Miscanthus_giganteus	2.88388	8.27877
Molinia_caerulea	Molinia_caerulea	2.3167	0.573736
Mulinum_spinosum	Mulinum_spinosum	0.629982	0.524749
Myosotis_ramosissima	Myosotis_ramosissima	0.506885	1.36738
Myrsine_guianensis	Myrsine_guianensis	2.89472	0.0966142
Narcissus_poeticus	Narcissus_poeticus	0	0
Narcissus_pseudonarcissus	Narcissus_pseudonarcissus	0.340019	-0.0243281
Nardostachys_jatamansi	Nardostachys_jatamansi	0.698131	0.141702
Neobuxbaumia_macrocephala	Neobuxbaumia_macrocephala	3.3272	0.0527449
Neobuxbaumia_mezcalaensis	Neobuxbaumia_mezcalaensis	5.29716	0.0958935
Neobuxbaumia_polylopha	Neobuxbaumia_polylopha	3.94627	-0.000793599
Neobuxbaumia_tetetzo	Neobuxbaumia_tetetzo	2.37323	0.0367455
Neotinea_ustulata	Neotinea_ustulata	3.552e-16	-4.44e-17
Nothofagus_fusca	Nothofagus_fusca	1.60384	0.0116466
Oenothera_deltoides	Oenothera_deltoides	0.347705	-0.150215
Opuntia_macrocentra	Opuntia_macrocentra	5.91018	-0.0065401
Opuntia_macrorhiza	Opuntia_macrorhiza	0.505618	-0.0934991
Opuntia_microdasys	Opuntia_microdasys	8.65887	-0.00881348
Opuntia_rastrera	Opuntia_rastrera	8.6733	0.0317423
Orchis_purpurea	Orchis_purpurea	0.659421	0.0265742
Oxalis_acetosella	Oxalis_acetosella	0.407158	0.0333662
Oxandra_asbeckii	Oxandra_asbeckii	0.00496139	0.0381336
Oxytropis_jabalambrensis	Oxytropis_jabalambrensis	2.09612	0.574229
Pachycereus_pecten-aboriginum	Pachycereus_pecten-aboriginum	5.69484	0.0984321
Paeonia_officinalis	Paeonia_officinalis	1.56814	0.211845
Paliurus_ramosissimus	Paliurus_ramosissimus	0.0725776	1.46888
Panax_quinquefolius	Panax_quinquefolius	1.45154	0.0849248
Parashorea_chinensis	Parashorea_chinensis	2.60201	-0.00521173
Parkinsonia_aculeata	Parkinsonia_aculeata	5.57767	0.354396
Parolinia_glabriuscula	Parolinia_glabriuscula	0.415518	0.193344
Paronychia_jamesii	Paronychia_jamesii	0.0673144	0.0615607
Paronychia_pulvinata	Paronychia_pulvinata	1.33741	-4.15e-06
Pedicularis_furbishiae	Pedicularis_furbishiae	2.64741	0.242568
Pentaclethra_macroloba	Pentaclethra_macroloba	4.47564	0.00171143
Periandra_mediterranea	Periandra_mediterranea	1.39428	0.068173
Persoonia_bargoensis	Persoonia_bargoensis	7.27453	-0.0511896
Persoonia_glaucescens	Persoonia_glaucescens	5.05231	-0.0427446
Petrophile_pulchella	Petrophile_pulchella	3.99817	0.496858
Phacelia_insularis	Phacelia_insularis	3.21645	0.196202
Phyllanthus_emblica	Phyllanthus_emblica	6.58835	-0.0651869
Phyllanthus_indofischeri	Phyllanthus_indofischeri	5.69274	0.0303863
Physaria_ovalifolia	Physaria_ovalifolia	0.129647	0.169891
Phytelephas_seemannii	Phytelephas_seemannii	3.33815	0.0595716
Pimpinella_saxifraga	Pimpinella_saxifraga	0.69892	-0.0466728
Pinguicula_alpina	Pinguicula_alpina	1.16093	0.0323999
Pinguicula_ionantha	Pinguicula_ionantha	0.627024	0.178056
Pinguicula_villosa	Pinguicula_villosa	1.37364	-0.00304977
Pinus_albicaulis	Pinus_albicaulis	1.06949	0.0154194
Pinus_lambertiana	Pinus_lambertiana	1.5934	0.0144016
Pinus_nigra	Pinus_nigra	5.75528	0.644828
Pinus_palustris	Pinus_palustris	0.302282	-0.00250017
Pinus_ponderosa	Pinus_ponderosa	0.244902	-0.00964041
Pinus_strobus	Pinus_strobus	2.7821	0.0167712
Pinus_sylvestris	Pinus_sylvestris	1.23476	0.186004
Plantago_media	Plantago_media	0.472134	-0.063584
Poa_alpina	Poa_alpina	1.44852	0.0371981
Podococcus_barteri	Podococcus_barteri	0.439049	0.0124506
Podophyllum_peltatum	Podophyllum_peltatum	1.11e-16	0
Polemonium_van-bruntiae	Polemonium_van-bruntiae	3.1589	0.584411
Polygonella_basiramia	Polygonella_basiramia	4.77633	-0.00115932
Potentilla_anserina	Potentilla_anserina	0.921245	-0.110408
Potentilla_recta	Potentilla_recta	0.12705	-0.142448
Primula_elatior	Primula_elatior	1.12912	0.0350933
Primula_farinosa	Primula_farinosa	0.4423	0.00992625
Primula_veris	Primula_veris	2.14388	0.0626088
Primula_vulgaris	Primula_vulgaris	0.836497	-0.0181594
Prioria_copaifera	Prioria_copaifera	0.548621	0.173545
Prosopis_flexuosa	Prosopis_flexuosa	2.2163	0.00556139
Prosopis_glandulosa	Prosopis_glandulosa	2.62467	0.261255
Prosopis_laevigata	Prosopis_laevigata	0.198301	0.00832702
Prunus_africana	Prunus_africana	2.55716	-0.0156025
Prunus_serotina	Prunus_serotina	7.45597	0.1497
Pseudophoenix_sargentii	Pseudophoenix_sargentii	3.42011	0.0823508
Psidium_guajava	Psidium_guajava	9.61322	0.211135
Psoralea_tenuiflora	Psoralea_tenuiflora	0.0407637	0.323866
Pterocarpus_angolensis	Pterocarpus_angolensis	1.15852	-0.0296029
Pterocereus_gaumeri	Pterocereus_gaumeri	1.48604	-0.0188032
Ptychosperma_macarthurii	Ptychosperma_macarthurii	0.296758	0.0162887
Purshia_subintegra	Purshia_subintegra	4.97414	-0.0298493
Pyrrocoma_radiata	Pyrrocoma_radiata	1.00067	0.0608709
Quercus_mongolica	Quercus_mongolica	0.78384	0.0856748
Quercus_rugosa	Quercus_rugosa	1.2074	0.00159042
Ramonda_myconi	Ramonda_myconi	0.868811	0.0128847
Ranunculus_acris	Ranunculus_acris	1.71464	0.135518
Ranunculus_bulbosus	Ranunculus_bulbosus	1.34261	0.639419
Ranunculus_peltatus	Ranunculus_peltatus	1.0578	0.0470745
Ranunculus_repens	Ranunculus_repens	0.935893	-0.697092
Ratibida_columnifera	Ratibida_columnifera	0.00198198	1.03952
Rhizophora_mangle	Rhizophora_mangle	4.21427	0.0422003
Rhododendron_maximum	Rhododendron_maximum	0.278251	-0.138543
Rhododendron_ponticum	Rhododendron_ponticum	1.52029	0.1756
Rhopalostylis_sapida	Rhopalostylis_sapida	5.62418	0.0128154
Rhus_aromatica	Rhus_aromatica	0.365889	-0.00505151
Rhus_copallinum	Rhus_copallinum	1.1368	0.592229
Rosa_canina	Rosa_canina	0	0.00995033
Rosa_multiflora	Rosa_multiflora	2.23625	0.563199
Rosmarinus_tomentosus	Rosmarinus_tomentosus	0.432164	0.00894562
Roupala_montana	Roupala_montana	2.72623	0.0520323
Rourea_induta	Rourea_induta	1.88607	-0.0106218
Rubus_praecox	Rubus_praecox	0.193632	0.0973192
Rubus_saxatilis	Rubus_saxatilis	0.535552	-0.0374992
Rubus_ursinus	Rubus_ursinus	0.689639	0.234377
Rumex_rupestris	Rumex_rupestris	0.240301	-0.287122
Sabal_minor	Sabal_minor	0.451374	-0.000923104
Sabal_yapa	Sabal_yapa	5.23239	0.0265571
Salix_arctica	Salix_arctica	0.530157	0.0705075
Sambucus_sieboldiana	Sambucus_sieboldiana	4.57167	-0.965535
Sanicula_europaea	Sanicula_europaea	0.362071	-0.11296
Santolina_melidensis	Santolina_melidensis	0.489321	-0.132227
Sapium_sebiferum	Sapium_sebiferum	3.89945	0.13431
Saponaria_bellidifolia	Saponaria_bellidifolia	0.216903	0.0121908
Sarcocapnos_baetica	Sarcocapnos_baetica	0.257234	0.00705368
Sarcocapnos_enneaphylla	Sarcocapnos_enneaphylla	0.101728	-0.0461831
Sarcocapnos_pulcherrima	Sarcocapnos_pulcherrima	0.116322	-0.0187399
Sarracenia_alata	Sarracenia_alata	0.241304	0.0279068
Sarracenia_purpurea	Sarracenia_purpurea	0.5763	0.00864444
Saussurea_medusa	Saussurea_medusa	0.709733	-0.1227
Saxifraga_aizoides	Saxifraga_aizoides	1.24499	-0.0259164
Saxifraga_cotyledon	Saxifraga_cotyledon	3.43919	0.154448
Saxifraga_tridactylites	Saxifraga_tridactylites	3.15135	0.0950092
Scabiosa_columbaria	Scabiosa_columbaria	1.54411	0.0291835
Scaphium_macropodum	Scaphium_macropodum	2.29625	0.0132528
Scorzonera_hispanica	Scorzonera_hispanica	0.532312	-0.0191865
Senecio_filaginoides	Senecio_filaginoides	0.298826	0.174528
Shorea_acuminata	Shorea_acuminata	2.25493	0.0154379
Shorea_bracteolata	Shorea_bracteolata	2.4236	0.0180362
Shorea_leprosula	Shorea_leprosula	2.74553	-0.0169136
Shorea_maxwelliana	Shorea_maxwelliana	2.7763	0.0141707
Shorea_ovalis	Shorea_ovalis	2.52869	0.0204597
Silene_acaulis	Silene_acaulis	1.20744	0.00888709
Silene_douglasii	Silene_douglasii	0.172534	-0.0440004
Silene_glaucifolia	Silene_glaucifolia	1.77916	-0.0147013
Silene_regia	Silene_regia	2.31419	0.39443
Silene_spaldingii	Silene_spaldingii	0.21303	0.0446225
Solidago_mollis	Solidago_mollis	0.0129327	0.54761
Sonchus_pustulatus	Sonchus_pustulatus	0.356522	-0.100257
Sphaeralcea_coccinea	Sphaeralcea_coccinea	0.0648237	0.0139662
Sporobolus_heterolepis	Sporobolus_heterolepis	1.02069	0.617729
Stenaria_nigricans	Stenaria_nigricans	0.00707257	0.444053
Stenocereus_eruca	Stenocereus_eruca	1.67534	0.156712
Stipa_calamagrostis	Stipa_calamagrostis	2.58312	0.254158
Stryphnodendron_microstachyum	Stryphnodendron_microstachyum	4.90803	0.0468289
Styrax_obassis	Styrax_obassis	3.48614	-0.176543
Succisa_pratensis	Succisa_pratensis	1.30121	0.0382059
Swallenia_alexandrae	Swallenia_alexandrae	0.119745	-0.00346931
Swietenia_macrophylla	Swietenia_macrophylla	3.3793	0.0135563
Syngonanthus_nitens	Syngonanthus_nitens	0.353398	0.060561
Syzygium_jambos	Syzygium_jambos	6.82277	0.185755
Taraxacum_campylodes	Taraxacum_campylodes	10.155	3.08201
Taxus_floridana	Taxus_floridana	2.67583	-0.0337445
Tetraberlinia_bifoliolata	Tetraberlinia_bifoliolata	3.61682	0.102094
Thelesperma_megapotamicum	Thelesperma_megapotamicum	0.0107994	0.0466085
Themeda_triandra	Themeda_triandra	1.38426	0.0912013
Thrinax_radiata	Thrinax_radiata	4.92824	0.122077
Thymus_loscosii	Thymus_loscosii	0.426858	0.0394673
Thymus_vulgaris	Thymus_vulgaris	0.25194	-0.00979795
Tillandsia_brachycaulos	Tillandsia_brachycaulos	0.767551	-0.155008
Tillandsia_deppeana	Tillandsia_deppeana	3.26383	-0.14765
Tillandsia_juncea	Tillandsia_juncea	1.62993	0.0103846
Tillandsia_macdougallii	Tillandsia_macdougallii	0.245701	-0.0760356
Tillandsia_multicaulis	Tillandsia_multicaulis	1.75905	-0.060461
Tillandsia_punctulata	Tillandsia_punctulata	0.897378	-0.018703
Tillandsia_recurvata	Tillandsia_recurvata	1.04093	0.120187
Tillandsia_violacea	Tillandsia_violacea	1.02094	-0.0496562
Tolumnia_variegata	Tolumnia_variegata	3.8407	0.306919
Torreya_taxifolia	Torreya_taxifolia	0.528328	-0.0204883
Trillium_apetalon	Trillium_apetalon	0.113448	-1.18692
Trillium_camschatcense	Trillium_camschatcense	1.33329	0.0116133
Trillium_grandiflorum	Trillium_grandiflorum	1.86643	-0.00836088
Trillium_ovatum	Trillium_ovatum	3.01156	0.0356204
Trillium_persistens	Trillium_persistens	1.45774	-0.100666
Trollius_laxus	Trollius_laxus	1.051	0.0629656
Tsuga_canadensis	Tsuga_canadensis	3.58061	0.00194783
Vatica_mangachapoi	Vatica_mangachapoi	5.18947	0.000360366
Verbascum_fontqueri	Verbascum_fontqueri	0.55029	0.0323098
Veronica_arvensis	Veronica_arvensis	2.18091	0.105606
Verticordia_staminosa	Verticordia_staminosa	1.04111	0.00883866
Viburnum_furcatum	Viburnum_furcatum	0.897858	-0.0115116
Viola_elatior	Viola_elatior	0.730736	-0.190215
Viola_persicifolia	Viola_persicifolia	0.711202	-0.00267848
Viola_pumila	Viola_pumila	1.18839	-0.199326
Viola_sagittata	Viola_sagittata	2.92557	0.246655
Vitaliana_primuliflora	Vitaliana_primuliflora	0.0572726	-0.0348369
Vouacapoua_americana	Vouacapoua_americana	0.575139	0.000457214
Vriesea_sanguinolenta	Vriesea_sanguinolenta	2.28696	0.0105582
Zea_diploperennis	Zea_diploperennis	4.71271	-0.267473
